# Supplementary material for: A pyroptosis-associated signature plays a role in prognosis prediction in clear cell renal cell carcinoma
Source: BMC Med Genomics. 2022 Sep 26;15:204. doi: 10.1186/s12920-022-01339-0 (PMC9513884; doi:10.1186/s12920-022-01339-0)
Supplement: Supplementary file 2 — Additional file 2. Table S1 52 pyroptosis-related genes. [file 12920_2022_1339_MOESM2_ESM.xlsx]

## Sheet: Sheet1
Table S1：52 pyroptosis-related genes
Genes	Full-names
AIM2	Absent in melanoma 2
BAK1	BCL2 antagonist/killer 1
BAX	BCL2 associated X, apoptosis regulator
CASP1	cysteine-aspartic acid protease-1
CASP3	cysteine-aspartic acid protease-3
CASP4	cysteine-aspartic acid protease-4
CASP5	cysteine-aspartic acid protease-5
CASP6	cysteine-aspartic acid protease-6
CASP8	cysteine-aspartic acid protease-8
CASP9	cysteine-aspartic acid protease-9
CHMP2A	charged multivesicular body protein 2A
CHMP2B	charged multivesicular body protein 2B
CHMP3	charged multivesicular body protein 3
CHMP4A	charged multivesicular body protein 4A
CHMP4B	charged multivesicular body protein 4B
CHMP4C	charged multivesicular body protein 4C
CHMP6	charged multivesicular body protein 6
CHMP7	charged multivesicular body protein 7
CYCS	cytochrome c, somatic
ELANE	elastase, neutrophil expressed
GPX4	glutathione peroxidase 4
GSDMA	gasdermin A
GSDMB	gasdermin B
GSDMC	gasdermin C
GSDMD	gasdermin D
GSDME	gasdermin E
GZMA	granzyme A
GZMB	granzyme B
HMGB1	high mobility group box 1
IL18	interleukin 18
IL1A	interleukin 1 alpha
IL1B	interleukin 1 beta
IL6	interleukin 6
IRF1	interferon regulatory factor 1
IRF2	interferon regulatory factor 2
NLRC4	NLR family CARD domain containing 4
NLRP1	NLR family pyrin domain containing 1
NLRP2	NLR family pyrin domain containing 2
NLRP3	NLR family pyrin domain containing 3
NLRP6	NLR family pyrin domain containing 6
NLRP7	NLR family pyrin domain containing 7
NOD1	nucleotide binding oligomerization domain containing 1
NOD2	nucleotide binding oligomerization domain containing 2
PJVK	pejvakin/deafness, autosomal recessive 59
PLCG1	phospholipase C gamma 1
PRKACA	protein kinase cAMP-activated catalytic subunit alpha
PYCARD	PYD and CARD domain containing
SCAF11	SR-related CTD associated factor 11
TIRAP	TIR domain containing adaptor protein
TNF	tumor necrosis factor
TP53	tumor protein p53
TP63	tumor protein p63
