# Supplementary material for: A pyroptosis-associated signature plays a role in prognosis prediction in clear cell renal cell carcinoma
Source: BMC Med Genomics. 2022 Sep 26;15:204. doi: 10.1186/s12920-022-01339-0 (PMC9513884; doi:10.1186/s12920-022-01339-0)
Supplement: Supplementary file 4 — Additional file 4. Table S3 DEGs between high- and low-risk groups. [file 12920_2022_1339_MOESM4_ESM.xlsx]

## Sheet: Sheet1
Table S3：DEGs between high and low risk groups
Genes	lowMean	highMean	logFC	pValue	fdr
C6orf141	3.87107	5.49993	1.62885	5.14e-18	3.71e-17
AC084018.1	5.08928	6.69024	1.60096	3.68e-32	1.71e-30
FER1L4	8.43294	10.5261	2.09316	7.68e-40	1.84e-37
SLC52A1	3.42159	4.96895	1.54736	2.85e-26	5.69e-25
IGLV1-47	6.41548	8.05612	1.64064	5.21e-13	2.16e-12
AL135999.1	5.86217	7.50903	1.64686	4.85e-34	3.27e-32
AL157871.2	2.42371	4.12649	1.70277	1.71e-36	1.86e-34
IGHV3-21	5.91003	7.64735	1.73732	1.9e-13	8.3e-13
AL139349.1	3.87139	5.76156	1.89017	1.12e-36	1.28e-34
AC078778.1	3.02632	4.66853	1.64221	3.23e-37	4.38e-35
AC008735.1	2.6704	4.22817	1.55777	8.29e-32	3.63e-30
SAA4	1.15761	2.65888	1.50127	1.46e-15	8.06e-15
SAA2-SAA4	1.80137	3.61517	1.8138	5.24e-10	1.59e-09
KLRK1	3.93802	5.83775	1.89972	2e-40	5.57e-38
AC018695.6	2.25501	3.78543	1.53042	6.29e-22	7.15e-21
AMH	3.80882	5.41288	1.60406	1.4e-23	1.93e-22
CCDC78	4.88926	6.44349	1.55423	9.95e-20	8.75e-19
AL590560.1	4.55562	6.14873	1.59311	9.11e-32	3.96e-30
HM13-IT1	3.57367	5.11704	1.54337	5.37e-46	5.64e-43
IGHV3-23	7.59721	9.16043	1.56322	2.05e-11	7.24e-11
AC011352.3	4.07457	5.72041	1.64584	1.7e-11	6.05e-11
AL031600.1	3.08806	4.83457	1.74651	1.02e-32	5.26e-31
SCNN1D	6.47208	8.03613	1.56405	2.18e-30	7.57e-29
TBC1D27P	1.43313	3.41289	1.97976	4.44e-45	3.65e-42
IGHG4	8.0315	9.66459	1.63309	1.48e-10	4.75e-10
DOC2GP	3.20352	4.715	1.51147	4.64e-33	2.57e-31
IFI30	5.62175	7.36607	1.74432	1.41e-49	6.93e-46
AC011352.1	3.52572	5.15741	1.63169	5.28e-12	1.97e-11
IGHV1-18	6.63709	8.2954	1.65831	8.74e-12	3.2e-11
AC004585.1	4.48425	5.99404	1.50979	2.76e-29	8.07e-28
LINC01127	6.6902	8.27589	1.58569	9.29e-11	3.06e-10
CYP2D7	3.77258	5.64557	1.873	8.02e-36	7.37e-34
IGHM	10.4575	12.1544	1.69692	1.82e-14	8.92e-14
RSPO4	3.13164	4.77749	1.64585	3e-25	5.11e-24
TSPEAR-AS1	2.13301	3.63373	1.50072	5.97e-24	8.62e-23
CCNYL2	4.94744	6.68008	1.73264	1.97e-22	2.36e-21
AC002059.1	2.50049	4.00631	1.50582	1.14e-34	8.72e-33
PTPRVP	2.97078	4.64665	1.67588	5.2e-33	2.83e-31
AC018682.1	3.23465	4.79792	1.56328	3.96e-44	2.72e-41
MROH3P	1.89556	3.48171	1.58615	7.26e-26	1.35e-24
PARP15	6.20908	7.87295	1.66387	5.18e-46	5.64e-43
HSPA7	7.15685	9.05141	1.89456	4.26e-38	7e-36
AC116614.1	1.52552	3.31635	1.79083	1.53e-17	1.05e-16
IL6	5.44454	7.82283	2.37829	2.11e-30	7.32e-29
SLC38A5	6.74553	8.32847	1.58294	1.55e-19	1.33e-18
RNA5SP383	2.32037	3.82065	1.50028	2.55e-33	1.49e-31
AC136475.3	6.65389	8.39446	1.74057	4.01e-14	1.89e-13
PLG	6.72894	5.2014	-1.52753	1.45e-05	2.82e-05
IGFBP1	5.66468	7.34252	1.67784	1.5e-07	3.54e-07
PRRT2	6.49163	8.03173	1.54011	1.29e-34	9.7e-33
CCDC154	3.93003	5.89387	1.96384	1.6e-37	2.31e-35
PTHLH	8.37132	9.88438	1.51305	7.09e-10	2.13e-09
SAA1	5.31259	7.81755	2.50496	1.13e-11	4.1e-11
CASP1P2	1.65314	3.25485	1.60171	7.21e-34	4.74e-32
SMTNL1	3.54477	5.07137	1.5266	2.03e-34	1.47e-32
GIPR	4.5027	6.05668	1.55397	8.31e-31	3.09e-29
ADAMTS14	5.72631	7.56102	1.83471	1.05e-36	1.22e-34
SNORD14E	1.97421	3.60602	1.63181	6.56e-28	1.6e-26
AC004890.2	5.60941	7.31888	1.70947	3.61e-34	2.49e-32
AL356356.1	3.35103	5.10584	1.75481	3.86e-40	1e-37
EXTL3-AS1	2.8913	4.60303	1.71173	2.13e-36	2.27e-34
AC016737.1	3.04363	4.60949	1.56587	1.39e-39	3.21e-37
CPA4	4.27494	6.01223	1.73729	3.37e-14	1.6e-13
AC008105.3	5.33889	7.6223	2.28341	4.57e-52	4.51e-48
PTPRH	4.04409	6.08347	2.03939	1.78e-25	3.15e-24
AC135050.3	3.7982	5.35589	1.55769	1.09e-36	1.25e-34
SEC31B	7.40286	9.0499	1.64704	6.5e-35	5.15e-33
AC073218.2	5.35148	6.86835	1.51687	1.44e-16	8.91e-16
VWA3A	3.0553	4.59773	1.54244	1.26e-28	3.36e-27
COL7A1	6.56123	8.3342	1.77297	8.43e-29	2.29e-27
NFKBIZ	8.93205	10.7375	1.80542	4.06e-48	8.58e-45
TTC24	2.77197	4.5709	1.79893	2.37e-31	9.64e-30
IGKV1-8	3.37999	4.93342	1.55343	3.57e-13	1.5e-12
ZBP1	5.86737	7.43537	1.568	2.32e-42	1.3e-39
DCST1	2.74086	4.2995	1.55864	1.34e-38	2.62e-36
IGHG3	9.96448	11.7556	1.79109	2.16e-14	1.05e-13
SNORD99	2.78723	4.72271	1.93547	1.45e-41	6.05e-39
AP002807.1	4.46828	6.05972	1.59144	2.78e-41	1.07e-38
AC006128.1	5.75819	7.42349	1.6653	6.57e-33	3.53e-31
HEATR9	2.10253	3.94048	1.83795	7.04e-43	4.34e-40
MEG3	7.00041	8.81254	1.81213	8.37e-30	2.64e-28
IGHV3-48	4.27593	5.87305	1.59712	6.13e-12	2.27e-11
NLRP3P1	3.85964	5.5812	1.72155	3.73e-20	3.46e-19
AC139495.3	4.30318	5.88169	1.57851	1.08e-33	6.85e-32
AL096865.1	2.88928	4.53117	1.64189	2.9e-38	5.04e-36
POU5F1P3	3.13492	4.64708	1.51216	2.76e-40	7.43e-38
CEACAM22P	1.6653	3.31095	1.64565	6.68e-38	1.03e-35
AC087741.1	6.85231	8.49588	1.64357	1.54e-33	9.44e-32
GOLGA8B	8.44691	10.0947	1.64777	1.44e-31	6.05e-30
ANGPTL8	3.29183	5.05727	1.76545	9.25e-24	1.31e-22
AC004494.1	3.28616	4.93078	1.64462	7.77e-40	1.84e-37
AL022341.2	1.54123	3.14515	1.60392	3.99e-35	3.3e-33
F2	3.87756	5.71936	1.8418	3.07e-11	1.06e-10
ZBED2	4.21479	5.77667	1.56188	4.7e-17	3.07e-16
NPIPB5	6.33382	8.16593	1.83211	5.86e-30	1.89e-28
AL590644.1	5.69193	7.7381	2.04616	3.17e-19	2.64e-18
SAPCD1	3.63617	5.79487	2.1587	9.91e-39	1.99e-36
AC092143.3	1.55515	3.10996	1.55481	2.7e-36	2.79e-34
PGGHG	10.8272	12.5138	1.68664	4.41e-26	8.55e-25
PLXNB3	5.90298	7.45575	1.55276	2.26e-31	9.23e-30
IGLV3-21	7.04853	8.86695	1.81842	3.36e-13	1.42e-12
SEC14L4	4.6051	6.16589	1.56078	1.2e-26	2.49e-25
AL031595.2	2.76734	4.3487	1.58135	1.16e-41	4.98e-39
GABRE	8.94591	10.6402	1.69425	2.12e-28	5.49e-27
CPT1B	5.71295	7.25157	1.53862	1.45e-25	2.6e-24
SLN	2.29566	3.86563	1.56997	6.53e-13	2.68e-12
EIF4A1	7.88975	9.42159	1.53184	6.63e-42	3.01e-39
AC004687.1	4.57484	6.52777	1.95292	1.35e-36	1.5e-34
AP001029.2	3.72094	5.22954	1.5086	4.03e-36	4.04e-34
TBC1D3L	3.59819	5.13231	1.53412	4.8e-28	1.19e-26
AC084876.1	2.9476	4.50804	1.56044	1.94e-36	2.08e-34
SLC18A3	1.50095	3.20656	1.7056	1.01e-07	2.42e-07
EFCAB8	1.79558	3.35938	1.5638	2.58e-37	3.59e-35
GUCY1B2	3.44902	5.01663	1.56762	5.92e-13	2.44e-12
CORO6	4.70518	6.37658	1.6714	1.18e-33	7.41e-32
AL158151.4	1.75042	3.30527	1.55485	1.06e-35	9.57e-34
AL683807.1	2.8121	4.78885	1.97675	2.4e-47	3.54e-44
AC012645.4	2.76277	4.54014	1.77737	7.77e-40	1.84e-37
C2-AS1	1.24465	2.94803	1.70338	2.28e-35	1.96e-33
AC023825.2	1.65647	3.29424	1.63777	2.55e-38	4.47e-36
AC020931.1	2.48304	4.12502	1.64198	1.49e-45	1.38e-42
CYP2D8P	2.85779	4.58331	1.72552	4.53e-38	7.33e-36
HP	4.95037	6.87172	1.92136	1.59e-09	4.6e-09
CPNE7	5.24455	7.10396	1.85942	4.58e-33	2.55e-31
CXCL5	5.38556	6.88896	1.50339	7.78e-08	1.89e-07
PAEP	1.59857	3.9464	2.34783	2.47e-18	1.87e-17
WNT10B	2.83824	4.70092	1.86267	2.75e-45	2.32e-42
PRSS53	5.75514	7.88921	2.13407	7.19e-50	5.31e-46
IGKV4-1	8.40477	9.92766	1.52289	2.05e-11	7.23e-11
AP005233.2	3.21458	5.30831	2.09373	5.72e-20	5.18e-19
AC006435.2	4.38781	6.10479	1.71698	1.14e-32	5.81e-31
PPDPFL	3.96188	5.59693	1.63504	8.88e-07	1.94e-06
AL139352.1	2.68798	4.25161	1.56363	4.42e-37	5.88e-35
LINC00926	5.61199	7.18578	1.57379	2.21e-48	5.68e-45
IGKV1-5	7.98444	9.51965	1.53521	3.64e-11	1.25e-10
SAA2	3.71202	5.88741	2.17539	7.81e-13	3.18e-12
ITGB2-AS1	6.22349	7.91206	1.68858	1.7e-37	2.44e-35
FCRL2	2.41346	3.97605	1.56259	1.22e-22	1.51e-21
LCNL1	1.68383	3.23802	1.55419	7.39e-28	1.78e-26
TNNT1	3.11937	4.95038	1.83102	6.44e-16	3.72e-15
IGHG1	12.6781	14.5101	1.83201	1.01e-13	4.55e-13
FCRL5	4.48579	6.37817	1.89238	3.29e-21	3.44e-20
AC104695.3	3.40201	5.33798	1.93597	6.75e-33	3.62e-31
TNFRSF25	7.79787	9.30788	1.51001	1.55e-38	2.95e-36
IGHV3-11	5.73332	7.27645	1.54312	5.49e-11	1.85e-10
AC132872.3	4.60992	6.39485	1.78493	1.71e-41	6.94e-39
AC025265.1	4.49131	6.08715	1.59584	9.77e-30	3.04e-28
AL512770.1	4.44374	5.98227	1.53853	1.81e-40	5.1e-38
PABPC1L	8.46521	10.461	1.9958	1.41e-45	1.35e-42
LINC00106	4.60973	6.47627	1.86654	1.6e-29	4.85e-28
SCART1	5.77744	7.31133	1.53389	2.61e-27	5.88e-26
AL355388.2	3.88538	5.41908	1.5337	2.29e-37	3.24e-35
AC005306.1	2.81232	4.38721	1.57489	2.71e-31	1.09e-29
PRKCG	0.976272	2.59956	1.62328	4.34e-37	5.81e-35
AC084117.1	3.42468	5.17692	1.75225	1.03e-42	6.2e-40
YES1P1	3.03785	4.56877	1.53092	1.83e-34	1.34e-32
CARMIL2	6.34298	7.94995	1.60697	1.78e-42	1.03e-39
AC016738.1	3.20185	4.70528	1.50343	1.74e-31	7.21e-30
CXCL3	4.4527	6.00161	1.54891	4.35e-29	1.22e-27
HPX	4.25993	5.97366	1.71373	3.93e-46	4.65e-43
CR559946.2	2.04555	3.55317	1.50763	1.57e-31	6.53e-30
AC025165.1	3.24641	4.81838	1.57197	2.62e-32	1.26e-30
AC012236.1	3.0843	4.98026	1.89596	2.05e-44	1.45e-41
IGLV2-23	7.49822	9.03975	1.54152	4.19e-10	1.29e-09
SPATA21	1.68729	3.22413	1.53684	1.34e-30	4.77e-29
IGHV1-24	4.85556	6.67544	1.81988	4.59e-12	1.73e-11
IGHV1-69D	5.19796	6.81082	1.61286	2.69e-11	9.35e-11
STX16-NPEPL1	4.56922	6.33952	1.77031	6.43e-39	1.36e-36
SNORA31	2.71227	4.22841	1.51614	1.03e-37	1.54e-35
IGHV4-34	5.94443	7.51146	1.56702	1.94e-11	6.86e-11
IGLV3-10	5.25229	6.86958	1.61728	4.68e-11	1.59e-10
PILRB	7.30645	9.04996	1.74351	5.85e-33	3.17e-31
IGF2BP3	4.21747	5.7541	1.53663	2.65e-13	1.14e-12
WISP2	5.52659	7.25912	1.73253	7.96e-15	4.07e-14
IGHV3-33	5.49567	7.07081	1.57514	1.57e-11	5.6e-11
FIRRE	3.00056	4.64108	1.64052	1.03e-36	1.2e-34
RN7SL368P	1.20393	2.84434	1.64041	8.06e-41	2.63e-38
SAP25	1.98012	3.61071	1.63059	5.32e-36	5.12e-34
AC145098.2	3.00268	4.55266	1.54998	4.33e-37	5.81e-35
FCGR2C	7.00953	8.65774	1.64821	2e-34	1.45e-32
AC009084.2	5.99391	7.93536	1.94145	2.18e-23	2.92e-22
HSF4	10.4938	12.0169	1.52313	4.47e-24	6.54e-23
MROH2A	3.90595	5.46364	1.55769	2.77e-15	1.49e-14
LAT	4.26872	6.35468	2.08596	5.99e-49	1.97e-45
AC130469.1	1.90062	3.64807	1.74745	4.74e-37	6.23e-35
EGFL8	5.38062	6.91475	1.53413	8.44e-30	2.65e-28
IGLV9-49	3.29319	4.95414	1.66095	4.46e-12	1.68e-11
LINC00460	2.5374	4.09762	1.56023	4.14e-11	1.41e-10
VPS9D1-AS1	4.71205	6.38391	1.67187	4.18e-36	4.13e-34
AL354751.1	1.71188	3.34013	1.62824	8.9e-25	1.43e-23
AC114730.3	2.59899	4.18374	1.58474	1.32e-30	4.73e-29
NEB	7.38152	8.92099	1.53946	1.04e-22	1.3e-21
YJEFN3	5.8527	7.74804	1.89534	7.04e-36	6.49e-34
LINC00893	5.8201	7.37351	1.55341	1.62e-28	4.27e-27
AC008013.1	2.87344	4.40718	1.53373	2.31e-29	6.83e-28
AL450306.1	3.59345	5.11857	1.52512	5.33e-36	5.12e-34
IGLV1-40	7.35853	9.05436	1.69583	9.31e-13	3.76e-12
ARRDC5	3.48274	5.09739	1.61465	1.88e-42	1.07e-39
LINC01914	2.03334	3.58482	1.55148	1.17e-23	1.63e-22
AC005387.2	2.39063	3.95809	1.56745	5.56e-41	1.87e-38
AC133644.2	3.21812	5.00936	1.79124	1.86e-23	2.51e-22
GOLGA8A	8.41978	10.2529	1.8331	6.01e-26	1.14e-24
ZAN	1.35159	3.07905	1.72746	4.93e-22	5.67e-21
AC012645.3	2.94862	4.53533	1.5867	4.77e-41	1.68e-38
HERC2P2	8.45011	10.0958	1.64571	3.53e-35	2.95e-33
AC004264.1	3.61664	5.30843	1.6918	1.62e-31	6.73e-30
TRPV3	4.20508	5.76524	1.56016	6.6e-36	6.16e-34
SCGB3A2	2.86373	4.37679	1.51306	1.59e-12	6.27e-12
STRCP1	1.93925	3.56169	1.62245	1.02e-27	2.42e-26
AC254629.1	2.10786	3.79327	1.68541	1.38e-30	4.92e-29
AC040162.3	5.18914	6.70865	1.5195	3.86e-41	1.43e-38
AC080038.3	2.70382	4.27663	1.57281	3.77e-35	3.13e-33
HSD17B3	4.56967	6.32064	1.75097	5.55e-32	2.52e-30
C1QL1	8.20988	9.89827	1.68839	3.91e-12	1.48e-11
DDX12P	5.62974	7.14487	1.51513	1.88e-34	1.37e-32
FDCSP	1.13805	2.6504	1.51235	2.08e-10	6.59e-10
AC245884.8	4.46326	6.07673	1.61347	1.76e-35	1.54e-33
OR2A4	4.17838	5.72102	1.54264	1.25e-18	9.76e-18
NALT1	3.73171	5.26039	1.52868	1.13e-27	2.66e-26
TMEM174	8.50171	6.8299	-1.67181	5.59e-08	1.37e-07
CCDC194	1.48433	3.22286	1.73852	1.35e-41	5.72e-39
LINC01436	2.92779	4.68825	1.76045	3.36e-16	2e-15
AIM2	5.49093	7.1299	1.63897	1.39e-31	5.84e-30
AC116914.2	3.12085	4.7218	1.60095	3.07e-40	8.11e-38
AC022432.1	2.0062	3.59045	1.58425	3.11e-33	1.79e-31
AC016773.1	3.3432	5.08715	1.74395	7.45e-38	1.13e-35
P2RX5	4.01295	5.55677	1.54382	6.94e-38	1.06e-35
LINC02362	3.187	4.99615	1.80915	1.1e-34	8.47e-33
IGLL5	7.7626	9.43086	1.66826	5.53e-14	2.57e-13
AC105020.1	5.76706	7.3869	1.61984	4.75e-35	3.85e-33
AC120114.3	5.47683	6.99258	1.51576	9.18e-37	1.1e-34
AC005387.1	2.00508	3.51465	1.50957	3.89e-38	6.49e-36
AL731567.1	2.85988	4.65534	1.79546	7.66e-42	3.38e-39
IGKV1-9	5.80894	7.34093	1.53199	4.76e-10	1.45e-09
AL645939.1	3.33725	4.9703	1.63305	5.79e-31	2.22e-29
AL591845.1	6.60401	8.1721	1.56809	1.82e-41	7.27e-39
AC011462.4	3.99245	5.53567	1.54321	7.02e-35	5.54e-33
IGKC	12.1367	13.8957	1.75896	1.76e-14	8.63e-14
CCER2	3.04412	4.70605	1.66193	7.59e-30	2.4e-28
IGKV3-15	6.36571	8.02993	1.66422	6.04e-13	2.49e-12
AL627309.7	2.66776	4.26766	1.5999	1.16e-27	2.72e-26
AC006058.1	2.07287	3.77949	1.70662	2.17e-19	1.84e-18
AC109460.3	4.47248	6.1427	1.67022	2.89e-40	7.7e-38
CXCL13	5.67363	7.75254	2.0789	3.9e-19	3.22e-18
ANKRD36BP2	4.36126	6.30121	1.93995	5.95e-32	2.69e-30
LINC00942	2.28363	4.069	1.78537	1.36e-27	3.16e-26
AC244197.2	2.84365	4.38253	1.53889	3.13e-24	4.69e-23
ATP2A1	5.31898	6.89711	1.57813	3.13e-33	1.79e-31
SIRPG-AS1	2.01518	3.63645	1.62127	7.03e-26	1.31e-24
AC005776.2	3.63777	5.18489	1.54712	1.11e-41	4.83e-39
AC006254.1	4.27381	6.27375	1.99995	1.92e-47	3.12e-44
AL627309.6	3.39491	5.21351	1.8186	1.05e-31	4.47e-30
MEG9	1.53485	3.05305	1.5182	5.39e-26	1.03e-24
IGKV3-20	8.38642	10.0773	1.6909	4.53e-13	1.89e-12
IGLV1-44	6.80922	8.57283	1.76361	8.5e-15	4.33e-14
IGHG2	10.6448	12.3191	1.67427	1.06e-13	4.78e-13
AC124319.1	2.2167	3.99766	1.78096	9.53e-35	7.4e-33
YEATS2-AS1	5.11498	6.64614	1.53115	4.77e-42	2.24e-39
SALL4	3.20476	4.81101	1.60625	2.83e-25	4.85e-24
GOLGA6L2	0.698407	3.0471	2.34869	1.35e-38	2.62e-36
POM121L9P	3.54882	5.16617	1.61735	1.03e-29	3.19e-28
TNFSF14	6.79886	8.61554	1.81668	3.02e-36	3.1e-34
HHIPL2	1.49551	3.16987	1.67436	2.62e-40	7.11e-38
LINC01355	6.99037	8.56198	1.57161	1.23e-38	2.43e-36
IGLV8-61	5.2037	6.7369	1.5332	1.96e-10	6.24e-10
LRRC71	3.27692	4.7965	1.51958	1.83e-29	5.51e-28
AC027796.4	4.10013	5.9234	1.82328	2.64e-42	1.45e-39
AC020916.1	8.62274	10.2785	1.65576	6.42e-31	2.43e-29
AC025857.2	4.02938	5.60513	1.57575	7.88e-47	1.06e-43
DPP9-AS1	4.0148	5.63087	1.61607	6.41e-42	2.96e-39
CTLA4	5.0756	6.80956	1.73396	4.77e-33	2.64e-31
PPP1R1A	6.64244	8.30026	1.65782	7.79e-09	2.09e-08
PLA2G2D	4.83411	6.37672	1.54261	2e-15	1.09e-14
CIDEC	2.33399	3.88706	1.55306	4.61e-13	1.92e-12
SRPK3	3.85914	5.48458	1.62544	5.49e-36	5.23e-34
STRC	1.6375	3.21225	1.57475	3.3e-30	1.11e-28
GSDMB	7.14272	9.15568	2.01296	2.5e-57	3.69e-53
IGLV7-46	4.69836	6.20839	1.51003	1.61e-10	5.16e-10
LUCAT1	5.26895	7.52744	2.25849	1.31e-32	6.62e-31
MIR155HG	6.32657	7.86009	1.53352	4.12e-30	1.37e-28
DQX1	1.47198	3.01879	1.5468	2.22e-32	1.07e-30
LY6G5B	5.88785	7.5183	1.63044	2.74e-32	1.32e-30
NARF-IT1	2.87457	4.41553	1.54096	2.17e-36	2.3e-34
AP006284.1	6.88588	8.90139	2.01551	2.44e-29	7.17e-28
HMGCS2	9.44185	7.88665	-1.5552	1.08e-06	2.35e-06
IGHV3-15	6.5948	8.15273	1.55793	1.21e-11	4.36e-11
GOLGA6L7	1.44727	3.18232	1.73505	8.61e-26	1.59e-24
TMEM92-AS1	2.59321	4.26254	1.66933	3.78e-28	9.45e-27
AL512306.2	3.89951	5.45577	1.55626	3.48e-33	1.97e-31
SLC26A10	3.14902	5.06173	1.91271	4.94e-33	2.71e-31
MZB1	6.26391	7.96259	1.69868	1.11e-18	8.72e-18
COL6A4P2	2.49813	4.15395	1.65582	7.97e-29	2.18e-27
AC120057.4	1.38304	2.92738	1.54434	3.41e-36	3.47e-34
IGFN1	3.19519	5.12756	1.93237	3.44e-16	2.05e-15
IGHGP	7.13766	8.9023	1.76465	2.36e-14	1.14e-13
LBP	5.2705	7.28461	2.01411	9.84e-09	2.61e-08
MIR647	3.72722	5.28229	1.55507	2.84e-28	7.25e-27
AC020907.4	3.41295	5.26957	1.85662	2.02e-41	7.97e-39
PITX1	2.67166	4.25065	1.57899	2.71e-14	1.3e-13
LINC02577	2.11482	4.13619	2.02137	6.75e-14	3.1e-13
AC012615.6	5.5202	7.02075	1.50055	1.5e-35	1.32e-33
IL21R-AS1	1.56912	3.24717	1.67805	5.7e-48	1.12e-44
AC007991.4	1.88533	3.41022	1.52489	2.91e-24	4.37e-23
MMP2-AS1	3.52791	5.29757	1.76966	1.84e-25	3.24e-24
AC023509.3	5.45025	7.09772	1.64748	1.68e-41	6.88e-39
ZNF80	2.39615	3.92894	1.53279	9.15e-33	4.78e-31
AC027601.1	4.75301	6.43568	1.68268	9.69e-41	3.02e-38
AC012651.1	5.70537	7.31271	1.60735	7.84e-33	4.18e-31
C1orf147	2.08857	3.65369	1.56512	3.61e-42	1.81e-39
IGHV3-49	5.40615	6.93292	1.52677	2.56e-11	8.94e-11
CPHL1P	3.28826	4.80663	1.51837	9.18e-28	2.19e-26
CDK3	3.75141	5.46726	1.71586	7.24e-40	1.77e-37
AL022322.1	5.25875	6.78614	1.52739	9.87e-28	2.33e-26
IGLC3	8.46642	10.1575	1.69108	1.2e-13	5.37e-13
AC008735.2	5.01103	6.94415	1.93312	4.6e-41	1.64e-38
TF	5.77041	7.4256	1.65519	4.82e-17	3.14e-16
SNORA33	3.34159	4.85882	1.51723	1.74e-40	4.94e-38
IGHV2-70	3.50639	5.11742	1.61102	2.46e-12	9.49e-12
IBSP	3.22955	4.76453	1.53498	8.14e-12	2.99e-11
CARD14	5.73359	7.33901	1.60543	1.62e-26	3.32e-25
CALML6	1.64624	3.32066	1.67443	8.34e-34	5.37e-32
LINC00894	5.93951	7.52683	1.58731	2.52e-28	6.48e-27
CDHR4	1.49038	3.32394	1.83356	4.63e-37	6.11e-35
AC110285.2	5.47861	7.05899	1.58038	1.67e-22	2.02e-21
ERMN	3.81149	5.31221	1.50071	4.61e-36	4.48e-34
AC008105.1	2.84159	4.56614	1.72455	5.51e-43	3.47e-40
MYBPC3	2.42213	4.16698	1.74485	6.9e-41	2.29e-38
ASMTL-AS1	5.82521	7.88055	2.05533	4.52e-34	3.06e-32
LINC02081	1.88646	3.39467	1.50821	1.22e-32	6.2e-31
ADGRE4P	4.39835	6.06435	1.66601	5.09e-33	2.78e-31
AC111170.3	3.20733	4.70843	1.50111	5.56e-32	2.52e-30
TFAP2A-AS1	2.43516	4.01758	1.58241	4.36e-25	7.25e-24
PLA2G2A	2.16302	3.87306	1.71004	3.28e-13	1.39e-12
COL22A1	6.14455	7.72365	1.5791	7e-15	3.59e-14
WDR97	4.95042	6.69976	1.74934	1.16e-33	7.33e-32
AC100803.3	4.24911	6.16222	1.9131	2.25e-29	6.68e-28
POU2AF1	5.79129	7.43465	1.64336	6.38e-21	6.48e-20
AL353150.1	2.41024	3.95291	1.54268	4.08e-38	6.76e-36
AC020663.3	1.67886	3.22699	1.54813	1.71e-37	2.44e-35
RBFOX3	2.06313	3.66379	1.60065	4.35e-36	4.26e-34
IGLV3-25	6.50231	8.10857	1.60626	3.32e-12	1.27e-11
AC010719.1	3.1813	4.71722	1.53592	8.8e-27	1.86e-25
CXorf65	2.68841	4.75446	2.06605	2.51e-49	9.29e-46
CYP4F12	5.15332	6.6615	1.50817	4.67e-22	5.39e-21
KCNAB3	5.22876	6.73096	1.50221	2.47e-38	4.4e-36
LINC01234	2.36891	4.62122	2.25231	1.46e-24	2.27e-23
AC005104.1	3.64213	5.21972	1.57759	6.92e-40	1.71e-37
ITIH4	3.64917	5.52505	1.87588	1.42e-40	4.28e-38
AC006262.1	2.32337	3.96528	1.64191	5.06e-22	5.81e-21
AC008760.2	6.81544	8.32784	1.5124	1.5e-15	8.31e-15
LINC00861	6.48114	7.98532	1.50418	6.19e-36	5.85e-34
GNB3	3.5023	5.33727	1.83497	1.18e-36	1.34e-34
RTEL1-TNFRSF6B	6.44792	8.00071	1.5528	2.16e-39	4.8e-37
LIF	9.39681	10.9632	1.56644	3.21e-27	7.13e-26
IGLC7	3.36434	5.00616	1.64182	8.58e-12	3.14e-11
MIAT	6.26863	8.93101	2.66238	2.29e-62	6.76e-58
IL20RB	6.90018	8.91177	2.01158	3.03e-22	3.58e-21
PTOV1-AS2	5.88473	7.53707	1.65234	1.43e-37	2.08e-35
Z99289.2	1.98001	3.52497	1.54495	2.85e-28	7.25e-27
IGLC2	9.2749	10.9379	1.66302	1.79e-14	8.78e-14
IGHV1-69	3.86254	5.54855	1.68601	1.06e-11	3.83e-11
AP003717.1	3.23817	4.88891	1.65074	5.63e-17	3.64e-16
IGLV3-19	6.91473	8.64181	1.72708	9.6e-13	3.87e-12
PLA2G4B	3.57725	5.14887	1.57163	9.65e-32	4.16e-30
AC073548.1	5.24063	6.77915	1.53852	9.21e-36	8.38e-34
IGKV3-11	8.40604	10.0975	1.69144	1.92e-13	8.4e-13
C5orf46	6.57528	8.25209	1.67682	1.84e-09	5.29e-09
AC135048.4	6.69704	8.19837	1.50133	8.55e-37	1.04e-34
LAG3	7.39143	9.01689	1.62546	9.04e-25	1.45e-23
ADGRF4	2.58258	4.22692	1.64434	1.65e-13	7.26e-13
Z97200.1	2.05097	3.62335	1.57238	4.66e-30	1.53e-28
CXCL2	7.4224	9.11905	1.69665	3.21e-26	6.32e-25
IGKV1-17	5.32615	6.9899	1.66375	1.28e-12	5.1e-12
FAM30A	3.70714	5.42464	1.71749	2.05e-24	3.15e-23
IGHV1-46	5.88378	7.41888	1.5351	1.08e-10	3.53e-10
DMRT3	0.777419	2.29616	1.51874	1.35e-18	1.05e-17
CFAP47	3.13105	4.87649	1.74544	5.35e-15	2.78e-14
IFNG	3.62371	5.14716	1.52345	1.33e-18	1.03e-17
RUFY4	3.68822	5.93913	2.25091	6.29e-47	8.85e-44
PRAME	6.28377	8.24505	1.96128	3.05e-12	1.17e-11
AL157935.2	3.45118	5.01002	1.55884	2.37e-41	9.21e-39
