# Supplementary material for: A pyroptosis-associated signature plays a role in prognosis prediction in clear cell renal cell carcinoma
Source: BMC Med Genomics. 2022 Sep 26;15:204. doi: 10.1186/s12920-022-01339-0 (PMC9513884; doi:10.1186/s12920-022-01339-0)
Supplement: Supplementary file 5 — Additional file 5. Table S4 GS and MM of eigengenes. [file 12920_2022_1339_MOESM5_ESM.xlsx]

## Sheet: Table S4_GS and MM of eigengene
Table S4: GS and MM of eigengenes
probes	moduleColor	GS.Normal	p.GS.Normal	GS.Tumor	p.GS.Tumor	MMcyan	p.MMcyan	MMtan	p.MMtan	MMblack	p.MMblack	MMbrown	p.MMbrown	MMpurple	p.MMpurple	MMred	p.MMred	MMblue	p.MMblue	MMsalmon	p.MMsalmon	MMgreen	p.MMgreen	MMpink	p.MMpink	MMmagenta	p.MMmagenta	MMturquoise	p.MMturquoise
CYTIP	black	-0.209412	1.75e-07	0.209412	1.75e-07	0.0449929	0.266811	-0.0547845	0.176238	0.386659	3.19e-23	0.447189	2.24e-31	0.158338	8.47e-05	0.179507	8.03e-06	-0.014707	0.716748	0.197192	8.99e-07	-0.102689	0.0110905	-0.183891	4.76e-06	0.201119	5.37e-07	-0.128808	0.00141917
CHI3L2	black	-0.223989	2.19e-08	0.223989	2.19e-08	0.056631	0.162088	-0.196242	1.02e-06	0.346853	1.03e-18	0.417113	4.06e-27	0.317396	9.12e-16	0.492926	1.01e-38	0.010755	0.79077	0.0248766	0.539384	-0.0967354	0.0167632	-0.214503	8.61e-08	-0.0546036	0.177672	-0.274127	5.4e-12
NPL	black	-0.0773088	0.0561464	0.0773088	0.0561464	0.0365733	0.3668	-0.10229	0.0114095	0.316189	1.19e-15	0.373241	1.24e-21	0.114027	0.00477234	0.205573	2.96e-07	-0.109017	0.00699145	-0.0253419	0.53182	0.144121	0.000351825	0.0947103	0.0192033	-0.106036	0.00871397	-0.14658	0.000277476
IGLV1-47	black	-0.144802	0.000329565	0.144802	0.000329565	0.203496	3.92e-07	0.000929864	0.9817	0.812208	1.14e-144	0.477558	3.95e-36	0.210501	1.51e-07	0.34861	6.72e-19	0.016995	0.675027	-0.0707069	0.0807466	-0.155426	0.000114564	-0.21986	4e-08	-0.0704854	0.0817039	-0.227552	1.29e-08
SERPING1	black	-0.0924417	0.0222995	0.0924417	0.0222995	0.197759	8.35e-07	0.0383134	0.344427	0.316762	1.05e-15	0.325176	1.63e-16	0.131778	0.00109492	0.370143	2.83e-21	-0.037294	0.357426	-0.269944	1.16e-11	0.00195848	0.961468	-0.0983508	0.0150159	-0.280391	1.68e-12	-0.263223	3.84e-11
IGHV3-21	black	-0.128001	0.00152146	0.128001	0.00152146	0.157557	9.19e-05	-0.0338564	0.403491	0.80624	5.79e-141	0.437128	6.65e-30	0.1771	1.07e-05	0.329533	6.08e-17	0.0254394	0.530242	-0.0557237	0.16893	-0.134679	0.000845534	-0.194085	1.34e-06	-0.0462823	0.253332	-0.195575	1.11e-06
CD226	black	-0.133438	0.000944982	0.133438	0.000944982	0.116732	0.0038596	-0.0091082	0.822225	0.35205	2.88e-19	0.444363	5.88e-31	0.189503	2.39e-06	0.140076	0.000515631	0.0152118	0.707465	0.216984	6.05e-08	-0.0209258	0.605679	-0.131151	0.00115712	-0.112452	0.00538953	-0.155507	0.000113613
CARD11	black	-0.26724	1.88e-11	0.26724	1.88e-11	0.100929	0.0125579	-0.0766261	0.0583605	0.440989	1.84e-30	0.533838	2.63e-46	0.384664	5.55e-23	0.453402	2.61e-32	0.119029	0.00321232	-0.0226717	0.575935	-0.0891993	0.027472	-0.292648	1.57e-13	-0.173633	1.59e-05	-0.3884	1.96e-23
PYCARD	black	-0.332415	3.14e-17	0.332415	3.14e-17	0.0778864	0.0543283	-0.099527	0.0138463	0.4623	1.11e-33	0.55198	5.14e-50	0.398144	1.21e-24	0.45002	8.46e-32	0.173462	1.62e-05	-0.0377798	0.351193	-0.0427343	0.291588	-0.246595	6.47e-10	-0.132822	0.000998281	-0.452993	3.01e-32
TTC39C	black	-0.13867	0.000587542	0.13867	0.000587542	0.112009	0.00557582	-0.0928893	0.0216563	0.319818	5.36e-16	0.301742	2.5e-14	0.23711	2.96e-09	0.341638	3.62e-18	0.0744924	0.0657506	0.0960895	0.0175102	-0.237802	2.65e-09	-0.287687	4.15e-13	-0.0288687	0.476293	-0.146066	0.000291681
IGKV6-21	black	-0.0644703	0.111386	0.0644703	0.111386	0.152932	0.000147744	-0.0160577	0.692006	0.645442	2.73e-73	0.314031	1.89e-15	0.150802	0.000183024	0.260442	6.25e-11	0.0363855	0.369267	-0.024842	0.539949	-0.107868	0.00761551	-0.128499	0.0014576	-0.0431034	0.287437	-0.123568	0.00221431
APBA2	black	-0.13122	0.00115005	0.13122	0.00115005	0.229513	9.56e-09	-0.172918	1.72e-05	0.375416	6.94e-22	0.306053	1.03e-14	0.304235	1.5e-14	0.483158	4.65e-37	0.107653	0.00773765	-0.0271969	0.502213	-0.194006	1.35e-06	-0.214555	8.55e-08	-0.0475427	0.24062	-0.186881	3.3e-06
FKBP11	black	-0.342108	3.23e-18	0.342108	3.23e-18	-0.0192663	0.634572	-0.184726	4.3e-06	0.43025	6.33e-29	0.411487	2.29e-26	0.356883	8.62e-20	0.487581	8.33e-38	0.254602	1.7e-10	-0.0126548	0.754905	-0.0295559	0.465855	-0.233245	5.4e-09	-0.0364267	0.368724	-0.412366	1.75e-26
IGHV3-23	black	-0.125749	0.00184375	0.125749	0.00184375	0.185297	4.01e-06	-0.0406572	0.315698	0.83944	1.99e-163	0.496953	2e-39	0.23299	5.62e-09	0.359287	4.7e-20	-0.0388737	0.337413	-0.0869696	0.0316009	-0.116192	0.00402811	-0.181821	6.1e-06	-0.108634	0.00719414	-0.215528	7.45e-08
LAMP3	black	-0.236871	3.07e-09	0.236871	3.07e-09	0.126446	0.00173778	-0.00752225	0.85279	0.32519	1.63e-16	0.386977	2.91e-23	0.286093	5.66e-13	0.346483	1.13e-18	-0.000826261	0.983739	-0.0609323	0.132462	-0.207908	2.16e-07	-0.338598	7.43e-18	0.0451741	0.264887	-0.242889	1.18e-09
IGHA2	black	-0.200292	5.99e-07	0.200292	5.99e-07	0.206686	2.55e-07	0.00229433	0.954867	0.749882	2.32e-111	0.513679	1.93e-42	0.206801	2.51e-07	0.385408	4.51e-23	0.0654602	0.105988	-0.138615	0.000590523	-0.0387757	0.338632	-0.165414	3.98e-05	-0.143919	0.000358668	-0.322459	2.99e-16
DUSP10	black	-0.243435	1.08e-09	0.243435	1.08e-09	0.181041	6.7e-06	-0.047668	0.239381	0.289534	2.9e-13	0.444173	6.27e-31	0.28289	1.05e-12	0.304863	1.31e-14	0.0832634	0.0396384	0.00337752	0.9336	-0.142628	0.000405598	-0.253654	2e-10	0.010661	0.792558	-0.250465	3.41e-10
IGHG4	black	-0.0729731	0.0714684	0.0729731	0.0714684	0.281127	1.46e-12	-0.104815	0.00952283	0.756995	1.21e-114	0.427879	1.36e-28	0.222491	2.73e-08	0.387028	2.87e-23	0.0250701	0.536232	-0.0438871	0.278756	-0.144403	0.000342441	-0.147993	0.000241707	-0.0464608	0.251503	-0.1602	6.96e-05
ADAM8	black	-0.326346	1.25e-16	0.326346	1.25e-16	0.128435	0.00146562	-0.126343	0.00175305	0.477181	4.56e-36	0.528823	2.54e-45	0.433248	2.39e-29	0.436442	8.35e-30	0.303011	1.93e-14	-0.026415	0.514586	-0.121743	0.00257537	-0.30159	2.58e-14	-0.0515724	0.203009	-0.406095	1.16e-25
GPR68	black	-0.0792691	0.0501742	0.0792691	0.0501742	0.262213	4.59e-11	-0.0409325	0.312429	0.384277	6.18e-23	0.397367	1.51e-24	0.247151	5.9e-10	0.314444	1.73e-15	0.0934383	0.0208897	-0.00500319	0.901776	-0.216409	6.57e-08	-0.237428	2.82e-09	0.0180988	0.65524	-0.14621	0.00028765
CMTM7	black	-0.181647	6.23e-06	0.181647	6.23e-06	0.150229	0.000193787	-0.0422659	0.296914	0.371642	1.9e-21	0.413599	1.2e-26	0.24379	1.02e-09	0.315814	1.29e-15	0.0774728	0.0556252	-0.0562249	0.165124	-0.0858292	0.0339106	-0.165833	3.8e-05	-0.118781	0.00327709	-0.283672	9.01e-13
IGHV1-18	black	-0.121109	0.00271274	0.121109	0.00271274	0.205194	3.12e-07	-0.0671076	0.0974658	0.817778	3.02e-148	0.466454	2.46e-34	0.231548	7.01e-09	0.361517	2.66e-20	0.00793644	0.844784	-0.0799888	0.0481191	-0.141914	0.000433938	-0.19943	6.71e-07	-0.07395	0.0677472	-0.206631	2.57e-07
FCGR1B	black	-0.278132	2.57e-12	0.278132	2.57e-12	0.0979079	0.0154782	-0.055801	0.168339	0.441678	1.46e-30	0.56531	6.87e-53	0.331648	3.75e-17	0.371848	1.8e-21	0.18776	2.96e-06	0.0341262	0.399752	-0.120289	0.00290044	-0.292496	1.62e-13	-0.0512784	0.2056	-0.343717	2.2e-18
IGHM	black	-0.191776	1.8e-06	0.191776	1.8e-06	0.239738	1.95e-09	0.0382416	0.345332	0.752481	1.51e-112	0.554499	1.51e-50	0.244889	8.54e-10	0.385505	4.39e-23	0.0298808	0.460965	-0.095147	0.0186524	-0.0245537	0.544662	-0.156043	0.000107506	-0.150627	0.000186244	-0.335013	1.72e-17
LIN7A	black	0.00690536	0.864741	-0.00690536	0.864741	-0.243256	1.11e-09	0.0883242	0.0290336	-0.346423	1.14e-18	-0.305263	1.21e-14	-0.312129	2.84e-15	-0.507218	2.95e-41	-0.165469	3.95e-05	0.130335	0.0012428	0.112557	0.00534622	0.159664	7.37e-05	0.307545	7.5e-15	0.274941	4.65e-12
SLC25A21-AS1	black	0.149125	0.000216202	-0.149125	0.000216202	-0.0601231	0.13769	0.00887951	0.826617	-0.274661	4.89e-12	-0.293801	1.25e-13	-0.222798	2.61e-08	-0.225869	1.65e-08	-0.0470525	0.24551	-0.00969359	0.811008	-0.0335536	0.407712	0.072272	0.0742411	0.0531911	0.189171	0.196179	1.02e-06
IGLV4-69	black	-0.104099	0.0100274	0.104099	0.0100274	0.174405	1.45e-05	-0.0531778	0.189281	0.76206	4.73e-117	0.432432	3.11e-29	0.222748	2.63e-08	0.348719	6.54e-19	0.0359043	0.375636	-0.0641229	0.11333	-0.152967	0.000147222	-0.192746	1.59e-06	-0.0569893	0.159444	-0.19167	1.82e-06
ARNTL2	black	-0.160166	6.99e-05	0.160166	6.99e-05	0.136409	0.000722974	-0.0781902	0.0533917	0.31502	1.53e-15	0.426361	2.21e-28	0.481604	8.45e-37	0.306307	9.73e-15	-0.0321148	0.428125	0.079526	0.0494322	-0.22937	9.77e-09	-0.294657	1.05e-13	-0.0748481	0.0644676	-0.177831	9.78e-06
CMKLR1	black	-0.132023	0.00107155	0.132023	0.00107155	0.275804	3.96e-12	0.113101	0.00512707	0.29075	2.28e-13	0.405109	1.56e-25	0.1674	3.2e-05	0.188187	2.81e-06	-0.114429	0.00462554	0.00882281	0.827707	-0.0658578	0.103879	-0.129409	0.00134721	-0.0564485	0.163447	-0.130195	0.00125809
S1PR4	black	-0.272509	7.27e-12	0.272509	7.27e-12	0.101528	0.0120402	0.106466	0.00844397	0.363335	1.67e-20	0.492176	1.36e-38	0.200509	5.82e-07	0.218562	4.83e-08	0.109293	0.00684826	-0.0471948	0.244084	0.0166945	0.680453	-0.152387	0.000156098	-0.0970143	0.0164494	-0.359981	3.94e-20
IL7R	black	-0.223992	2.19e-08	0.223992	2.19e-08	0.251768	2.75e-10	0.17933	8.2e-06	0.417352	3.77e-27	0.532914	4e-46	0.241256	1.53e-09	0.164078	4.6e-05	-0.00611009	0.880193	0.0342712	0.397752	0.0166396	0.681445	-0.153112	0.00014507	-0.178996	8.53e-06	-0.29169	1.9e-13
PCED1B	black	-0.27654	3.46e-12	0.27654	3.46e-12	0.0698979	0.0842865	-0.0652324	0.107211	0.424542	3.95e-28	0.50806	2.08e-41	0.323941	2.15e-16	0.282065	1.22e-12	0.248816	4.49e-10	0.0118833	0.769411	-0.155904	0.000109059	-0.272927	6.73e-12	0.068588	0.0902824	-0.275396	4.27e-12
IGKV2-24	black	-0.113658	0.00491086	0.113658	0.00491086	0.208518	1.98e-07	0.0284846	0.482184	0.686498	2.48e-86	0.39427	3.69e-24	0.169307	2.59e-05	0.250528	3.38e-10	-0.0549067	0.175274	-0.0809247	0.0455526	-0.1126	0.00532873	-0.156781	9.96e-05	-0.0452029	0.264582	-0.160734	6.58e-05
IL2RA	black	-0.226842	1.43e-08	0.226842	1.43e-08	0.295586	8.73e-14	-0.0106214	0.793311	0.449391	1.05e-31	0.486235	1.41e-37	0.447277	2.18e-31	0.445765	3.65e-31	0.038103	0.347084	-0.0135733	0.737747	-0.248137	5.02e-10	-0.337088	1.06e-17	-0.0565078	0.163004	-0.255689	1.42e-10
SGSM1	black	0.14197	0.000431674	-0.14197	0.000431674	-0.207587	2.25e-07	0.0950159	0.0188163	-0.340763	4.45e-18	-0.334759	1.83e-17	-0.404644	1.79e-25	-0.487765	7.75e-38	-0.0322438	0.42627	0.112817	0.00524052	0.165605	3.9e-05	0.208612	1.96e-07	0.138376	0.000603704	0.227418	1.31e-08
CD79A	black	-0.103296	0.0106214	0.103296	0.0106214	0.245943	7.19e-10	-0.0439951	0.277572	0.78524	6.85e-129	0.449572	9.88e-32	0.229156	1.01e-08	0.346271	1.19e-18	0.0557047	0.169075	-0.0280291	0.489218	-0.163914	4.68e-05	-0.195942	1.06e-06	-0.0315056	0.436943	-0.194419	1.28e-06
SLAMF7	black	-0.342793	2.74e-18	0.342793	2.74e-18	0.0645137	0.111144	-0.0160943	0.691341	0.666543	9.85e-80	0.759079	1.26e-115	0.367273	6e-21	0.306402	9.53e-15	0.140743	0.000484449	0.0587246	0.147098	-0.00268186	0.947254	-0.23926	2.11e-09	-0.0981272	0.0152478	-0.418548	2.6e-27
CD44	black	-0.253158	2.17e-10	0.253158	2.17e-10	0.275566	4.14e-12	0.00680161	0.866754	0.361355	2.77e-20	0.393378	4.77e-24	0.401104	5.09e-25	0.469096	9.33e-35	-0.010484	0.795925	-0.00406046	0.920215	-0.345062	1.59e-18	-0.405261	1.49e-25	0.0995022	0.0138702	-0.221558	3.13e-08
IGKV1-6	black	-0.087792	0.03002	0.087792	0.03002	0.247643	5.44e-10	-0.0194671	0.631045	0.775112	1.52e-123	0.42265	7.19e-28	0.224325	2.08e-08	0.327049	1.07e-16	-0.000472996	0.990691	-0.0530086	0.190695	-0.159977	7.13e-05	-0.181339	6.46e-06	-0.0517851	0.20115	-0.161452	6.1e-05
AFAP1-AS1	black	-0.130534	0.00122142	0.130534	0.00122142	0.0125072	0.757674	-0.0883998	0.0288956	0.262941	4.04e-11	0.256769	1.18e-10	0.266426	2.18e-11	0.278246	2.52e-12	0.0726333	0.0728016	0.0538924	0.183395	-0.0827378	0.0409076	-0.149474	0.000208874	-0.0208522	0.606949	-0.15219	0.000159234
C1R	black	-0.134464	0.000861993	0.134464	0.000861993	0.3916	7.92e-24	-0.0219747	0.587728	0.442649	1.05e-30	0.441868	1.37e-30	0.368423	4.44e-21	0.632259	1.62e-69	-0.00858672	0.832248	-0.112186	0.00550082	-0.181326	6.47e-06	-0.299814	3.72e-14	-0.23019	8.63e-09	-0.327652	9.33e-17
CPA4	black	-0.104026	0.0100802	0.104026	0.0100802	0.213445	1e-07	-0.143236	0.000382823	0.400599	5.9e-25	0.304367	1.46e-14	0.373073	1.3e-21	0.53995	1.57e-47	0.0570978	0.15865	-0.0413444	0.30758	-0.245764	7.41e-10	-0.267983	1.65e-11	-0.0106297	0.793153	-0.185676	3.83e-06
POU2F2	black	-0.330311	5.09e-17	0.330311	5.09e-17	0.122419	0.00243576	0.0522865	0.196816	0.502834	1.82e-40	0.575025	4.56e-55	0.339389	6.17e-18	0.350336	4.4e-19	0.267753	1.72e-11	-0.0188021	0.642758	-0.0137934	0.733653	-0.245838	7.32e-10	-0.10415	0.00999066	-0.425179	3.23e-28
MARCO	black	-0.194235	1.31e-06	0.194235	1.31e-06	0.0943805	0.0196288	-0.149749	0.000203247	0.337625	9.35e-18	0.430345	6.14e-29	0.354852	1.44e-19	0.316192	1.18e-15	-0.0124802	0.758181	-0.0947655	0.019133	-0.0803884	0.0470088	-0.189795	2.3e-06	-0.0845122	0.0367556	-0.23697	3.03e-09
AC004847.1	black	-0.239599	2e-09	0.239599	2e-09	0.0517463	0.201488	-0.00637005	0.875137	0.416933	4.3e-27	0.494362	5.68e-39	0.345776	1.34e-18	0.310691	3.86e-15	0.246719	6.34e-10	0.00797176	0.844102	0.00120835	0.976221	-0.212986	1.07e-07	-0.10467	0.00962274	-0.357426	7.52e-20
CTSZ	black	-0.246325	6.76e-10	0.246325	6.76e-10	0.130342	0.00124212	-0.0557486	0.168739	0.303064	1.91e-14	0.380532	1.73e-22	0.255713	1.41e-10	0.359486	4.46e-20	-0.0153578	0.704787	-0.086256	0.0330298	-0.116074	0.00406582	-0.249758	3.84e-10	0.0376292	0.353118	-0.255982	1.35e-10
IGKV1-8	black	-0.1041	0.0100265	0.1041	0.0100265	0.171197	2.1e-05	-0.0299769	0.459525	0.723843	3.13e-100	0.39212	6.83e-24	0.211562	1.3e-07	0.292011	1.78e-13	0.0379998	0.348393	-0.0290061	0.474196	-0.157248	9.49e-05	-0.191031	1.97e-06	-0.0364373	0.368585	-0.1733	1.65e-05
ZBP1	black	-0.258395	8.9e-11	0.258395	8.9e-11	0.0133954	0.74106	-0.0712113	0.0786014	0.603632	6.35e-62	0.60715	8.15e-63	0.336026	1.36e-17	0.258288	9.07e-11	0.355831	1.12e-19	0.0503429	0.214002	-0.0266939	0.510155	-0.19154	1.85e-06	-0.0671042	0.0974829	-0.349221	5.78e-19
MAFB	black	-0.19814	7.94e-07	0.19814	7.94e-07	0.158311	8.49e-05	0.0247999	0.540635	0.331221	4.13e-17	0.463385	7.5e-34	0.21548	7.5e-08	0.214919	8.12e-08	-0.0488116	0.228283	0.0258392	0.523797	-0.0997935	0.0135928	-0.186444	3.49e-06	0.0287844	0.477583	-0.163016	5.16e-05
IGHG3	black	-0.198082	8.01e-07	0.198082	8.01e-07	0.221392	3.2e-08	-0.0323664	0.424512	0.827625	6.95e-155	0.551387	6.85e-50	0.294439	1.1e-13	0.441116	1.76e-30	0.0948414	0.0190365	-0.0653051	0.10682	-0.0915273	0.0236648	-0.203896	3.71e-07	-0.114079	0.00475318	-0.325595	1.48e-16
IGHV2-26	black	-0.0885244	0.0286697	0.0885244	0.0286697	0.164035	4.62e-05	-0.054358	0.179633	0.620018	3.57e-66	0.349017	6.08e-19	0.203013	4.18e-07	0.287177	4.59e-13	-0.0331193	0.413812	-0.0576187	0.154878	-0.101722	0.0118765	-0.145377	0.000311788	-0.0605523	0.134897	-0.130775	0.00119587
CHIT1	black	-0.238207	2.49e-09	0.238207	2.49e-09	0.0861373	0.0332729	-0.101585	0.0119919	0.294481	1.09e-13	0.370086	2.87e-21	0.175744	1.25e-05	0.258192	9.22e-11	0.041638	0.304156	-0.016203	0.689363	-0.0553888	0.171509	-0.188411	2.74e-06	0.0101033	0.803181	-0.228786	1.07e-08
CTSE	black	-0.140845	0.000479845	0.140845	0.000479845	-0.0744207	0.0660117	-0.114417	0.0046297	0.257629	1.02e-10	0.35955	4.39e-20	0.178691	8.84e-06	0.151592	0.000169093	0.0107491	0.790883	0.0111961	0.7824	0.0864917	0.032552	-0.0172308	0.67078	-0.0971104	0.0163425	-0.189971	2.25e-06
IGLV4-60	black	-0.0881333	0.0293842	0.0881333	0.0293842	0.1584	8.42e-05	-0.0224941	0.57893	0.669724	9.46e-81	0.362056	2.32e-20	0.218338	4.99e-08	0.266529	2.14e-11	0.0494826	0.221944	-0.0265992	0.511658	-0.154433	0.000126827	-0.189006	2.54e-06	-0.0425566	0.293602	-0.161439	6.11e-05
MCOLN2	black	-0.114193	0.00471117	0.114193	0.00471117	-0.0669276	0.0983693	-0.17717	1.06e-05	0.316272	1.16e-15	0.408351	5.9e-26	0.239167	2.14e-09	0.161299	6.2e-05	0.147721	0.000248241	0.10231	0.0113933	-0.100956	0.012534	-0.128277	0.00148574	0.0753544	0.0626771	-0.0951817	0.0186093
IGHV3-48	black	-0.109761	0.00661208	0.109761	0.00661208	0.154119	0.00013096	-0.0895235	0.026912	0.764531	3.01e-118	0.421526	1.02e-27	0.256867	1.16e-10	0.335398	1.57e-17	0.0333071	0.411168	-0.0596695	0.14069	-0.151009	0.000179266	-0.190784	2.04e-06	-0.047582	0.240231	-0.176505	1.14e-05
GPR132	black	-0.176597	1.13e-05	0.176597	1.13e-05	0.125497	0.00188339	0.0153487	0.704954	0.333043	2.72e-17	0.378198	3.27e-22	0.207423	2.3e-07	0.270992	9.58e-12	0.284363	7.89e-13	0.00269775	0.946942	-0.125168	0.00193634	-0.239695	1.97e-09	-0.125935	0.00181489	-0.25982	6.96e-11
NCF1C	black	-0.290923	2.21e-13	0.290923	2.21e-13	0.0440133	0.277374	0.0239038	0.555366	0.447462	2.04e-31	0.549847	1.44e-49	0.280332	1.7e-12	0.286751	4.98e-13	0.162016	5.74e-05	-0.048264	0.233551	0.0271474	0.502991	-0.174869	1.38e-05	-0.092357	0.022423	-0.382455	1.02e-22
ASB2	black	-0.171611	2e-05	0.171611	2e-05	0.185765	3.79e-06	-0.00995515	0.806009	0.450911	6.21e-32	0.528167	3.41e-45	0.290454	2.42e-13	0.300116	3.49e-14	0.205667	2.92e-07	0.00676743	0.867418	-0.0550654	0.174028	-0.183362	5.07e-06	-0.0760538	0.0602716	-0.298636	4.72e-14
GPR84	black	-0.204526	3.41e-07	0.204526	3.41e-07	0.132196	0.00105521	-0.14876	0.000224132	0.444392	5.82e-31	0.511472	4.93e-42	0.488607	5.57e-38	0.426768	1.94e-28	0.146844	0.000270449	-0.0362371	0.371224	-0.216791	6.22e-08	-0.308475	6.17e-15	-0.0392804	0.332379	-0.276943	3.21e-12
KIAA1324	black	-0.197668	8.45e-07	0.197668	8.45e-07	0.0687373	0.0895824	-0.109839	0.00657338	0.331907	3.53e-17	0.412004	1.95e-26	0.371568	1.94e-21	0.364083	1.37e-20	0.180352	7.27e-06	0.000587793	0.988431	-0.105744	0.00890162	-0.226184	1.58e-08	-0.00842614	0.83534	-0.261803	4.93e-11
IGHV3-13	black	-0.0548919	0.17539	0.0548919	0.17539	0.133719	0.000921532	-0.0572812	0.157314	0.667062	6.73e-80	0.38365	7.35e-23	0.212688	1.11e-07	0.275875	3.91e-12	-0.0104846	0.795913	-0.0654822	0.10587	-0.107537	0.00780452	-0.135725	0.000769294	-0.0540591	0.182042	-0.139661	0.00053598
CD7	black	-0.32216	3.2e-16	0.32216	3.2e-16	0.0967441	0.0167533	-0.0242752	0.549237	0.455708	1.16e-32	0.576627	1.96e-55	0.399266	8.71e-25	0.40185	4.08e-25	0.221737	3.04e-08	-0.0726043	0.072916	-0.0469376	0.246666	-0.248362	4.84e-10	-0.103068	0.0107955	-0.447807	1.81e-31
CLEC10A	black	-0.0990074	0.0143527	0.0990074	0.0143527	0.176608	1.13e-05	0.0641614	0.113114	0.281664	1.32e-12	0.313433	2.15e-15	0.090558	0.0251905	0.090756	0.0248722	-0.0431838	0.286538	-0.0675189	0.0954258	0.0880166	0.0296003	0.0331031	0.41404	-0.0925139	0.0221947	-0.155674	0.000111681
IGLV1-51	black	-0.112073	0.00554827	0.112073	0.00554827	0.194442	1.28e-06	-0.0354758	0.381364	0.812227	1.11e-144	0.448731	1.32e-31	0.201758	4.94e-07	0.339616	5.84e-18	0.0389766	0.336134	-0.0834315	0.0392395	-0.111049	0.00599889	-0.163479	4.91e-05	-0.0545196	0.178341	-0.199849	6.35e-07
ZBED2	black	-0.0354258	0.382035	0.0354258	0.382035	0.0404371	0.318327	-0.263968	3.37e-11	0.408823	5.12e-26	0.49894	8.95e-40	0.368124	4.8e-21	0.270162	1.11e-11	0.0648884	0.10908	0.0038712	0.923922	-0.178807	8.72e-06	-0.176558	1.13e-05	-0.0519587	0.199642	-0.0977925	0.0156008
PDCD1LG2	black	-0.190732	2.05e-06	0.190732	2.05e-06	0.116142	0.00404426	0.0589052	0.145856	0.368025	4.93e-21	0.506341	4.26e-41	0.310341	4.16e-15	0.151169	0.000176427	-0.0273071	0.500482	0.145885	0.000296839	-0.0802821	0.047302	-0.204974	3.21e-07	-0.087859	0.0298942	-0.194422	1.28e-06
IGHV3-66	black	-0.0961443	0.0174457	0.0961443	0.0174457	0.123688	0.00219213	-0.0432199	0.286135	0.684273	1.43e-85	0.380919	1.56e-22	0.181775	6.13e-06	0.255841	1.38e-10	-0.0409078	0.312722	-0.0454198	0.262295	-0.1218	0.00256333	-0.170792	2.19e-05	-0.0293833	0.468466	-0.143831	0.000361698
IGHV4-28	black	-0.0710688	0.079203	0.0710688	0.079203	0.151559	0.000169665	-0.065581	0.105344	0.745109	3.21e-109	0.420326	1.49e-27	0.201136	5.36e-07	0.302625	2.09e-14	0.0100774	0.803676	-0.0373019	0.357325	-0.119021	0.00321428	-0.143411	0.000376485	-0.0500436	0.216741	-0.14696	0.000267393
IGLV3-21	black	-0.130781	0.00119531	0.130781	0.00119531	0.208057	2.11e-07	-0.0733645	0.0699578	0.815388	1.07e-146	0.4737	1.69e-35	0.277898	2.68e-12	0.41121	2.49e-26	0.0146844	0.717164	-0.0982454	0.0151248	-0.118156	0.00344557	-0.179728	7.82e-06	-0.100387	0.0130432	-0.23593	3.56e-09
IGHV4-59	black	-0.102801	0.0110028	0.102801	0.0110028	0.226269	1.56e-08	-0.0272234	0.501797	0.780327	2.92e-126	0.454281	1.92e-32	0.229092	1.02e-08	0.315885	1.27e-15	0.0296997	0.463688	-0.0424024	0.295356	-0.111913	0.0056166	-0.157092	9.65e-05	-0.0686786	0.089857	-0.177588	1.01e-05
IGLV3-1	black	-0.121816	0.00255985	0.121816	0.00255985	0.180395	7.23e-06	-0.0483846	0.232383	0.780141	3.66e-126	0.447368	2.11e-31	0.212462	1.15e-07	0.327374	9.94e-17	-0.00550134	0.892053	-0.0221028	0.585552	-0.137939	0.000628484	-0.205874	2.84e-07	-0.0544852	0.178616	-0.196691	9.59e-07
ARPC1B	black	-0.201327	5.23e-07	0.201327	5.23e-07	0.222118	2.88e-08	-0.0744765	0.0658084	0.367971	5e-21	0.386438	3.39e-23	0.376824	4.75e-22	0.513546	2.04e-42	0.0906613	0.0250241	-0.126169	0.00177921	-0.237891	2.62e-09	-0.357279	7.8e-20	-0.114841	0.00447905	-0.310652	3.89e-15
CGAS	black	-0.248816	4.49e-10	0.248816	4.49e-10	0.159921	7.17e-05	0.0496795	0.220108	0.388834	1.73e-23	0.437498	5.88e-30	0.358594	5.6e-20	0.288605	3.47e-13	0.155671	0.000111706	0.115584	0.00422589	-0.131772	0.00109549	-0.30201	2.37e-14	-0.136232	0.000734687	-0.308806	5.75e-15
IGKV4-1	black	-0.157739	9.02e-05	0.157739	9.02e-05	0.231026	7.59e-09	0.00835828	0.836647	0.82213	3.95e-151	0.506569	3.87e-41	0.207904	2.16e-07	0.351683	3.16e-19	0.0204812	0.613363	0.0235195	0.561744	-0.0986836	0.0146764	-0.19234	1.67e-06	-0.102022	0.011628	-0.242334	1.29e-09
FOXP3	black	-0.171565	2.01e-05	0.171565	2.01e-05	0.0959914	0.0176261	-0.115615	0.00421548	0.487256	9.45e-38	0.528871	2.49e-45	0.33389	2.23e-17	0.395571	2.54e-24	0.208322	2.04e-07	-0.0565228	0.162893	-0.0484306	0.23194	-0.185502	3.91e-06	-0.0861175	0.0333136	-0.314515	1.7e-15
IGKV1-5	black	-0.117733	0.00356429	0.117733	0.00356429	0.237101	2.96e-09	-0.0349572	0.388368	0.818639	8.24e-149	0.493252	8.85e-39	0.234336	4.56e-09	0.386304	3.52e-23	0.0278593	0.491855	-0.0601359	0.137607	-0.115453	0.00426939	-0.183217	5.16e-06	-0.0827017	0.0409961	-0.216399	6.58e-08
C1S	black	-0.120614	0.00282468	0.120614	0.00282468	0.338061	8.44e-18	-0.0825048	0.0414812	0.455452	1.27e-32	0.480632	1.23e-36	0.350421	4.31e-19	0.598401	1.28e-60	0.0170421	0.674177	-0.0744187	0.066019	-0.104293	0.00988813	-0.227444	1.31e-08	-0.247114	5.94e-10	-0.317911	8.15e-16
ACSL5	black	-0.140948	0.000475231	0.140948	0.000475231	0.0323181	0.425205	0.066467	0.100712	0.261414	5.28e-11	0.36385	1.46e-20	0.0774567	0.0556761	0.158823	8.05e-05	0.0425251	0.293959	0.0372825	0.357575	-0.0450764	0.265922	-0.172454	1.82e-05	-0.0672618	0.0966971	-0.169548	2.52e-05
DERL3	black	-0.24582	7.34e-10	0.24582	7.34e-10	0.127775	0.00155131	-0.0935733	0.0207048	0.695672	1.51e-89	0.475694	7.99e-36	0.335121	1.68e-17	0.46714	1.91e-34	0.187222	3.17e-06	-0.0497034	0.219886	-0.123811	0.00216983	-0.263805	3.47e-11	-0.0184166	0.649588	-0.343683	2.22e-18
IGHG1	black	-0.189226	2.47e-06	0.189226	2.47e-06	0.232787	5.8e-09	-0.0171699	0.671875	0.85139	8.33e-173	0.551779	5.67e-50	0.266079	2.32e-11	0.415271	7.18e-27	0.0992742	0.0140907	-0.110956	0.00604129	-0.0747777	0.0647198	-0.188939	2.56e-06	-0.152535	0.000153785	-0.33465	1.87e-17
STK4	black	-0.207908	2.16e-07	0.207908	2.16e-07	0.0444347	0.272795	0.00260216	0.948819	0.29732	6.16e-14	0.390258	1.16e-23	0.223717	2.28e-08	0.202186	4.66e-07	0.105111	0.00932091	0.0820629	0.0425877	-0.0528985	0.191619	-0.185489	3.92e-06	-0.0623891	0.123438	-0.216361	6.62e-08
FCRL5	black	-0.11272	0.00527994	0.11272	0.00527994	0.143299	0.000380539	-0.0974385	0.015982	0.818091	1.88e-148	0.446106	3.25e-31	0.247452	5.62e-10	0.36219	2.24e-20	0.154027	0.000132197	0.0376949	0.352278	-0.183203	5.17e-06	-0.231996	6.55e-09	-0.0225202	0.578488	-0.186679	3.39e-06
NCF4	black	-0.301687	2.53e-14	0.301687	2.53e-14	0.170138	2.36e-05	0.00539125	0.8942	0.496867	2.07e-39	0.570232	5.53e-54	0.333556	2.41e-17	0.391132	9.04e-24	0.232821	5.77e-09	-0.0322823	0.425717	-0.0597143	0.140391	-0.260221	6.49e-11	-0.127687	0.00156302	-0.423517	5.47e-28
IGHV3-73	black	-0.0861959	0.0331528	0.0861959	0.0331528	0.084501	0.0367808	-0.0521243	0.19821	0.611079	7.98e-64	0.320365	4.75e-16	0.164277	4.5e-05	0.209789	1.66e-07	0.0215953	0.594192	-0.04894	0.227061	-0.0778746	0.0543649	-0.12965	0.00131936	-0.0671466	0.0972707	-0.141391	0.000455886
IGLV2-14	black	-0.11798	0.00349456	0.11798	0.00349456	0.237968	2.59e-09	-0.00826076	0.838527	0.789051	5.59e-131	0.480224	1.43e-36	0.194226	1.32e-06	0.344142	1.98e-18	-0.00532222	0.895547	-0.103208	0.0106883	-0.0660045	0.103109	-0.126881	0.00167461	-0.103222	0.0106777	-0.218795	4.67e-08
DAPP1	black	-0.139166	0.000561169	0.139166	0.000561169	0.117417	0.00365512	-0.0133969	0.741031	0.422509	7.52e-28	0.508899	1.46e-41	0.217039	6.01e-08	0.210126	1.59e-07	0.0594921	0.141876	0.0778305	0.0545021	-0.11852	0.00334641	-0.230776	7.89e-09	-0.13488	0.000830356	-0.197819	8.28e-07
IGHV4-39	black	-0.125786	0.00183799	0.125786	0.00183799	0.160868	6.49e-05	-0.0324293	0.423612	0.816661	1.61e-147	0.468004	1.39e-34	0.235966	3.54e-09	0.344209	1.95e-18	0.0109577	0.786921	-0.0608631	0.132903	-0.124213	0.00209815	-0.185411	3.95e-06	-0.068102	0.0925921	-0.209375	1.76e-07
IGHV3-11	black	-0.102141	0.0115304	0.102141	0.0115304	0.202758	4.32e-07	-0.00906745	0.823007	0.739879	6.29e-107	0.384326	6.1e-23	0.201242	5.29e-07	0.318892	6.57e-16	-0.0274752	0.497848	-0.0406713	0.31553	-0.120351	0.00288595	-0.170632	2.23e-05	-0.071205	0.0786278	-0.168028	2.99e-05
CCL22	black	-0.169751	2.46e-05	0.169751	2.46e-05	0.089493	0.0269642	0.0216945	0.592499	0.315853	1.27e-15	0.399594	7.91e-25	0.141631	0.000445675	0.149004	0.000218814	0.0392267	0.33304	-0.0706677	0.0809155	0.0239409	0.554752	-0.0932306	0.0211769	-0.015103	0.709462	-0.204927	3.23e-07
IGHV3-74	black	-0.0928061	0.0217747	0.0928061	0.0217747	0.209137	1.82e-07	0.0141289	0.72743	0.750371	1.39e-111	0.432057	3.52e-29	0.179066	8.46e-06	0.299503	3.96e-14	0.00603744	0.881608	-0.0467646	0.248414	-0.142785	0.000399586	-0.196166	1.03e-06	-0.0801834	0.0475758	-0.167614	3.12e-05
IGHV4-31	black	-0.0760749	0.0602001	0.0760749	0.0602001	0.203993	3.66e-07	-0.013744	0.734572	0.735087	7.09e-105	0.390807	9.91e-24	0.177707	9.92e-06	0.31093	3.67e-15	-0.0280822	0.488396	-0.0576193	0.154874	-0.14232	0.000417626	-0.168933	2.7e-05	-0.0580693	0.151672	-0.141544	0.000449371
CARMIL2	black	-0.254202	1.82e-10	0.254202	1.82e-10	0.0224415	0.579817	-0.0487181	0.229177	0.488318	6.24e-38	0.56524	7.12e-53	0.338231	8.1e-18	0.282955	1.03e-12	0.411561	2.23e-26	0.0289827	0.474554	-0.00741136	0.854936	-0.202747	4.33e-07	-0.116197	0.00402644	-0.393035	5.26e-24
IGKV1-16	black	-0.109912	0.00653735	0.109912	0.00653735	0.201	5.46e-07	0.0111635	0.783018	0.722685	9.12e-100	0.401874	4.05e-25	0.141197	0.000464267	0.327011	1.08e-16	0.0288591	0.476441	-0.0661317	0.102446	-0.107256	0.00796795	-0.161923	5.8e-05	-0.0669912	0.0980496	-0.192757	1.59e-06
ABCD2	black	-0.0786897	0.0518812	0.0786897	0.0518812	0.0664438	0.100831	0.0385395	0.341586	0.365906	8.57e-21	0.447754	1.85e-31	0.217121	5.94e-08	0.0625038	0.122748	-0.0125842	0.756229	0.153174	0.000144168	0.0454141	0.262354	-0.019778	0.625602	-0.0794028	0.0497867	-0.119379	0.00312279
HSH2D	black	-0.129471	0.00134001	0.129471	0.00134001	0.11579	0.00415803	-0.0854924	0.0346198	0.542747	4.23e-48	0.412961	1.46e-26	0.297813	5.58e-14	0.307816	7.09e-15	0.317072	9.78e-16	0.03896	0.336339	-0.185985	3.69e-06	-0.255119	1.56e-10	-0.0125132	0.757561	-0.220015	3.91e-08
IGLV2-23	black	-0.128227	0.00149213	0.128227	0.00149213	0.178897	8.63e-06	-0.0779898	0.0540081	0.810744	9.53e-144	0.491525	1.76e-38	0.215228	7.77e-08	0.353046	2.25e-19	0.015759	0.69745	-0.043768	0.280063	-0.0911955	0.0241779	-0.148039	0.000240625	-0.082886	0.0405462	-0.210527	1.5e-07
IGHV4-61	black	-0.0795497	0.0493644	0.0795497	0.0493644	0.144048	0.000354275	-0.0125693	0.756508	0.699672	5.47e-91	0.3992	8.88e-25	0.1634	4.95e-05	0.217346	5.75e-08	0.0497267	0.219669	-0.00651314	0.872356	-0.0896114	0.0267619	-0.129659	0.00131833	-0.0667215	0.0994122	-0.140286	0.000505641
IGHV1-24	black	-0.0820926	0.0425125	0.0820926	0.0425125	0.216096	6.87e-08	-0.0430661	0.287855	0.750858	8.34e-112	0.359636	4.3e-20	0.195067	1.18e-06	0.298428	4.92e-14	0.0724747	0.0734304	-0.048198	0.234192	-0.138334	0.000606064	-0.148778	0.000223735	-0.0439914	0.277614	-0.143605	0.000369594
IGHV1-69D	black	-0.0821301	0.0424178	0.0821301	0.0424178	0.224265	2.1e-08	-0.0545475	0.178119	0.785704	3.83e-129	0.42583	2.62e-28	0.206928	2.46e-07	0.362305	2.17e-20	0.0101446	0.802393	-0.0485929	0.230377	-0.159602	7.42e-05	-0.182997	5.3e-06	-0.0333733	0.410238	-0.151184	0.000176161
IGHV4-34	black	-0.105561	0.00902118	0.105561	0.00902118	0.240466	1.74e-09	-0.0228711	0.572582	0.849413	3.37e-171	0.474454	1.27e-35	0.224227	2.11e-08	0.339232	6.4e-18	0.0388822	0.337306	-0.0555075	0.170592	-0.125202	0.0019308	-0.182956	5.32e-06	-0.0651932	0.107423	-0.194655	1.25e-06
IGLV3-10	black	-0.104895	0.00946782	0.104895	0.00946782	0.160005	7.11e-05	-0.0501921	0.215379	0.764841	2.12e-118	0.423272	5.91e-28	0.219554	4.18e-08	0.306862	8.66e-15	0.047446	0.241579	-0.0592007	0.143842	-0.109468	0.00675913	-0.154706	0.000123333	-0.0452579	0.264	-0.181431	6.39e-06
IGHV3-33	black	-0.117909	0.00351435	0.117909	0.00351435	0.195984	1.05e-06	-0.0261222	0.51926	0.802406	1.19e-138	0.468562	1.14e-34	0.219029	4.51e-08	0.309229	5.26e-15	0.0176557	0.663156	-0.0483613	0.232609	-0.101747	0.0118556	-0.1642	4.54e-05	-0.0567449	0.161244	-0.182122	5.88e-06
MYCL	black	0.039412	0.33076	-0.039412	0.33076	0.0607515	0.133617	-0.0868518	0.031833	0.239148	2.15e-09	0.305769	1.09e-14	0.075491	0.0622012	0.111432	0.00582689	-0.0326083	0.421058	0.00534956	0.895014	-0.0781626	0.0534763	-0.082072	0.0425645	-0.0502381	0.214958	-0.0272546	0.501306
XCL1	black	-0.218415	4.93e-08	0.218415	4.93e-08	0.077833	0.0544944	-0.0854937	0.0346169	0.460911	1.83e-33	0.52003	1.25e-43	0.311409	3.31e-15	0.310547	3.98e-15	0.212575	1.13e-07	-0.0370087	0.361119	-0.0126798	0.754436	-0.161039	6.37e-05	-0.0839739	0.0379757	-0.321478	3.72e-16
IRF4	black	-0.21939	4.28e-08	0.21939	4.28e-08	0.096944	0.016528	-0.0704711	0.0817658	0.661296	4.41e-78	0.633212	8.76e-70	0.320527	4.59e-16	0.268078	1.62e-11	0.176079	1.2e-05	0.0905266	0.0252414	-0.0664992	0.100547	-0.216096	6.87e-08	-0.0728602	0.0719092	-0.276444	3.52e-12
IGHV1-58	black	-0.0572835	0.157297	0.0572835	0.157297	0.170286	2.32e-05	-0.0500736	0.216466	0.626995	4.63e-68	0.312398	2.68e-15	0.150268	0.000193037	0.256992	1.13e-10	0.0235141	0.561833	-0.0266652	0.51061	-0.100617	0.0128349	-0.119898	0.00299428	-0.0191132	0.637268	-0.112083	0.00554419
IGLV3-27	black	-0.0891713	0.0275207	0.0891713	0.0275207	0.153738	0.000136139	-0.0292208	0.470931	0.674739	2.22e-82	0.359097	4.93e-20	0.177549	1.01e-05	0.244603	8.95e-10	0.0445366	0.271696	-0.0497557	0.2194	-0.0740757	0.0672802	-0.115047	0.00440761	-0.0453625	0.262898	-0.152019	0.000162001
P2RX1	black	-0.108042	0.00751779	0.108042	0.00751779	0.321792	3.47e-16	0.218096	5.16e-08	0.370415	2.63e-21	0.213118	1.05e-07	0.0192388	0.635056	0.105893	0.0088054	0.179726	7.83e-06	0.0305966	0.450292	-0.016555	0.682978	-0.0990055	0.0143546	-0.0972239	0.0162169	-0.165947	3.75e-05
DGKA	black	-0.16969	2.48e-05	0.16969	2.48e-05	0.241179	1.55e-09	0.118168	0.00344223	0.343279	2.44e-18	0.351496	3.3e-19	0.248451	4.77e-10	0.272806	6.88e-12	0.350188	4.56e-19	0.0143302	0.723704	-0.164511	4.39e-05	-0.294979	9.86e-14	-0.152249	0.000158285	-0.29376	1.26e-13
DEF6	black	-0.339979	5.36e-18	0.339979	5.36e-18	0.0662817	0.101667	0.0038885	0.923583	0.510188	8.48e-42	0.620735	2.29e-66	0.359365	4.6e-20	0.340613	4.61e-18	0.287079	4.67e-13	-0.0246734	0.542702	0.014739	0.716158	-0.221064	3.36e-08	-0.14146	0.000452912	-0.461717	1.37e-33
IGLV9-49	black	-0.0959417	0.0176852	0.0959417	0.0176852	0.122413	0.00243701	-0.015246	0.706838	0.640932	5.6e-72	0.353197	2.17e-19	0.184528	4.4e-06	0.262115	4.67e-11	0.0311648	0.441921	-0.00877127	0.828698	-0.110125	0.00643355	-0.16162	5.99e-05	-0.0506228	0.211462	-0.164579	4.36e-05
GBGT1	black	-0.208619	1.96e-07	0.208619	1.96e-07	0.162123	5.68e-05	0.0345719	0.393622	0.325107	1.66e-16	0.368224	4.68e-21	0.233421	5.26e-09	0.264313	3.17e-11	0.144994	0.000323522	0.00293799	0.942225	-0.0482005	0.234168	-0.166036	3.72e-05	-0.0781074	0.0536459	-0.269618	1.23e-11
BATF	black	-0.295771	8.42e-14	0.295771	8.42e-14	0.092217	0.0226285	-0.0854378	0.0347359	0.579523	4.22e-56	0.655923	2e-76	0.418233	2.87e-27	0.395755	2.41e-24	0.244262	9.46e-10	-0.0069062	0.864725	-0.0638837	0.114685	-0.242466	1.26e-09	-0.0851143	0.0354307	-0.413111	1.39e-26
IGHV1-2	black	-0.0703557	0.0822683	0.0703557	0.0822683	0.161465	6.09e-05	-0.00464557	0.908765	0.725945	4.41e-101	0.385724	4.13e-23	0.151975	0.000162721	0.263491	3.66e-11	-0.0299863	0.459384	-0.0428104	0.29073	-0.086507	0.0325211	-0.125019	0.00196089	-0.0590606	0.144794	-0.139406	0.000548825
IGLV1-40	black	-0.143003	0.000391402	0.143003	0.000391402	0.228808	1.06e-08	0.00990348	0.806996	0.81698	9.99e-148	0.464252	5.48e-34	0.207719	2.21e-07	0.376426	5.29e-22	0.0187453	0.643762	-0.091431	0.0238127	-0.113624	0.00492387	-0.196604	9.7e-07	-0.0645098	0.111166	-0.236994	3.01e-09
MMP12	black	-0.0770725	0.0569048	0.0770725	0.0569048	0.137432	0.000658434	-0.142279	0.000419246	0.315298	1.44e-15	0.227492	1.3e-08	0.238398	2.42e-09	0.291395	2.01e-13	0.0324744	0.422968	-0.0148506	0.714102	-0.252999	2.23e-10	-0.229843	9.09e-09	0.114334	0.00466001	-0.0555367	0.170366
MEI1	black	-0.135012	0.000820532	0.135012	0.000820532	0.16125	6.23e-05	-0.115489	0.00425748	0.60948	2.06e-63	0.435918	9.93e-30	0.319434	5.84e-16	0.391602	7.91e-24	0.233359	5.31e-09	0.0377564	0.351492	-0.164649	4.32e-05	-0.234595	4.38e-09	0.017426	0.667274	-0.230551	8.16e-09
NTNG2	black	-0.210044	1.61e-07	0.210044	1.61e-07	0.137599	0.000648441	-0.0404849	0.317754	0.321761	3.49e-16	0.395715	2.44e-24	0.348629	6.69e-19	0.434675	1.49e-29	0.310353	4.15e-15	0.0788208	0.0514908	-0.123016	0.00231815	-0.27101	9.55e-12	-0.0764293	0.0590119	-0.328447	7.79e-17
IGHV3-30	black	-0.129072	0.00138721	0.129072	0.00138721	0.173552	1.6e-05	-0.0518279	0.200778	0.802083	1.85e-138	0.474032	1.49e-35	0.246305	6.78e-10	0.370557	2.53e-21	-0.0120923	0.765473	-0.0514675	0.203931	-0.124372	0.00207043	-0.177515	1.01e-05	-0.0606021	0.134576	-0.205538	2.98e-07
IGLV6-57	black	-0.119717	0.00303841	0.119717	0.00303841	0.204445	3.45e-07	-0.0740797	0.0672653	0.794244	6.79e-134	0.438595	4.09e-30	0.24989	3.76e-10	0.405483	1.39e-25	0.0684261	0.0910467	-0.0265009	0.513219	-0.190192	2.19e-06	-0.22832	1.15e-08	0.0255433	0.528564	-0.183546	4.96e-06
IGHV2-70D	black	-0.119526	0.00308572	0.119526	0.00308572	0.183101	5.23e-06	-0.0123746	0.760164	0.600176	4.66e-61	0.292319	1.67e-13	0.214518	8.6e-08	0.273333	6.25e-12	0.0310206	0.444037	-0.0340049	0.40143	-0.138445	0.000599854	-0.188646	2.66e-06	-0.0145035	0.720502	-0.142077	0.000427326
IGHV2-5	black	-0.0502733	0.214636	0.0502733	0.214636	0.210615	1.48e-07	-0.00578842	0.886457	0.699752	5.11e-91	0.315246	1.45e-15	0.163665	4.81e-05	0.249229	4.19e-10	0.00284162	0.944117	-0.0494525	0.222226	-0.104354	0.00984476	-0.118077	0.00346745	-0.0322122	0.426724	-0.104604	0.00966863
IGLV2-8	black	-0.144499	0.000339303	0.144499	0.000339303	0.177202	1.05e-05	0.015917	0.694569	0.806361	4.89e-141	0.46912	9.25e-35	0.203423	3.95e-07	0.308811	5.75e-15	0.0579388	0.152595	-0.0662312	0.101929	-0.0805207	0.0466461	-0.173564	1.6e-05	-0.0791594	0.0504937	-0.235838	3.61e-09
JSRP1	black	-0.159496	7.5e-05	0.159496	7.5e-05	0.0161786	0.689807	-0.193821	1.39e-06	0.513204	2.36e-42	0.284511	7.67e-13	0.236906	3.06e-09	0.333561	2.41e-17	0.188145	2.83e-06	0.00978538	0.809253	-0.166398	3.57e-05	-0.181722	6.17e-06	0.157196	9.54e-05	-0.161802	5.87e-05
FDCSP	black	-0.0867386	0.0320575	0.0867386	0.0320575	0.0598559	0.139451	-0.169208	2.62e-05	0.330487	4.89e-17	0.286105	5.64e-13	0.269996	1.15e-11	0.276729	3.34e-12	0.0841065	0.0376721	-0.0165209	0.683596	-0.139636	0.000537207	-0.169229	2.61e-05	-0.000589565	0.988397	-0.122806	0.00235904
HTRA4	black	-0.254395	1.76e-10	0.254395	1.76e-10	-0.00856499	0.832666	-0.179873	7.69e-06	0.396558	1.91e-24	0.501346	3.35e-40	0.301598	2.58e-14	0.30149	2.64e-14	0.275859	3.92e-12	0.134189	0.000883524	-0.111918	0.00561485	-0.260641	6.04e-11	0.0356753	0.378691	-0.266219	2.26e-11
IGHD	black	-0.0904678	0.0253367	0.0904678	0.0253367	0.172656	1.78e-05	0.031149	0.442153	0.524229	1.97e-44	0.334179	2.09e-17	0.090721	0.0249283	0.156586	0.000101649	0.0193397	0.633282	-0.0730483	0.071176	-0.0101073	0.803105	-0.0469993	0.246044	-0.0667138	0.0994516	-0.154225	0.000129554
MCUB	black	-0.26779	1.71e-11	0.26779	1.71e-11	0.0820701	0.0425694	-0.174698	1.41e-05	0.386449	3.38e-23	0.501839	2.74e-40	0.421328	1.09e-27	0.40303	2.88e-25	0.0862215	0.0331004	0.0582032	0.150729	-0.0864746	0.0325864	-0.216444	6.54e-08	-0.0837088	0.0385891	-0.299726	3.78e-14
SLC29A3	black	-0.0523455	0.196311	0.0523455	0.196311	0.0505318	0.212286	-0.138693	0.000586265	0.276417	3.54e-12	0.305848	1.07e-14	0.185967	3.7e-06	0.22241	2.76e-08	-0.0123265	0.761067	-0.105995	0.00873986	-0.00877391	0.828647	-0.0407527	0.314562	-0.0760555	0.0602659	-0.112164	0.00550978
JAKMIP2	black	-0.06233	0.123794	0.06233	0.123794	0.101374	0.0121713	-0.056609	0.162251	0.240254	1.8e-09	0.256501	1.23e-10	0.249219	4.2e-10	0.273692	5.85e-12	0.0877378	0.030122	0.0333304	0.41084	-0.0978593	0.0155297	-0.123708	0.00218851	-0.0241353	0.551542	-0.130653	0.00120876
IL1B	black	-0.0879637	0.0296986	0.0879637	0.0296986	0.0653903	0.106362	0.00170234	0.966504	0.225866	1.65e-08	0.285349	6.53e-13	0.0924194	0.022332	0.127318	0.00161326	0.0259964	0.521275	-0.0146763	0.717314	0.00536697	0.894674	-0.0800581	0.047925	-0.0953986	0.0183413	-0.144786	0.000330072
IGKV2D-29	black	-0.0907491	0.0248833	0.0907491	0.0248833	0.136896	0.000691562	-0.0261071	0.519502	0.696649	6.74e-90	0.373348	1.21e-21	0.182361	5.72e-06	0.295966	8.09e-14	0.0336122	0.406893	-0.0529659	0.191053	-0.107489	0.00783233	-0.151067	0.000178239	-0.0520277	0.199044	-0.169026	2.67e-05
HAMP	black	-0.216699	6.31e-08	0.216699	6.31e-08	0.0975487	0.0158624	-0.196798	9.46e-07	0.463436	7.36e-34	0.458966	3.66e-33	0.370075	2.88e-21	0.458546	4.25e-33	0.134075	0.000892664	-0.0429263	0.289424	-0.211106	1.39e-07	-0.299882	3.66e-14	-0.00234951	0.953783	-0.275398	4.27e-12
IGLL5	black	-0.15098	0.000179791	0.15098	0.000179791	0.235367	3.89e-09	-0.0127715	0.752719	0.857386	7.93e-178	0.520303	1.11e-43	0.276306	3.61e-12	0.405938	1.22e-25	0.0758242	0.0610528	-0.0818882	0.043032	-0.115226	0.00434607	-0.197159	9.03e-07	-0.0881263	0.029397	-0.260997	5.67e-11
LTB	black	-0.138047	0.000622276	0.138047	0.000622276	0.133612	0.000930425	-0.0607196	0.133821	0.456419	9.04e-33	0.511197	5.54e-42	0.26827	1.57e-11	0.292056	1.76e-13	0.169596	2.51e-05	-0.0689678	0.0885099	-0.0151012	0.709495	-0.115163	0.00436776	-0.153685	0.000136881	-0.302658	2.07e-14
IGKV1-9	black	-0.107737	0.0076898	0.107737	0.0076898	0.198984	7.12e-07	-0.0150612	0.71023	0.793664	1.45e-133	0.411666	2.16e-26	0.203646	3.84e-07	0.322982	2.66e-16	0.0139722	0.730335	-0.0718354	0.0760114	-0.103	0.0108482	-0.14945	0.00020936	-0.0833197	0.0395044	-0.191635	1.83e-06
IGKC	black	-0.202945	4.22e-07	0.202945	4.22e-07	0.222856	2.58e-08	-0.0150716	0.710038	0.857945	2.63e-178	0.561099	5.74e-52	0.268647	1.46e-11	0.438225	4.62e-30	0.10681	0.00823358	-0.099347	0.0140199	-0.0629579	0.120047	-0.1845	4.42e-06	-0.15231	0.000157322	-0.355188	1.32e-19
IGKV3-15	black	-0.136024	0.000748735	0.136024	0.000748735	0.214223	8.96e-08	-0.0498112	0.218886	0.82236	2.77e-151	0.455216	1.38e-32	0.249809	3.81e-10	0.409659	3.98e-26	0.0246599	0.542923	-0.0754946	0.0621887	-0.137282	0.000667534	-0.193164	1.51e-06	-0.074195	0.0668392	-0.227958	1.21e-08
TSPAN7	black	0.205766	2.89e-07	-0.205766	2.89e-07	0.0358375	0.376526	0.346983	9.99e-19	-0.320877	4.25e-16	-0.407366	7.93e-26	-0.455856	1.1e-32	-0.467421	1.73e-34	-0.239361	2.07e-09	-0.0856668	0.0342509	0.0721649	0.0746721	0.233107	5.52e-09	0.207158	2.39e-07	0.328123	8.38e-17
CXCL13	black	-0.24915	4.25e-10	0.24915	4.25e-10	0.0460202	0.256032	-0.177969	9.62e-06	0.595736	5.81e-60	0.644344	5.72e-73	0.511078	5.82e-42	0.409494	4.18e-26	0.194919	1.2e-06	0.0150329	0.71075	-0.146631	0.000276114	-0.286195	5.55e-13	-0.0528021	0.192431	-0.327497	9.66e-17
ANKRD36BP2	black	-0.0500001	0.217142	0.0500001	0.217142	-0.0138783	0.732078	-0.176578	1.13e-05	0.52419	2e-44	0.214407	8.73e-08	0.207167	2.39e-07	0.260884	5.79e-11	0.295474	8.93e-14	0.14967	0.000204841	-0.174041	1.52e-05	-0.205249	3.09e-07	0.0254893	0.529436	-0.11027	0.00636333
PIM2	black	-0.190052	2.23e-06	0.190052	2.23e-06	0.00182522	0.964088	-0.132536	0.00102389	0.58344	5.16e-57	0.438706	3.94e-30	0.330895	4.46e-17	0.345474	1.44e-18	0.0980871	0.0152897	-0.0397553	0.326561	0.00582386	0.885766	-0.147459	0.000254695	-0.126848	0.00167929	-0.311384	3.33e-15
HIVEP3	black	-0.115608	0.0042177	0.115608	0.0042177	0.170252	2.33e-05	0.0740323	0.0674411	0.30675	8.87e-15	0.332744	2.91e-17	0.237458	2.8e-09	0.267297	1.87e-11	0.147843	0.000245292	0.0012967	0.974483	-0.114723	0.00452082	-0.213542	9.86e-08	-0.158473	8.35e-05	-0.206104	2.76e-07
IGKV3-20	black	-0.151801	0.000165587	0.151801	0.000165587	0.182586	5.57e-06	-0.0439932	0.277594	0.835528	1.59e-160	0.510278	8.17e-42	0.269218	1.32e-11	0.386094	3.73e-23	0.0307408	0.448159	-0.0922845	0.0225292	-0.0834389	0.0392219	-0.178936	8.59e-06	-0.111858	0.00564054	-0.268181	1.59e-11
IGLV1-44	black	-0.116422	0.00395554	0.116422	0.00395554	0.194871	1.21e-06	-0.0360697	0.373439	0.826381	5.06e-154	0.468967	9.78e-35	0.246515	6.55e-10	0.347657	8.47e-19	0.0585565	0.148261	-0.075888	0.060835	-0.102881	0.0109406	-0.171432	2.04e-05	-0.0870144	0.0315129	-0.225538	1.74e-08
IGHG2	black	-0.173512	1.61e-05	0.173512	1.61e-05	0.23302	5.59e-09	0.00740474	0.855064	0.798496	2.4e-136	0.498009	1.31e-39	0.244386	9.27e-10	0.400594	5.91e-25	0.0844721	0.0368454	-0.0910889	0.0243448	-0.0549337	0.175061	-0.156964	9.77e-05	-0.137168	0.000674567	-0.303662	1.69e-14
TMEM156	black	-0.236671	3.17e-09	0.236671	3.17e-09	0.0894997	0.0269528	0.0106801	0.792194	0.501454	3.21e-40	0.453518	2.51e-32	0.281759	1.3e-12	0.232456	6.1e-09	0.223195	2.46e-08	0.0407912	0.314104	-0.0787884	0.051587	-0.211233	1.36e-07	-0.0334733	0.408835	-0.270745	1e-11
BCL2A1	black	-0.274782	4.79e-12	0.274782	4.79e-12	0.0371022	0.359906	-0.143549	0.000371567	0.472538	2.61e-35	0.535764	1.09e-46	0.352981	2.29e-19	0.392064	6.94e-24	0.0780324	0.0538765	-0.0328272	0.417944	-0.0997657	0.0136191	-0.263628	3.58e-11	-0.0424189	0.295167	-0.33114	4.21e-17
IGLV2-18	black	-0.0755704	0.0619259	0.0755704	0.0619259	0.118409	0.00337652	-0.0367638	0.364307	0.638557	2.69e-71	0.301731	2.51e-14	0.137428	0.000658716	0.24348	1.07e-09	-0.0187252	0.644118	-0.0539208	0.183164	-0.0847549	0.0362168	-0.122971	0.00232692	-0.0623544	0.123647	-0.141675	0.000443837
SERPINF1	black	-0.121379	0.00265343	0.121379	0.00265343	0.426112	2.4e-28	-0.0663258	0.101439	0.41045	3.13e-26	0.385727	4.13e-23	0.367059	6.35e-21	0.571983	2.23e-54	0.0694473	0.0863117	-0.0813654	0.0443848	-0.198354	7.73e-07	-0.249672	3.89e-10	-0.0765487	0.0586159	-0.247578	5.5e-10
IGLV10-54	black	-0.0876409	0.0303053	0.0876409	0.0303053	0.225038	1.87e-08	0.0674186	0.09592	0.624107	2.83e-67	0.355561	1.2e-19	0.152102	0.000160646	0.249983	3.7e-10	0.0211263	0.602229	-0.0528003	0.192446	-0.116723	0.00386255	-0.155854	0.000109621	-0.0634414	0.117222	-0.166711	3.45e-05
TCF7	black	-0.179993	7.58e-06	0.179993	7.58e-06	0.108612	0.00720595	-0.064437	0.111571	0.324228	2.02e-16	0.302839	2e-14	0.231071	7.54e-09	0.200742	5.65e-07	0.108797	0.00710735	0.107244	0.00797481	-0.1946	1.25e-06	-0.210271	1.56e-07	0.269433	1.27e-11	-0.0900378	0.0260439
IGLV8-61	black	-0.123737	0.0021833	0.123737	0.0021833	0.178613	8.92e-06	0.00813433	0.840965	0.680108	3.67e-84	0.384671	5.54e-23	0.166402	3.57e-05	0.295814	8.34e-14	0.0160309	0.692494	-0.0633761	0.117601	-0.0827373	0.0409088	-0.147964	0.000242386	-0.0774157	0.0558061	-0.194726	1.23e-06
MS4A1	black	-0.0535723	0.186015	0.0535723	0.186015	0.235112	4.04e-09	0.037903	0.349624	0.568461	1.38e-53	0.413997	1.06e-26	0.133095	0.000974306	0.161986	5.76e-05	0.112663	0.00530302	0.00817061	0.840265	-0.0128975	0.750359	-0.0680979	0.0926118	-0.0751763	0.0633023	-0.15889	8e-05
PLA2G2D	black	-0.169884	2.43e-05	0.169884	2.43e-05	0.151174	0.000176342	-0.142701	0.000402808	0.622167	9.47e-67	0.527196	5.27e-45	0.286491	5.24e-13	0.317577	8.76e-16	0.110267	0.0063648	-0.0378996	0.349666	-0.139258	0.000556397	-0.211831	1.25e-07	0.00448141	0.911976	-0.218085	5.17e-08
IGLV7-46	black	-0.127869	0.00153884	0.127869	0.00153884	0.0960436	0.0175644	-0.0545753	0.177898	0.713672	3.17e-96	0.403937	2.2e-25	0.168605	2.8e-05	0.257644	1.01e-10	0.0864705	0.0325947	-0.0198119	0.625008	-0.0847159	0.0363028	-0.165738	3.84e-05	-0.061489	0.128955	-0.202682	4.37e-07
TNFRSF18	black	-0.242664	1.22e-09	0.242664	1.22e-09	0.118862	0.00325566	-0.0302472	0.455485	0.475294	9.29e-36	0.418505	2.64e-27	0.277958	2.65e-12	0.363115	1.76e-20	0.332443	3.12e-17	-0.00650381	0.872537	-0.111832	0.00565166	-0.252111	2.59e-10	-0.0353843	0.382595	-0.359999	3.92e-20
IGHV3-15	black	-0.13018	0.00125974	0.13018	0.00125974	0.173764	1.57e-05	-0.00236535	0.953471	0.772165	4.85e-122	0.456596	8.49e-33	0.197808	8.3e-07	0.273255	6.34e-12	-0.0185835	0.646626	-0.0596264	0.140977	-0.0689556	0.0885663	-0.139802	0.000528977	-0.0809263	0.0455485	-0.195771	1.08e-06
APOL4	black	-0.0275108	0.49729	0.0275108	0.49729	0.220225	3.79e-08	0.147576	0.000251781	0.261254	5.42e-11	0.314262	1.8e-15	0.175954	1.22e-05	0.102253	0.011439	-0.0609788	0.132166	-0.0605488	0.134921	-0.0906266	0.0250799	-0.10998	0.00650414	-0.130877	0.00118525	-0.0876668	0.0302562
ITIH3	black	-0.0487319	0.229045	0.0487319	0.229045	0.248086	5.06e-10	-0.0652044	0.107362	0.278552	2.38e-12	0.165318	4.02e-05	0.156384	0.000103794	0.396584	1.9e-24	-0.0273736	0.499439	-0.00257189	0.949414	-0.200539	5.8e-07	-0.142772	0.000400083	0.152144	0.000159973	-0.0336862	0.40586
DUSP2	black	0.0161871	0.689653	-0.0161871	0.689653	0.0950451	0.0187797	-0.0781451	0.0535301	0.340152	5.15e-18	0.362736	1.95e-20	0.12392	0.0021501	0.122696	0.00238045	0.0968712	0.0166098	-0.0567976	0.160855	-0.0523195	0.196533	-0.060058	0.138117	-0.0553745	0.171621	-0.1061	0.00867333
MZB1	black	-0.127148	0.0016369	0.127148	0.0016369	0.188072	2.85e-06	-0.068686	0.0898222	0.829994	1.52e-156	0.481102	1.02e-36	0.257535	1.03e-10	0.384617	5.62e-23	0.113313	0.00504381	-0.0490206	0.226295	-0.142759	0.000400577	-0.194027	1.35e-06	-0.0693917	0.0865643	-0.251502	2.87e-10
IGHV3-43	black	-0.0805146	0.0466629	0.0805146	0.0466629	0.203722	3.8e-07	-0.0146187	0.718376	0.700381	3.02e-91	0.356527	9.43e-20	0.187194	3.18e-06	0.28237	1.16e-12	0.00823267	0.839068	-0.0457367	0.258976	-0.165418	3.98e-05	-0.189545	2.38e-06	-0.0434581	0.283485	-0.139167	0.000561131
IGHGP	black	-0.136713	0.000703192	0.136713	0.000703192	0.22605	1.61e-08	-0.0463126	0.253021	0.841098	1.11e-164	0.470183	6.25e-35	0.240007	1.87e-09	0.427069	1.76e-28	0.0754859	0.062219	-0.0749808	0.0639943	-0.124833	0.00199182	-0.199495	6.66e-07	-0.087689	0.0302142	-0.26046	6.23e-11
IGHV3-53	black	-0.105665	0.00895324	0.105665	0.00895324	0.16209	5.7e-05	-0.00577558	0.886707	0.728424	4.27e-102	0.396608	1.88e-24	0.139514	0.000543333	0.231694	6.86e-09	-0.0065531	0.87158	-0.0594777	0.141973	-0.0788923	0.0512788	-0.137097	0.000678958	-0.0543011	0.18009	-0.17099	2.14e-05
IGKV1-27	black	-0.0990216	0.0143386	0.0990216	0.0143386	0.162031	5.73e-05	0.00612304	0.879942	0.721544	2.61e-99	0.372599	1.47e-21	0.13873	0.000584293	0.260993	5.68e-11	-0.00215141	0.957676	-0.0627125	0.121501	-0.0991108	0.0142507	-0.14497	0.000324262	-0.0677878	0.0941106	-0.170467	2.27e-05
TLR6	black	-0.252335	2.5e-10	0.252335	2.5e-10	0.022334	0.581635	-0.00768416	0.849659	0.405701	1.31e-25	0.531722	6.88e-46	0.235903	3.58e-09	0.199954	6.27e-07	0.166883	3.39e-05	0.16885	2.72e-05	-0.0202295	0.617732	-0.207195	2.38e-07	-0.127799	0.00154806	-0.293599	1.3e-13
SEPT1	black	-0.282921	1.04e-12	0.282921	1.04e-12	0.0124502	0.758743	-0.00340629	0.933036	0.377286	4.19e-22	0.459347	3.2e-33	0.244323	9.36e-10	0.258738	8.39e-11	0.310431	4.08e-15	-0.0386649	0.340015	0.0464092	0.252031	-0.145112	0.000319868	-0.112991	0.00517091	-0.421498	1.03e-27
IGHV3-72	black	-0.0872051	0.0311411	0.0872051	0.0311411	0.144471	0.000340217	-0.00749591	0.853299	0.667528	4.78e-80	0.342516	2.93e-18	0.137173	0.000674239	0.2389	2.23e-09	0.0200141	0.621481	-0.0572494	0.157545	-0.0766426	0.0583061	-0.114858	0.00447337	-0.0651161	0.10784	-0.147073	0.000264479
ALOX5AP	black	-0.194816	1.22e-06	0.194816	1.22e-06	0.0316987	0.434136	-0.119365	0.00312619	0.287886	4e-13	0.36134	2.78e-20	0.190119	2.21e-06	0.185797	3.77e-06	-0.11417	0.00471969	-0.0437853	0.279872	-0.104908	0.00945904	-0.176238	1.18e-05	0.0794087	0.0497698	-0.142859	0.000396815
IGFLR1	black	-0.210254	1.56e-07	0.210254	1.56e-07	-0.0392135	0.333203	-0.185268	4.02e-06	0.350762	3.96e-19	0.404759	1.73e-25	0.286213	5.53e-13	0.317619	8.68e-16	0.324155	2.05e-16	0.00461826	0.909299	-0.0729229	0.071664	-0.192096	1.73e-06	0.0273131	0.500387	-0.304206	1.51e-14
IGHV3-49	black	-0.111846	0.00564554	0.111846	0.00564554	0.153769	0.000135705	-0.0338541	0.403524	0.735152	6.66e-105	0.397681	1.38e-24	0.192168	1.71e-06	0.31786	8.24e-16	-0.0051726	0.898468	-0.0854393	0.0347328	-0.0900848	0.0259659	-0.153818	0.000135033	-0.06999	0.0838773	-0.191719	1.81e-06
IGKV5-2	black	-0.0729978	0.0713725	0.0729978	0.0713725	0.0918593	0.0231609	-0.0262903	0.516573	0.474991	1.04e-35	0.264128	3.28e-11	0.169589	2.51e-05	0.246795	6.26e-10	0.009316	0.818239	-0.0194109	0.632032	-0.100318	0.0131059	-0.122927	0.00233543	-0.0255354	0.528691	-0.12677	0.00169061
RTN1	black	-0.0479852	0.236266	0.0479852	0.236266	0.0260676	0.520133	-0.0568595	0.160398	0.293482	1.33e-13	0.33812	8.32e-18	0.0822627	0.0420843	0.0753633	0.0626463	-0.113081	0.00513508	-0.0195556	0.629494	0.0145264	0.720078	-0.0298677	0.461162	-0.0351477	0.385786	-0.0898709	0.026323
CLIC3	black	-0.16408	4.6e-05	0.16408	4.6e-05	0.162621	5.38e-05	-0.0318224	0.432344	0.318255	7.56e-16	0.339193	6.46e-18	0.309687	4.78e-15	0.368953	3.87e-21	0.164273	4.5e-05	-0.0784155	0.0527061	-0.0983788	0.0149871	-0.172591	1.79e-05	-0.0509309	0.208692	-0.282782	1.07e-12
IGLC3	black	-0.175833	1.23e-05	0.175833	1.23e-05	0.215741	7.23e-08	-0.0461046	0.25516	0.82111	1.9e-150	0.488799	5.16e-38	0.250136	3.6e-10	0.417328	3.8e-27	0.0711354	0.0789211	-0.0755318	0.0620598	-0.0939748	0.0201633	-0.19001	2.24e-06	-0.0918811	0.0231281	-0.299292	4.13e-14
IGLV5-45	black	-0.107573	0.00778343	0.107573	0.00778343	0.134636	0.00084876	0.0183892	0.650074	0.679649	5.23e-84	0.371325	2.07e-21	0.129497	0.00133698	0.231625	6.93e-09	0.0264876	0.51343	-0.0538645	0.183623	-0.0502377	0.214961	-0.110766	0.00612928	-0.0667493	0.0992711	-0.187446	3.08e-06
IGHV2-70	black	-0.0817297	0.0434384	0.0817297	0.0434384	0.0888642	0.0280611	-0.0881522	0.0293492	0.660239	9.4e-78	0.346202	1.21e-18	0.198421	7.66e-07	0.269575	1.24e-11	0.00786731	0.846119	-0.0484313	0.231933	-0.104522	0.0097263	-0.142775	0.000399967	-0.0415804	0.304826	-0.135831	0.000761903
GAS7	black	-0.052643	0.193776	0.052643	0.193776	0.124246	0.0020924	-0.00578025	0.886616	0.268753	1.44e-11	0.46628	2.62e-34	0.192542	1.63e-06	0.0667272	0.0993833	-0.0703711	0.082201	0.0559976	0.166842	-0.00753974	0.852452	-0.088976	0.0278634	-0.133257	0.000960313	-0.116792	0.00384132
BASP1	black	-0.104711	0.00959474	0.104711	0.00959474	0.270517	1.04e-11	-0.116701	0.00386915	0.421364	1.08e-27	0.461399	1.53e-33	0.44658	2.76e-31	0.483379	4.27e-37	0.0768281	0.0576978	-0.0658563	0.103887	-0.257723	1e-10	-0.306849	8.68e-15	-0.0630988	0.119219	-0.219609	4.15e-08
SELL	black	-0.118853	0.00325821	0.118853	0.00325821	0.151803	0.000165551	0.086406	0.032725	0.425421	2.99e-28	0.4694	8.34e-35	0.097743	0.0156536	0.140731	0.000484988	-0.0547991	0.176123	-0.0209697	0.604924	0.0246096	0.543747	-0.0994557	0.0139149	-0.157354	9.39e-05	-0.210927	1.42e-07
SECTM1	black	-0.119091	0.00319631	0.119091	0.00319631	0.05094	0.208611	0.026497	0.513281	0.305174	1.23e-14	0.438349	4.44e-30	0.175928	1.22e-05	0.134809	0.000835647	-0.00545522	0.892952	-0.138166	0.000615488	0.0488706	0.227721	-0.0467777	0.248281	-0.196433	9.91e-07	-0.251516	2.86e-10
JCHAIN	black	-0.15275	0.000150478	0.15275	0.000150478	0.205159	3.13e-07	0.029951	0.459912	0.771724	8.11e-122	0.523098	3.25e-44	0.161028	6.38e-05	0.309454	5.02e-15	-0.00892178	0.825805	-0.00506768	0.900516	-0.0114931	0.77678	-0.107125	0.00804542	-0.127089	0.00164521	-0.249336	4.12e-10
HCST	black	-0.258246	9.14e-11	0.258246	9.14e-11	0.0584064	0.149306	-0.0165171	0.683665	0.438708	3.94e-30	0.55151	6.45e-50	0.235668	3.71e-09	0.272478	7.31e-12	0.110426	0.00628893	-0.104629	0.0096515	0.0391983	0.333391	-0.131682	0.00110421	-0.109102	0.00694705	-0.387754	2.34e-23
CARD9	black	-0.211901	1.24e-07	0.211901	1.24e-07	0.0411114	0.310317	-0.0839893	0.0379403	0.291226	2.08e-13	0.441814	1.39e-30	0.27658	3.43e-12	0.305408	1.17e-14	0.353274	2.13e-19	-0.00256019	0.949644	-0.0672434	0.0967887	-0.223085	2.5e-08	-0.109008	0.00699618	-0.33656	1.2e-17
IGLV7-43	black	-0.096838	0.0166472	0.096838	0.0166472	0.158951	7.94e-05	-0.0258627	0.52342	0.708302	3.52e-94	0.405752	1.29e-25	0.168338	2.88e-05	0.265775	2.45e-11	0.0465773	0.250315	-0.0406079	0.316285	-0.0908663	0.0246964	-0.135618	0.000776792	-0.0360289	0.373981	-0.168921	2.7e-05
MTHFD2	black	-0.170219	2.34e-05	0.170219	2.34e-05	0.179733	7.82e-06	-0.0564487	0.163446	0.316037	1.22e-15	0.31779	8.36e-16	0.331022	4.33e-17	0.385964	3.87e-23	0.0193099	0.633807	-0.00940891	0.816459	-0.213209	1.03e-07	-0.26612	2.3e-11	0.0564737	0.163259	-0.206347	2.67e-07
VMO1	black	-0.14138	0.000456334	0.14138	0.000456334	0.10421	0.00994706	-0.051579	0.202952	0.315105	1.5e-15	0.370542	2.54e-21	0.234455	4.48e-09	0.27996	1.82e-12	0.0623147	0.123887	-0.119527	0.00308557	-0.0692371	0.0872698	-0.152097	0.000160726	-0.0388277	0.337985	-0.263496	3.66e-11
IGKV3D-20	black	-0.0814251	0.0442284	0.0814251	0.0442284	0.142311	0.000417972	-0.0438953	0.278665	0.710654	4.53e-95	0.348766	6.46e-19	0.151888	0.000164143	0.315493	1.38e-15	0.0504863	0.212698	-0.0490019	0.226472	-0.0923479	0.0224363	-0.132989	0.000983525	-0.0578734	0.15306	-0.166999	3.34e-05
P2RY6	black	-0.118865	0.00325489	0.118865	0.00325489	0.144112	0.000352125	-0.104543	0.00971136	0.371331	2.06e-21	0.4272	1.69e-28	0.316459	1.12e-15	0.404235	2.02e-25	0.0511271	0.206942	-0.098103	0.015273	-0.126041	0.0017987	-0.18986	2.28e-06	-0.119917	0.00298949	-0.243158	1.13e-09
VNN2	black	-0.179428	8.11e-06	0.179428	8.11e-06	0.0562124	0.165218	-0.0315183	0.436757	0.312877	2.42e-15	0.38805	2.16e-23	0.181815	6.11e-06	0.258391	8.91e-11	-0.0137427	0.734597	0.0243552	0.547922	-0.0955531	0.0181525	-0.193093	1.52e-06	-0.161345	6.17e-05	-0.209501	1.73e-07
POU2AF1	black	-0.0900268	0.0260623	0.0900268	0.0260623	0.188202	2.81e-06	-0.117501	0.00363077	0.79875	1.71e-136	0.462079	1.2e-33	0.25243	2.46e-10	0.345527	1.42e-18	0.0792607	0.0501984	-0.0474338	0.241701	-0.164686	4.31e-05	-0.191783	1.79e-06	-0.040078	0.322647	-0.166554	3.51e-05
C19orf38	black	-0.203278	4.03e-07	0.203278	4.03e-07	-0.0509611	0.208422	0.00601909	0.881965	0.366788	6.81e-21	0.422587	7.34e-28	0.162287	5.58e-05	0.161456	6.1e-05	0.0764836	0.0588314	-0.0586224	0.147804	0.0562551	0.164897	-0.0936489	0.0206019	-0.10383	0.0102224	-0.297322	6.16e-14
IGLV3-25	black	-0.132895	0.000991758	0.132895	0.000991758	0.161488	6.07e-05	-0.0259864	0.521435	0.790551	8.21e-132	0.458388	4.5e-33	0.205416	3.03e-07	0.305184	1.23e-14	-0.0221854	0.58415	-0.0301812	0.456469	-0.0750336	0.0638069	-0.143758	0.000364242	-0.0783893	0.0527853	-0.200307	5.98e-07
IGHV5-51	black	-0.12562	0.00186385	0.12562	0.00186385	0.198341	7.74e-07	-0.0373195	0.357097	0.824729	6.87e-153	0.463355	7.58e-34	0.227882	1.22e-08	0.344299	1.91e-18	0.00418353	0.917805	-0.0674284	0.0958716	-0.118136	0.00345118	-0.181036	6.7e-06	-0.0736826	0.0687497	-0.200655	5.71e-07
PIK3CG	black	-0.192714	1.6e-06	0.192714	1.6e-06	0.0627922	0.121027	0.123156	0.00229138	0.310664	3.88e-15	0.468639	1.1e-34	0.128587	0.00144657	0.0559454	0.167239	-0.117022	0.0037718	0.157385	9.36e-05	0.0579288	0.152666	-0.107643	0.00774334	-0.164961	4.18e-05	-0.203001	4.18e-07
STAC3	black	-0.321334	3.84e-16	0.321334	3.84e-16	0.0361341	0.372586	-0.0842027	0.0374531	0.335136	1.67e-17	0.47076	5.04e-35	0.336938	1.1e-17	0.317257	9.4e-16	0.344046	2.03e-18	-0.0125678	0.756537	-0.0797922	0.0486733	-0.248289	4.89e-10	0.0485514	0.230775	-0.345653	1.38e-18
TNIP3	black	-0.219831	4.02e-08	0.219831	4.02e-08	-0.0338607	0.403431	-0.155242	0.000116744	0.320998	4.13e-16	0.457013	7.33e-33	0.33984	5.54e-18	0.266164	2.28e-11	0.0872276	0.0310975	0.0719268	0.075638	-0.0480299	0.23583	-0.167912	3.02e-05	-0.0415924	0.304685	-0.216679	6.32e-08
IGLV1-36	black	-0.0856497	0.034287	0.0856497	0.034287	0.103661	0.0103472	-0.0813886	0.0443239	0.668485	2.37e-80	0.303821	1.63e-14	0.162545	5.43e-05	0.293892	1.23e-13	0.017239	0.670632	-0.0530774	0.19012	-0.084371	0.0370724	-0.114846	0.00447748	-0.0498442	0.21858	-0.150514	0.00018836
IGLC7	black	-0.0957429	0.0179229	0.0957429	0.0179229	0.13333	0.000954129	-0.0643787	0.111896	0.679546	5.66e-84	0.355442	1.24e-19	0.209698	1.69e-07	0.318625	6.97e-16	0.127163	0.00163478	-0.0222779	0.582583	-0.136569	0.000712499	-0.178371	9.18e-06	-0.0330087	0.415374	-0.183993	4.7e-06
IGLV2-11	black	-0.130532	0.00122166	0.130532	0.00122166	0.234974	4.13e-09	-0.0379704	0.348767	0.839397	2.14e-163	0.500567	4.61e-40	0.249309	4.13e-10	0.407715	7.14e-26	0.00670991	0.868534	-0.077056	0.056958	-0.132737	0.00100581	-0.199849	6.35e-07	-0.0930975	0.0213628	-0.228347	1.14e-08
IGLC2	black	-0.170037	2.39e-05	0.170037	2.39e-05	0.202299	4.59e-07	-0.0281244	0.487742	0.847525	1.1e-169	0.536078	9.41e-47	0.245628	7.57e-10	0.393896	4.11e-24	0.0823578	0.0418465	-0.0818834	0.0430441	-0.0928372	0.0217304	-0.178737	8.79e-06	-0.0995358	0.0138379	-0.287868	4.01e-13
IGHV1-69	black	-0.115701	0.0041872	0.115701	0.0041872	0.152598	0.000152818	-0.0480233	0.235894	0.748566	9.13e-111	0.396246	2.09e-24	0.230796	7.87e-09	0.310846	3.74e-15	0.0431746	0.286641	-0.0238003	0.55708	-0.144705	0.000332656	-0.18829	2.78e-06	-0.0516385	0.20243	-0.171158	2.1e-05
IKBKE	black	-0.134695	0.000844323	0.134695	0.000844323	0.0897585	0.0265124	-0.246173	6.93e-10	0.402202	3.68e-25	0.425148	3.26e-28	0.372317	1.59e-21	0.376147	5.7e-22	0.120328	0.00289128	0.00893384	0.825573	-0.198725	7.36e-07	-0.205117	3.15e-07	-0.0283343	0.484499	-0.169122	2.64e-05
IGLV3-19	black	-0.114208	0.00470566	0.114208	0.00470566	0.186901	3.3e-06	-0.0306224	0.44991	0.827089	1.64e-154	0.467313	1.8e-34	0.221023	3.38e-08	0.333746	2.31e-17	0.0473991	0.242045	-0.0447988	0.268881	-0.0952732	0.0184957	-0.164497	4.4e-05	-0.0927042	0.0219203	-0.217245	5.83e-08
LY96	black	-0.26768	1.74e-11	0.26768	1.74e-11	0.165013	4.16e-05	-0.110432	0.00628588	0.444305	6e-31	0.476042	7.01e-36	0.344216	1.95e-18	0.441401	1.6e-30	0.00289303	0.943107	-0.0254759	0.529653	-0.199773	6.42e-07	-0.31497	1.54e-15	-0.0134888	0.739321	-0.277751	2.76e-12
CCL19	black	0.0112692	0.781017	-0.0112692	0.781017	0.483573	3.96e-37	-0.00749733	0.853272	0.466925	2.07e-34	0.332477	3.1e-17	0.171972	1.92e-05	0.302575	2.11e-14	0.026435	0.514268	-0.069417	0.0864493	-0.150031	0.000197628	-0.0848772	0.0359476	-0.0203199	0.616161	-0.0700429	0.0836431
S100B	black	-0.0742305	0.0667084	0.0742305	0.0667084	0.233964	4.83e-09	-0.0234012	0.563714	0.438262	4.57e-30	0.326473	1.22e-16	0.221324	3.23e-08	0.289655	2.83e-13	-0.0076616	0.850095	-0.0235999	0.560407	-0.139788	0.00052966	-0.138827	0.000579071	-0.017869	0.65934	-0.127237	0.00162449
KCNN4	black	-0.163655	4.81e-05	0.163655	4.81e-05	0.137793	0.000636977	-0.120792	0.00278414	0.429524	8.01e-29	0.431467	4.27e-29	0.410861	2.76e-26	0.34616	1.22e-18	0.263469	3.68e-11	-0.00984751	0.808066	-0.199576	6.59e-07	-0.258274	9.09e-11	-0.0342102	0.398592	-0.255221	1.53e-10
IGKV3-11	black	-0.143819	0.000362138	0.143819	0.000362138	0.20696	2.45e-07	-0.0324933	0.422698	0.856632	3.49e-177	0.511928	4.06e-42	0.232157	6.39e-09	0.366623	7.11e-21	0.0236678	0.559278	-0.0794671	0.0496015	-0.0995253	0.013848	-0.166113	3.69e-05	-0.0797271	0.0488581	-0.232517	6.04e-09
IGHA1	black	-0.220713	3.54e-08	0.220713	3.54e-08	0.247671	5.42e-10	0.0811464	0.044962	0.766179	4.7e-119	0.541082	9.24e-48	0.199224	6.9e-07	0.374354	9.22e-22	0.126947	0.00166519	-0.165225	4.06e-05	0.0133083	0.742684	-0.146959	0.00026743	-0.201073	5.41e-07	-0.378882	2.72e-22
STAT1	black	-0.0713984	0.0778176	0.0713984	0.0778176	-0.00165753	0.967386	-0.111821	0.00565639	0.294505	1.08e-13	0.42166	9.82e-28	0.249435	4.05e-10	0.136615	0.000709524	-0.10423	0.00993328	0.0237667	0.557636	-0.0475042	0.241002	-0.111417	0.00583331	-0.124375	0.00206979	-0.0902109	0.0257573
SLAMF1	black	-0.209025	1.85e-07	0.209025	1.85e-07	0.137375	0.000661911	-0.0138935	0.731796	0.529073	2.27e-45	0.523725	2.46e-44	0.28928	3.05e-13	0.311958	2.95e-15	0.189604	2.36e-06	0.000724739	0.985736	-0.0189171	0.640725	-0.175617	1.27e-05	-0.123517	0.00222362	-0.319344	5.95e-16
C2	black	-0.314519	1.7e-15	0.314519	1.7e-15	0.173043	1.7e-05	-0.0417276	0.303115	0.44741	2.08e-31	0.550113	1.27e-49	0.363775	1.49e-20	0.461261	1.61e-33	0.0604665	0.135452	-0.0820395	0.0426469	-0.0390651	0.335037	-0.201967	4.8e-07	-0.126258	0.00176577	-0.38211	1.12e-22
IGKV1-17	black	-0.0991314	0.0142305	0.0991314	0.0142305	0.161911	5.81e-05	-0.0784781	0.052517	0.776888	1.84e-124	0.438072	4.86e-30	0.230297	8.49e-09	0.3471	9.7e-19	0.00365014	0.928254	-0.0565167	0.162938	-0.133296	0.000957015	-0.166945	3.36e-05	-0.0690519	0.0881208	-0.18601	3.68e-06
FAM30A	black	-0.130847	0.0011884	0.130847	0.0011884	0.10621	0.00860419	-0.0767438	0.0579737	0.717561	9.77e-98	0.3765	5.18e-22	0.195349	1.14e-06	0.278452	2.42e-12	0.225609	1.72e-08	0.0221735	0.584353	-0.103676	0.010336	-0.15804	8.74e-05	-0.036642	0.365899	-0.198088	8e-07
IGHV1-46	black	-0.135568	0.000780306	0.135568	0.000780306	0.165683	3.86e-05	-0.0198491	0.62436	0.78171	5.39e-127	0.451532	5.01e-32	0.235429	3.85e-09	0.321546	3.66e-16	0.032778	0.418643	-0.0609912	0.132087	-0.110982	0.00602944	-0.182858	5.39e-06	-0.0845459	0.0366804	-0.206913	2.47e-07
SAMSN1	black	-0.065241	0.107165	0.065241	0.107165	0.118024	0.00348241	-0.112433	0.00539755	0.407422	7.8e-26	0.473163	2.06e-35	0.277335	2.98e-12	0.268427	1.52e-11	-0.0810332	0.0452628	0.0566648	0.161837	-0.184167	4.6e-06	-0.268093	1.62e-11	-0.104161	0.00998272	-0.13444	0.00086384
IGLV3-9	black	-0.0957647	0.0178967	0.0957647	0.0178967	0.148217	0.000236435	-0.0689262	0.0887024	0.70476	7.42e-93	0.348212	7.4e-19	0.190921	2e-06	0.311244	3.43e-15	-0.0145101	0.72038	-0.0648763	0.109146	-0.109259	0.006866	-0.146581	0.000277447	-0.0499759	0.217364	-0.163752	4.76e-05
CCNL2	blue	-0.275413	4.26e-12	0.275413	4.26e-12	-0.0836484	0.0387298	-0.0278781	0.491563	0.110031	0.00647897	0.20976	1.67e-07	0.147672	0.000249425	0.144318	0.000345238	0.678681	1.1e-83	0.109663	0.00666091	0.0199601	0.622423	-0.193835	1.38e-06	-0.0685753	0.0903423	-0.362717	1.95e-20
CSTF2T	blue	0.0966038	0.0169131	-0.0966038	0.0169131	-0.02006	0.620681	0.0163681	0.686366	-0.0726877	0.0725867	-0.0964303	0.0171125	-0.088231	0.0292043	-0.126638	0.0017097	-0.225131	1.85e-08	-0.087312	0.0309342	-0.0163455	0.686776	0.0560199	0.166673	-0.0269501	0.506102	0.142892	0.000395561
RSRP1	blue	-0.167281	3.24e-05	0.167281	3.24e-05	-0.210809	1.45e-07	-0.117137	0.00373752	0.0263711	0.515286	0.0933388	0.0210269	0.104436	0.00978666	0.0350413	0.387228	0.564761	9.08e-53	0.185156	4.08e-06	-0.0433505	0.28468	-0.161993	5.76e-05	0.111422	0.00583116	-0.156464	0.000102936
RAD23B	blue	0.146856	0.000270122	-0.146856	0.000270122	-0.0297018	0.463656	-0.0418529	0.301664	-0.085368	0.0348848	-0.105197	0.00926252	-0.115131	0.00437855	-0.151035	0.000178802	-0.276586	3.43e-12	-0.0092838	0.818857	-0.0274367	0.49845	0.107265	0.00796238	0.117019	0.00377294	0.224324	2.08e-08
TRIM66	blue	-0.0819192	0.0429527	0.0819192	0.0429527	-0.0858254	0.0339185	-0.00642311	0.874106	-0.0234916	0.562207	0.0727714	0.0722571	-0.00321198	0.936848	-0.0387146	0.339394	0.425222	3.18e-28	0.163533	4.88e-05	0.0749344	0.0641595	-0.0332417	0.412087	-0.0606124	0.13451	-0.113353	0.0050284
ZNF28	blue	0.0835806	0.0388886	-0.0835806	0.0388886	-0.00986414	0.807748	-1.25e-05	0.999754	-0.0941574	0.0199212	-0.089848	0.0263614	-0.108143	0.00746197	-0.0937113	0.0205173	-0.268717	1.45e-11	0.00884963	0.827191	-0.012597	0.755989	0.0406535	0.315742	0.0254082	0.530747	0.150795	0.000183145
PNPO	blue	0.198223	7.86e-07	-0.198223	7.86e-07	-0.0707251	0.0806687	-0.196327	1.01e-06	-0.125079	0.001951	-0.111595	0.00575488	-0.111038	0.0060042	-0.126927	0.00166809	-0.299849	3.69e-14	-0.0535977	0.185806	0.0788992	0.0512584	0.233865	4.91e-09	0.0690775	0.088003	0.267909	1.67e-11
ERVK13-1	blue	-0.13603	0.000748292	0.13603	0.000748292	-0.119592	0.00306931	-0.0376531	0.352812	-0.00576709	0.886873	0.0440752	0.276698	0.0114556	0.777488	-0.0464358	0.251759	0.496003	2.94e-39	0.264007	3.35e-11	-0.0109415	0.787228	-0.0983986	0.0149667	0.0985282	0.0148341	-0.0670948	0.0975299
ING5	blue	0.0173762	0.668167	-0.0173762	0.668167	-0.0753563	0.0626705	0.0277196	0.494031	-0.0892214	0.0274335	-0.106031	0.00871703	-0.0898778	0.0263113	-0.0877863	0.0300307	0.282621	1.1e-12	0.0274453	0.498316	-0.0237907	0.55724	-0.00605633	0.88124	0.0586426	0.147665	-0.00471572	0.907393
RPL32P3	blue	-0.170518	2.26e-05	0.170518	2.26e-05	-0.0927616	0.0218381	0.0121768	0.763883	-0.0126702	0.754617	0.0971103	0.0163426	0.0400041	0.32354	-0.00762693	0.850765	0.477394	4.21e-36	0.29417	1.16e-13	0.00408386	0.919757	-0.140768	0.00048333	0.0802882	0.0472852	-0.155749	0.000110822
FER1L4	blue	-0.425782	2.66e-28	0.425782	2.66e-28	-0.0799226	0.0483051	0.0385335	0.341661	0.22925	9.95e-09	0.311483	3.26e-15	0.270716	1.01e-11	0.302105	2.32e-14	0.717018	1.59e-97	0.0713605	0.0779757	0.0962848	0.0172813	-0.237572	2.75e-09	-0.178387	9.16e-06	-0.566393	3.96e-53
ANKMY1	blue	-0.173769	1.56e-05	0.173769	1.56e-05	0.00812216	0.8412	-0.0289571	0.474944	0.118075	0.00346818	0.149223	0.000214125	0.0831191	0.0399834	0.127303	0.0016154	0.266266	2.24e-11	0.0828523	0.0406281	-0.0370854	0.360123	-0.15704	9.7e-05	-0.0405264	0.317259	-0.208834	1.9e-07
IFFO1	blue	-0.299393	4.05e-14	0.299393	4.05e-14	0.0438611	0.27904	0.0369249	0.362208	0.261297	5.38e-11	0.339853	5.52e-18	0.268145	1.6e-11	0.259512	7.34e-11	0.493816	7.06e-39	-0.00968369	0.811198	0.0128841	0.75061	-0.195244	1.16e-06	-0.121376	0.00265415	-0.412561	1.65e-26
VPS26A	blue	0.0473018	0.243015	-0.0473018	0.243015	-0.037158	0.359183	-0.0495511	0.221304	-0.0855341	0.0345312	-0.0777135	0.0548674	-0.0816394	0.0436713	-0.111805	0.00566324	-0.254648	1.69e-10	0.0184117	0.649675	-0.000878654	0.982708	0.0483135	0.233071	-0.00973128	0.810288	0.134079	0.00089235
ASAH1	blue	0.195689	1.09e-06	-0.195689	1.09e-06	-0.10319	0.010702	-0.135956	0.000753372	-0.09387	0.0203034	-0.0838899	0.038169	-0.221737	3.04e-08	-0.23333	5.33e-09	-0.35004	4.73e-19	0.0280747	0.488512	0.0904943	0.0252938	0.229803	9.15e-09	0.128699	0.00143272	0.303165	1.87e-14
HLA-K	blue	-0.167211	3.27e-05	0.167211	3.27e-05	-0.0531736	0.189316	0.100097	0.0133093	0.0362226	0.371416	0.138869	0.000576823	0.0118355	0.770313	-0.0138064	0.733413	0.286081	5.67e-13	0.017117	0.672827	0.0789455	0.0511219	-0.0636492	0.116025	-0.111112	0.00597027	-0.220357	3.72e-08
CATSPER2	blue	-0.189583	2.36e-06	0.189583	2.36e-06	-0.0929951	0.0215068	-0.101895	0.0117326	-0.00466972	0.908293	0.0491978	0.22462	0.0752472	0.0630529	0.0902103	0.0257583	0.523644	2.55e-44	0.283485	9.34e-13	-0.0914747	0.0237456	-0.188767	2.62e-06	0.200157	6.1e-07	-0.123889	0.00215574
CLK4	blue	-0.265264	2.68e-11	0.265264	2.68e-11	-0.122466	0.00242624	0.0846063	0.0365459	0.0575075	0.155678	0.141677	0.000443766	0.0339843	0.401717	0.0231456	0.567981	0.41391	1.09e-26	0.211899	1.24e-07	0.125817	0.00183315	-0.121899	0.00254241	-0.0924669	0.0222628	-0.298272	5.08e-14
TMEM35B	blue	0.0173502	0.668634	-0.0173502	0.668634	0.0332269	0.412296	0.0579685	0.152385	0.0303597	0.453809	0.063301	0.118037	-0.0173532	0.66858	0.0271499	0.502952	-0.264696	2.96e-11	-0.165824	3.8e-05	0.0742419	0.0666664	0.0506967	0.210796	-0.184743	4.29e-06	-0.0559647	0.167092
AL135999.1	blue	-0.228458	1.12e-08	0.228458	1.12e-08	-0.0895734	0.0268266	-0.0754021	0.0625108	0.0828331	0.0406748	0.171653	1.99e-05	0.171585	2.01e-05	0.0989688	0.014391	0.65693	9.85e-77	0.137186	0.000673441	-0.0360195	0.374105	-0.170738	2.21e-05	0.0585671	0.148187	-0.245462	7.78e-10
IL18RAP	blue	-0.15279	0.000149873	0.15279	0.000149873	-0.033101	0.41407	-0.0571407	0.158337	0.171438	2.04e-05	0.22697	1.4e-08	0.16478	4.26e-05	0.151883	0.000164227	0.318458	7.23e-16	0.164973	4.17e-05	-0.099101	0.0142604	-0.182994	5.3e-06	0.166524	3.52e-05	-0.136117	0.000742397
RPS6KL1	blue	-0.175788	1.24e-05	0.175788	1.24e-05	-0.0543005	0.180095	-0.00720477	0.858936	-0.00831242	0.837531	0.0319496	0.430505	0.0285269	0.481533	0.0911432	0.0242597	0.311109	3.53e-15	0.123945	0.0021456	-0.0693582	0.0867166	-0.126378	0.00174795	0.215239	7.76e-08	-0.111149	0.00595345
ZNF300	blue	-0.0831823	0.0398319	0.0831823	0.0398319	0.0282662	0.48555	0.047908	0.237022	-0.017585	0.664422	0.0734803	0.0695161	0.098603	0.0147581	0.0357346	0.377899	0.281438	1.38e-12	0.214884	8.16e-08	-0.119998	0.00297006	-0.185256	4.03e-06	-0.0702233	0.0828479	-0.0902889	0.025629
MYOT	blue	-0.155227	0.00011693	0.155227	0.00011693	-0.144783	0.000330166	0.0723914	0.0737625	-0.100087	0.0133184	0.00216527	0.957403	-0.0403011	0.319959	-0.160991	6.4e-05	0.357925	6.63e-20	0.172546	1.8e-05	0.14129	0.000460243	-0.00227813	0.955185	0.075245	0.0630605	-0.108741	0.0071368
MYH7B	blue	-0.167394	3.2e-05	0.167394	3.2e-05	-0.101692	0.0119015	0.0444589	0.272534	-0.0277776	0.493127	0.026237	0.517425	0.0438651	0.278996	0.018772	0.64329	0.557937	2.77e-51	0.192489	1.64e-06	0.0790964	0.0506781	-0.0613223	0.129997	-0.0442442	0.274859	-0.237643	2.72e-09
ANKHD1	blue	-0.185698	3.82e-06	0.185698	3.82e-06	-0.127497	0.00158871	-0.0698037	0.0847067	0.0025877	0.949103	0.0896067	0.0267699	0.0598773	0.139309	0.024587	0.544118	0.256683	1.19e-10	0.229471	9.62e-09	0.0630443	0.119539	-0.0539973	0.182543	0.0656844	0.104794	-0.122956	0.00232983
SNRPA1	blue	-0.205327	3.06e-07	0.205327	3.06e-07	-0.0815042	0.0440221	-0.0779372	0.0541706	0.0983963	0.0149691	0.178592	8.95e-06	0.212704	1.11e-07	0.161783	5.89e-05	0.27986	1.86e-12	0.0184142	0.64963	-0.0406741	0.315497	-0.154754	0.000122737	0.0424427	0.294897	-0.230614	8.09e-09
HADHA	blue	0.0763717	0.0592038	-0.0763717	0.0592038	-0.0750189	0.0638592	-0.0857028	0.0341754	-0.0782969	0.0530662	-0.0593373	0.142918	-0.0889995	0.0278219	-0.0985332	0.014829	-0.242851	1.19e-09	-0.0920857	0.0228226	0.159305	7.65e-05	0.185817	3.76e-06	-0.0383034	0.344553	0.0960021	0.0176135
DNAJA1	blue	0.126041	0.00179864	-0.126041	0.00179864	-0.0128198	0.751813	-0.0638846	0.114679	-0.0264216	0.51448	-0.0502326	0.215009	0.019572	0.629206	-0.0817187	0.0434666	-0.299056	4.33e-14	-0.0748264	0.0645452	-0.0778608	0.0544078	0.0497948	0.219038	0.117218	0.00371361	0.196182	1.02e-06
BRF2	blue	0.0605513	0.134904	-0.0605513	0.134904	-0.0975019	0.015913	-0.116648	0.00388554	-0.0525949	0.194185	-0.111102	0.00597485	-0.110449	0.00627774	-0.0437236	0.280552	-0.243614	1.05e-09	-0.0755922	0.0618506	-0.0512315	0.206015	0.0321134	0.428144	0.114416	0.00463032	0.135533	0.000782768
HSD17B7P2	blue	-0.209244	1.79e-07	0.209244	1.79e-07	-0.0225431	0.578102	0.00656558	0.871337	0.117911	0.00351402	0.186241	3.57e-06	0.142158	0.000424074	0.123845	0.00216369	0.460467	2.14e-33	0.150776	0.000183501	-0.0640264	0.113875	-0.201923	4.83e-07	-0.0262774	0.51678	-0.239197	2.13e-09
U62317.2	blue	-0.244477	9.13e-10	0.244477	9.13e-10	0.00175618	0.965446	-0.0627083	0.121526	0.258016	9.51e-11	0.35366	1.93e-19	0.25618	1.3e-10	0.252983	2.24e-10	0.511829	4.24e-42	-0.0339769	0.401818	-0.0171731	0.671819	-0.184265	4.55e-06	-0.0619821	0.125909	-0.363788	1.48e-20
AC024337.2	blue	-0.109498	0.00674421	0.109498	0.00674421	-0.0499044	0.218024	0.138639	0.000589208	-0.0484681	0.231578	-0.00552184	0.891653	-0.0593085	0.143112	-0.106554	0.00838997	0.535429	1.27e-46	0.115399	0.00428772	0.103811	0.0102365	-0.0545309	0.178251	-0.123287	0.00226654	-0.200961	5.49e-07
RYR3	blue	-0.00216164	0.957475	0.00216164	0.957475	0.0942349	0.0198192	-0.00772055	0.848955	0.0141783	0.726515	-0.0314008	0.43847	0.0259554	0.521932	0.0136624	0.736088	0.287611	4.22e-13	0.302564	2.11e-14	-0.146517	0.000279185	-0.0922505	0.0225792	0.226013	1.62e-08	0.0787564	0.0516824
AC138932.1	blue	-0.15135	0.000173253	0.15135	0.000173253	-0.0665521	0.100276	0.0334226	0.409546	-0.0491028	0.225517	0.0152473	0.706814	0.00042683	0.991599	-0.0406533	0.315744	0.342398	3.02e-18	0.120197	0.00292231	0.0147756	0.715485	-0.0913917	0.0238734	-0.0204934	0.613151	-0.116365	0.00397358
RAPGEFL1	blue	-0.280252	1.73e-12	0.280252	1.73e-12	0.0475917	0.240135	0.0352322	0.384644	0.1436	0.000369764	0.176413	1.15e-05	0.227017	1.39e-08	0.317694	8.54e-16	0.341787	3.49e-18	-0.0326865	0.419943	-0.0828805	0.0405596	-0.277243	3.03e-12	-0.0358757	0.376017	-0.352517	2.57e-19
ZRSR2	blue	-0.176041	1.2e-05	0.176041	1.2e-05	-0.0180381	0.656322	0.00902198	0.82388	0.0848764	0.0359494	0.149182	0.00021498	0.130756	0.00119789	0.127916	0.00153258	0.242722	1.21e-09	-0.0316543	0.43478	-0.0675147	0.0954464	-0.168798	2.74e-05	0.0229459	0.571326	-0.202383	4.54e-07
PRR22	blue	-0.1936	1.43e-06	0.1936	1.43e-06	-0.123117	0.00229885	0.0141809	0.726466	0.0170089	0.674776	0.131157	0.00115645	0.0663196	0.101472	0.0820123	0.0427158	0.474669	1.17e-35	-0.0315164	0.436785	0.140164	0.000511394	-0.0211905	0.601126	-0.0674558	0.0957363	-0.30349	1.75e-14
ALOX12	blue	-0.219772	4.05e-08	0.219772	4.05e-08	-0.118829	0.00326432	0.0551248	0.173564	-0.0139044	0.731593	0.0835996	0.0388441	0.0251827	0.534402	-0.0126172	0.75561	0.359414	4.55e-20	0.0405373	0.317128	0.125712	0.00184941	-0.0658496	0.103922	-0.121667	0.00259138	-0.245209	8.11e-10
SNHG22	blue	-0.181602	6.26e-06	0.181602	6.26e-06	-0.140845	0.000479851	-0.0767731	0.0578778	0.051179	0.206481	0.148829	0.000222627	0.0451614	0.265022	0.0435951	0.281969	0.433832	1.97e-29	0.398542	1.08e-24	0.0633197	0.117928	-0.0802301	0.0474462	0.0570995	0.158637	-0.19808	8.01e-07
MIR4697HG	blue	-0.123307	0.0022629	0.123307	0.0022629	0.0117036	0.772802	0.0782123	0.0533242	-0.0143839	0.722711	0.000329088	0.993523	0.00532542	0.895485	0.0481947	0.234224	0.367687	5.39e-21	0.153436	0.000140385	-0.113458	0.00498771	-0.167877	3.04e-05	0.179658	7.89e-06	-0.0712576	0.0784066
ZNF682	blue	-0.0601857	0.13728	0.0601857	0.13728	-0.00591999	0.883894	-0.0220253	0.586866	0.0232503	0.566231	0.0940068	0.0201207	0.0855058	0.0345912	0.0513114	0.205308	0.346687	1.07e-18	0.195743	1.08e-06	-0.00298805	0.941242	-0.0480343	0.235786	-0.0557051	0.169073	-0.0837921	0.0383953
ST20	blue	-0.0966331	0.0168796	0.0966331	0.0168796	-0.122064	0.00250812	-0.177063	1.07e-05	-0.0208715	0.606616	0.0347164	0.391646	0.141324	0.000458754	0.0884626	0.0287815	0.281066	1.48e-12	0.182029	5.95e-06	0.0385271	0.34174	-0.00183	0.963994	0.128948	0.00140215	-0.109537	0.00672423
ATAT1	blue	-0.000325098	0.993601	0.000325098	0.993601	-0.00821043	0.839497	-0.0410446	0.311105	-0.0517142	0.201768	-0.0702918	0.0825478	-0.0313858	0.438689	-0.0203038	0.616441	0.356079	1.06e-19	0.0288527	0.476539	-0.0128941	0.750422	-0.00178914	0.964797	-0.0363836	0.369292	-0.0267933	0.508581
NCOA4	blue	0.092811	0.0217677	-0.092811	0.0217677	-0.0442405	0.274898	0.00753172	0.852607	-0.0965616	0.0169614	-0.0751021	0.0635642	-0.199731	6.45e-07	-0.214845	8.21e-08	-0.315107	1.5e-15	0.0344251	0.395635	0.0723094	0.0740908	0.158621	8.22e-05	0.0495246	0.221551	0.204397	3.47e-07
CCDC78	blue	-0.199202	6.92e-07	0.199202	6.92e-07	-0.143314	0.000380008	-0.310385	4.12e-15	0.130785	0.0011949	0.163027	5.15e-05	0.225905	1.64e-08	0.198066	8.02e-07	0.51477	1.21e-42	0.173622	1.59e-05	-0.157444	9.3e-05	-0.212358	1.16e-07	0.308361	6.32e-15	-0.132474	0.00102956
DPY19L2P1	blue	-0.196018	1.05e-06	0.196018	1.05e-06	0.0165003	0.683969	-0.0598289	0.13963	0.0808907	0.045644	0.130674	0.00120656	0.250623	3.32e-10	0.275188	4.44e-12	0.291737	1.88e-13	0.189815	2.3e-06	-0.129969	0.00128322	-0.263236	3.83e-11	-0.00471296	0.907447	-0.2175	5.62e-08
TCEAL8	blue	0.0272866	0.500804	-0.0272866	0.500804	-0.00878509	0.828432	-0.0846906	0.0363588	-0.0213372	0.598608	-0.0184009	0.649867	0.0282175	0.486302	0.0271942	0.502256	-0.223911	2.21e-08	-0.0512343	0.20599	-0.0118438	0.770156	0.0401268	0.322058	0.0211623	0.601611	0.0506216	0.211473
POU5F1	blue	-0.419545	1.91e-27	0.419545	1.91e-27	-0.144918	0.000325892	0.135492	0.000785679	0.13064	0.00121015	0.303379	1.79e-14	0.130165	0.00126146	0.140099	0.000514525	0.560505	7.73e-52	0.172264	1.86e-05	0.15308	0.000145534	-0.205954	2.81e-07	-0.206983	2.45e-07	-0.507672	2.44e-41
SEC62	blue	0.109061	0.00696872	-0.109061	0.00696872	-0.0100804	0.803618	0.0641008	0.113455	-0.0838071	0.0383605	-0.16293	5.21e-05	-0.191521	1.86e-06	-0.16559	3.9e-05	-0.27364	5.91e-12	-0.07211	0.0748938	0.0421566	0.298167	0.141532	0.000449848	0.0416136	0.304439	0.168207	2.93e-05
MUT	blue	0.233891	4.89e-09	-0.233891	4.89e-09	-0.116974	0.00378637	-0.0866702	0.032194	-0.234272	4.61e-09	-0.23942	2.06e-09	-0.23244	6.11e-09	-0.294986	9.85e-14	-0.33692	1.1e-17	0.0306255	0.449864	0.046383	0.252299	0.243489	1.07e-09	0.0973715	0.0160549	0.370516	2.56e-21
SERBP1	blue	0.0351757	0.385408	-0.0351757	0.385408	0.0944727	0.019509	0.0794978	0.0495134	-0.0408436	0.313482	-0.0155704	0.700896	-0.0297394	0.46309	-0.00948858	0.814933	-0.273183	6.42e-12	-0.0422307	0.297317	-0.0178998	0.65879	-0.00164348	0.967662	-0.0833284	0.0394836	0.0546677	0.177163
BRICD5	blue	-0.139991	0.00051974	0.139991	0.00051974	-0.027339	0.499982	-0.0613826	0.12962	0.0570631	0.158903	0.123923	0.00214967	0.0827012	0.0409971	0.0606241	0.134435	0.60305	8.9e-62	0.11374	0.00488002	-0.0490881	0.225655	-0.1418	0.000438632	0.109519	0.00673332	-0.159527	7.48e-05
AL590560.1	blue	-0.153336	0.000141813	0.153336	0.000141813	-0.0637629	0.115373	-0.0929676	0.0215456	0.0645162	0.11113	0.128315	0.00148098	0.13861	0.000590818	0.163022	5.15e-05	0.564662	9.55e-53	0.142799	0.000399077	-0.0270202	0.504995	-0.143925	0.00035846	0.0446332	0.270657	-0.213394	1.01e-07
FEZ2	blue	0.0888961	0.0280045	-0.0888961	0.0280045	0.0781332	0.0535665	0.0653102	0.106792	-0.0414512	0.306332	-0.0343512	0.39665	-0.0767195	0.0580533	-0.0781498	0.0535157	-0.277846	2.71e-12	0.0802109	0.0474993	-0.0817949	0.0432706	-0.0222164	0.583626	0.0473969	0.242068	0.160995	6.4e-05
MORF4L1P1	blue	0.156604	0.000101459	-0.156604	0.000101459	0.042584	0.293291	-0.0108889	0.788227	-0.123536	0.00222021	-0.116178	0.00403252	-0.144113	0.000352077	-0.206433	2.64e-07	-0.33851	7.59e-18	-0.0813924	0.044314	-0.00919306	0.820597	0.117495	0.00363251	0.0571793	0.158055	0.263075	3.94e-11
GTF2IP20	blue	-0.209538	1.72e-07	0.209538	1.72e-07	-0.101034	0.0124657	-0.101294	0.0122398	0.108493	0.00726987	0.160129	7.02e-05	0.125347	0.00190733	0.154467	0.000126386	0.59145	6.4e-59	0.0782132	0.0533216	-0.00770149	0.849324	-0.139726	0.000532705	0.0612119	0.130692	-0.254096	1.86e-10
AC009283.1	blue	-0.0967616	0.0167335	0.0967616	0.0167335	-0.0640665	0.113649	-0.11414	0.00473076	0.123413	0.00224304	0.108631	0.00719587	0.0544428	0.178955	0.102213	0.0114714	0.449784	9.18e-32	0.0451287	0.265368	0.000680884	0.986599	-0.0601763	0.137342	-0.00311887	0.938675	-0.157886	8.88e-05
SCNN1D	blue	-0.267023	1.96e-11	0.267023	1.96e-11	-0.150669	0.000185475	-0.00905073	0.823328	0.0660122	0.103069	0.150419	0.000190147	0.14255	0.000408602	0.0800996	0.047809	0.666645	9.15e-80	0.0488874	0.227561	0.125061	0.00195398	-0.0978331	0.0155576	-0.111265	0.0059013	-0.382267	1.08e-22
B3GNT2	blue	0.111813	0.00565983	-0.111813	0.00565983	0.063554	0.116572	0.0949612	0.0188851	-0.0419851	0.300138	-0.0871876	0.0311751	-0.155482	0.000113905	-0.114455	0.00461625	-0.280115	1.77e-12	-0.0730253	0.0712654	0.0139364	0.730998	0.0910452	0.0244134	0.0548567	0.175668	0.166921	3.37e-05
AC009533.1	blue	-0.26534	2.64e-11	0.26534	2.64e-11	-0.081724	0.043453	0.0426215	0.292866	0.0845351	0.0367045	0.191391	1.89e-06	0.224362	2.07e-08	0.126637	0.00170982	0.637795	4.44e-71	0.0942055	0.0198579	0.00830972	0.837583	-0.17932	8.21e-06	-0.0535468	0.186225	-0.322151	3.2e-16
CHMP3	blue	0.139939	0.000522246	-0.139939	0.000522246	0.102596	0.0111643	0.117993	0.00349095	-0.113784	0.00486329	-0.15073	0.000184333	-0.197666	8.45e-07	-0.146522	0.000279063	-0.360665	3.31e-20	0.00252063	0.950421	0.030658	0.449383	0.106105	0.00867038	-0.0276392	0.495285	0.173715	1.57e-05
CLUHP3	blue	0.0235231	0.561683	-0.0235231	0.561683	-0.262455	4.4e-11	-0.0675937	0.0950585	-0.172623	1.78e-05	-0.0964074	0.0171389	-0.182524	5.61e-06	-0.377337	4.13e-22	0.340627	4.6e-18	0.175037	1.35e-05	0.194912	1.21e-06	0.179103	8.42e-06	0.0771886	0.0565312	0.0881073	0.0294321
SNRNP70	blue	-0.217325	5.77e-08	0.217325	5.77e-08	-0.0170084	0.674785	-0.019143	0.636742	0.0662851	0.10165	0.0912299	0.0241242	0.0885351	0.0286503	0.13467	0.000846174	0.436331	8.66e-30	0.0122746	0.762042	-0.0675723	0.0951633	-0.189517	2.38e-06	0.0785525	0.0522927	-0.217978	5.25e-08
RHOA	blue	0.0393497	0.331525	-0.0393497	0.331525	0.134563	0.000854374	-0.0106267	0.79321	-0.0305031	0.451679	-0.0488699	0.227727	-0.0631111	0.119146	-0.0363395	0.369873	-0.255094	1.57e-10	-0.119644	0.00305647	-0.0950174	0.0188145	0.000699969	0.986224	0.0927187	0.0218996	0.139781	0.00053
WHRN	blue	-0.074395	0.0661055	0.074395	0.0661055	-0.0380185	0.348156	-0.151404	0.000172327	0.0445275	0.271795	0.0881165	0.0294152	0.147493	0.000253842	0.10817	0.00744712	0.322474	2.98e-16	-0.0696865	0.0852317	-0.0817394	0.0434133	-0.0932817	0.0211059	-0.0288969	0.475863	-0.0971697	0.0162768
IDUA	blue	-0.215199	7.81e-08	0.215199	7.81e-08	0.029094	0.472857	-0.0853941	0.034829	0.212753	1.1e-07	0.253256	2.14e-10	0.188592	2.67e-06	0.282597	1.11e-12	0.390445	1.1e-23	-0.0563161	0.164439	-0.0856466	0.0342935	-0.2013	5.25e-07	0.0183015	0.651633	-0.290767	2.27e-13
OSGEP	blue	-0.136151	0.000740141	0.136151	0.000740141	0.038561	0.341316	0.00168076	0.966929	0.0527177	0.193144	0.100639	0.0128151	0.101116	0.0123941	0.0874817	0.0306084	0.270408	1.07e-11	-0.0128271	0.751677	-0.00500101	0.901818	-0.0634736	0.117037	-0.00247554	0.951307	-0.168851	2.72e-05
NADSYN1	blue	-0.257851	9.78e-11	0.257851	9.78e-11	-0.0700733	0.0835084	-0.102751	0.0110419	0.0198059	0.625114	0.115118	0.004383	0.153117	0.000145002	0.14184	0.000436987	0.398184	1.19e-24	0.0975478	0.0158634	-0.0675066	0.0954863	-0.165527	3.93e-05	0.170486	2.27e-05	-0.206397	2.65e-07
MSH5	blue	-0.282748	1.07e-12	0.282748	1.07e-12	-0.191913	1.77e-06	-0.0459168	0.257103	0.0502047	0.215264	0.175854	1.23e-05	0.142733	0.000401588	0.0427266	0.291675	0.639802	1.18e-71	0.145553	0.000306546	0.148656	0.000226454	-0.0803392	0.0471445	-0.0777803	0.0546584	-0.320765	4.35e-16
AC010326.4	blue	-0.163515	4.89e-05	0.163515	4.89e-05	-0.0415149	0.305588	-0.16427	4.51e-05	0.0967937	0.0166972	0.127161	0.00163514	0.232144	6.4e-09	0.231067	7.55e-09	0.473263	1.99e-35	0.137271	0.000668262	-0.0952593	0.0185129	-0.158483	8.34e-05	0.124211	0.00209837	-0.17883	8.7e-06
IFI30	blue	-0.249701	3.88e-10	0.249701	3.88e-10	-0.0461883	0.254298	-0.167131	3.3e-05	0.355087	1.35e-19	0.440364	2.26e-30	0.292562	1.6e-13	0.302282	2.24e-14	0.522933	3.49e-44	0.0182301	0.652902	-0.0691836	0.087515	-0.236358	3.33e-09	-0.020792	0.607988	-0.341379	3.85e-18
CLHC1	blue	-0.0438389	0.279284	0.0438389	0.279284	-0.0834927	0.0390952	-0.0860884	0.0333734	-0.0254928	0.52938	0.00296206	0.941752	0.00980633	0.808853	-0.0378182	0.350703	0.3493	5.67e-19	0.351434	3.36e-19	-0.072984	0.071426	-0.0891724	0.0275188	0.116627	0.0038921	0.0187839	0.64308
PAM16	blue	-0.17671	1.11e-05	0.17671	1.11e-05	-0.0682254	0.0920014	-0.0958796	0.0177591	0.039279	0.332395	0.0658335	0.104007	0.140513	0.000495029	0.16457	4.36e-05	0.39588	2.32e-24	0.00135309	0.973373	0.00315674	0.937931	-0.105031	0.00937473	0.0556944	0.169155	-0.221403	3.2e-08
ASB16-AS1	blue	-0.103604	0.0103894	0.103604	0.0103894	-0.019664	0.627595	-0.117194	0.00372082	0.0352865	0.383912	0.0768713	0.0575571	0.140023	0.000518195	0.0892035	0.0274646	0.30571	1.1e-14	-0.00756393	0.851984	-0.100349	0.0130778	-0.129271	0.00136342	0.120691	0.002807	-0.0755533	0.0619851
NKTR	blue	-0.156842	9.9e-05	0.156842	9.9e-05	0.0189003	0.641021	0.0624425	0.123117	0.0444536	0.272591	0.121754	0.002573	0.0734433	0.0696568	-0.0112614	0.781164	0.495226	4.02e-39	0.26838	1.54e-11	-0.0463971	0.252155	-0.144744	0.000331396	0.0461446	0.254748	-0.125993	0.001806
AC008969.1	blue	-0.0048939	0.903911	0.0048939	0.903911	-0.0506539	0.211181	0.0244396	0.546534	-0.133938	0.000903676	-0.0977398	0.015657	-0.0856902	0.0342019	-0.166652	3.47e-05	0.322637	2.88e-16	0.154646	0.000124094	-0.0477449	0.238624	-0.0484876	0.23139	0.0832832	0.0395912	0.0624233	0.123232
CACNB1	blue	-0.175151	1.33e-05	0.175151	1.33e-05	0.137625	0.000646905	0.0464611	0.2515	0.132078	0.00106626	0.162828	5.26e-05	0.253433	2.07e-10	0.24701	6.04e-10	0.394433	3.52e-24	0.01175	0.771926	-0.224488	2.03e-08	-0.285959	5.81e-13	-0.0633827	0.117563	-0.236958	3.03e-09
WSB1	blue	-0.223757	2.26e-08	0.223757	2.26e-08	-0.151043	0.000178665	-0.0843645	0.037087	0.0725451	0.0731506	0.147218	0.000260763	0.117658	0.00358567	0.0589766	0.145368	0.517843	3.22e-43	0.16717	3.28e-05	-0.0360728	0.373399	-0.179251	8.28e-06	0.0316676	0.434588	-0.197038	9.17e-07
NOMO2	blue	0.113216	0.00508172	-0.113216	0.00508172	0.0347073	0.391771	-0.0736951	0.0687024	-0.024143	0.551414	-0.0502909	0.214476	-0.0172256	0.670874	0.0364882	0.367916	-0.322352	3.06e-16	-0.0611694	0.130959	-0.0669081	0.0984678	0.0249983	0.5374	0.00567716	0.888625	0.168974	2.69e-05
AP1G2	blue	-0.227596	1.28e-08	0.227596	1.28e-08	-0.104043	0.0100673	-0.0998445	0.0135447	0.0857735	0.0340271	0.185452	3.94e-06	0.159159	7.77e-05	0.121892	0.00254382	0.554728	1.35e-50	0.0633022	0.11803	-0.00742966	0.854582	-0.156763	9.98e-05	0.0558485	0.167976	-0.246185	6.91e-10
TTC34	blue	-0.200648	5.72e-07	0.200648	5.72e-07	-0.128689	0.00143385	0.057861	0.153148	-0.0558937	0.167632	0.143527	0.000372357	0.00914527	0.821514	-0.0774468	0.0557077	0.417562	3.54e-27	0.129051	0.00138969	0.170533	2.26e-05	0.00230562	0.954645	-0.0876814	0.0302285	-0.224524	2.02e-08
KCTD12	blue	0.164837	4.24e-05	-0.164837	4.24e-05	0.1641	4.59e-05	-0.0540907	0.181786	0.062943	0.120135	0.0785082	0.0524261	-0.0493312	0.223364	0.0299162	0.460435	-0.349063	6.01e-19	0.0747536	0.0648064	-0.239601	2e-09	-0.0966015	0.0169158	0.12191	0.00254011	0.263919	3.4e-11
MIRLET7BHG	blue	-0.134258	0.000878079	0.134258	0.000878079	-0.0149615	0.712061	-0.0615028	0.128869	0.00718812	0.859259	0.0696972	0.0851836	0.0730865	0.0710282	0.166019	3.72e-05	0.394308	3.65e-24	0.368962	3.86e-21	-0.115301	0.00432072	-0.168538	2.82e-05	0.137431	0.000658505	-0.122003	0.00252085
LRP12	blue	0.121155	0.0027025	-0.121155	0.0027025	0.194781	1.23e-06	0.0199905	0.621893	-0.0643973	0.111792	-0.132505	0.00102675	-0.0188169	0.642495	0.00553459	0.891405	-0.288316	3.68e-13	0.00207091	0.959258	-0.232208	6.34e-09	-0.0873271	0.0309051	0.15446	0.000126477	0.223681	2.29e-08
RABL3	blue	0.131803	0.00109252	-0.131803	0.00109252	0.000415159	0.991829	-0.0944236	0.0195728	-0.0802835	0.0472983	-0.102744	0.0110476	-0.0655546	0.105484	-0.0710451	0.0793031	-0.271542	8.67e-12	-0.0303266	0.454302	-0.0492898	0.223752	0.0892981	0.0273001	0.135979	0.000751747	0.224386	2.06e-08
CYP2U1	blue	0.16006	7.07e-05	-0.16006	7.07e-05	0.0765457	0.058626	-0.0983551	0.0150114	-0.074024	0.067472	-0.10112	0.0123907	-0.137512	0.000653623	-0.0861923	0.0331601	-0.328328	8e-17	-0.0192695	0.634516	-0.0929897	0.0215144	0.0477266	0.238804	0.0951282	0.0186758	0.279558	1.97e-12
TRIM52	blue	-0.186811	3.33e-06	0.186811	3.33e-06	-0.085102	0.0354574	0.00510647	0.899759	0.0167903	0.678721	0.111155	0.0059507	0.0626288	0.122	-0.019669	0.627508	0.454743	1.63e-32	0.194784	1.23e-06	0.0739779	0.067643	-0.0556253	0.169685	0.0525737	0.194364	-0.156313	0.000104556
BZW1	blue	0.0985037	0.014859	-0.0985037	0.014859	0.0668979	0.0985192	-0.00335221	0.934097	0.0394387	0.330432	-0.0433116	0.285113	0.00083357	0.983595	0.0323605	0.424598	-0.268206	1.58e-11	-0.0383214	0.344326	-0.0892054	0.0274612	0.0171744	0.671794	0.01367	0.735948	0.135185	0.00080777
EXOC5	blue	0.0673494	0.0962622	-0.0673494	0.0962622	0.0585865	0.148053	0.0220265	0.586847	-0.0903063	0.0256005	-0.0750161	0.0638688	-0.0339455	0.402254	-0.0996177	0.0137596	-0.302387	2.19e-14	0.00772355	0.848897	-0.0188857	0.64128	0.0670815	0.0975965	0.103055	0.0108054	0.188238	2.79e-06
LTB4R2	blue	-0.269395	1.28e-11	0.269395	1.28e-11	0.00176702	0.965232	0.021191	0.601118	0.130366	0.00123945	0.241579	1.46e-09	0.208136	2.09e-07	0.177595	1.01e-05	0.435016	1.34e-29	0.0720359	0.0751938	-0.00870683	0.829937	-0.204374	3.48e-07	-0.0589258	0.145715	-0.304975	1.28e-14
RBM6	blue	-0.0112633	0.781129	0.0112633	0.781129	0.0324316	0.42358	-0.0188674	0.641603	-0.0106039	0.793643	-0.015473	0.702678	0.0273369	0.500014	0.0247104	0.542098	0.446956	2.43e-31	0.162132	5.67e-05	-0.187803	2.95e-06	-0.172831	1.74e-05	0.157606	9.14e-05	0.0225659	0.577717
ZNF90	blue	-0.166166	3.66e-05	0.166166	3.66e-05	-0.00616693	0.879087	-0.0516845	0.202028	0.035443	0.381805	0.0664051	0.101031	0.261507	5.19e-11	0.161152	6.3e-05	0.248311	4.88e-10	0.0823146	0.0419543	-0.111125	0.00596455	-0.213676	9.68e-08	-0.0475759	0.240292	-0.17103	2.14e-05
HIST2H2BC	blue	-0.228677	1.09e-08	0.228677	1.09e-08	-0.0971724	0.0162738	-0.110736	0.00614316	0.112825	0.00523744	0.249699	3.88e-10	0.279951	1.83e-12	0.138052	0.000622001	0.401678	4.3e-25	0.0886788	0.0283918	0.0157996	0.696709	-0.163073	5.13e-05	-0.0642954	0.112361	-0.265245	2.69e-11
AC241952.1	blue	-0.0641327	0.113275	0.0641327	0.113275	-0.0560045	0.16679	-0.157371	9.37e-05	0.146243	0.000286722	0.183679	4.88e-06	0.138141	0.000616895	0.112926	0.0051968	0.355947	1.09e-19	0.248218	4.95e-10	-0.0726068	0.0729063	-0.126965	0.0016627	0.0528209	0.192273	-0.0564563	0.163389
EME2	blue	-0.228067	1.19e-08	0.228067	1.19e-08	-0.0805388	0.0465966	-0.142381	0.000415211	0.182756	5.45e-06	0.282548	1.12e-12	0.227576	1.28e-08	0.22233	2.79e-08	0.64269	1.74e-72	0.131946	0.0010788	-0.0816043	0.0437621	-0.219371	4.3e-08	0.0665177	0.100452	-0.264039	3.33e-11
AC108062.1	blue	-0.254101	1.85e-10	0.254101	1.85e-10	-0.0624177	0.123266	-0.0430186	0.288388	0.0925285	0.0221735	0.168316	2.89e-05	0.132636	0.00101492	0.240054	1.86e-09	0.46445	5.1e-34	0.198527	7.55e-07	-0.0896104	0.0267637	-0.255767	1.4e-10	0.0934011	0.0209408	-0.265333	2.65e-11
MST1P2	blue	0.109674	0.00665551	-0.109674	0.00665551	-0.0854236	0.0347662	-0.110855	0.00608813	-0.0807431	0.0460414	-0.15923	7.71e-05	-0.0288164	0.477094	0.0410028	0.311598	0.398838	9.87e-25	0.0512767	0.205615	-0.0485432	0.230855	0.0208708	0.606629	0.0193052	0.633889	0.051055	0.207584
AL049840.1	blue	-0.193218	1.5e-06	0.193218	1.5e-06	-0.0559331	0.167332	0.0723938	0.073753	-0.0709949	0.0795162	0.0221731	0.584359	0.00381984	0.924929	-0.0609161	0.132565	0.457749	5.64e-33	0.38159	1.3e-22	-0.039088	0.334753	-0.142054	0.000428244	0.15364	0.000137503	-0.0790786	0.0507302
AKAP8L	blue	-0.059005	0.145173	0.059005	0.145173	-0.00817594	0.840162	-0.0693276	0.086856	0.00793595	0.844794	0.0355688	0.380116	0.105918	0.00878929	0.0918554	0.0231668	0.339677	5.76e-18	0.0384658	0.34251	-0.107722	0.00769804	-0.140387	0.000500865	0.0849028	0.0358914	-0.0904587	0.0253516
PBX4	blue	-0.161723	5.92e-05	0.161723	5.92e-05	-0.0581886	0.150831	-0.133302	0.000956535	0.174187	1.49e-05	0.23895	2.21e-09	0.214326	8.83e-08	0.295127	9.58e-14	0.447719	1.87e-31	0.0625078	0.122724	-0.0807372	0.0460573	-0.220497	3.65e-08	-0.0778465	0.0544524	-0.280489	1.65e-12
AL133367.1	blue	0.0928952	0.0216481	-0.0928952	0.0216481	-0.0304191	0.452926	-0.142743	0.00040118	-0.122841	0.00235217	-0.174855	1.38e-05	-0.0382782	0.34487	-0.040573	0.316702	0.333253	2.59e-17	0.111725	0.00569785	-0.169117	2.65e-05	-0.076295	0.0594601	0.212688	1.11e-07	0.163002	5.17e-05
SEPT7P2	blue	-0.150382	0.000190853	0.150382	0.000190853	-0.0145182	0.720231	0.00037076	0.992703	-0.027694	0.494429	0.0789674	0.0510572	0.0721077	0.074903	0.0467031	0.249037	0.429069	9.27e-29	0.188726	2.63e-06	-0.0996158	0.0137614	-0.190339	2.15e-06	0.0729677	0.0714893	-0.0998517	0.0135379
AMOT	blue	0.152276	0.000157855	-0.152276	0.000157855	-0.0835574	0.038943	0.0722472	0.0743407	-0.184534	4.4e-06	-0.170812	2.19e-05	-0.204866	3.26e-07	-0.266798	2.04e-11	-0.321947	3.35e-16	-0.0507787	0.210057	0.157371	9.37e-05	0.222457	2.74e-08	-0.0938171	0.0203746	0.196405	9.95e-07
AL645608.7	blue	-0.244331	9.35e-10	0.244331	9.35e-10	-0.0114124	0.778305	0.261612	5.1e-11	-0.00648742	0.872856	0.0963218	0.0172383	0.0471943	0.244088	-0.00383363	0.924658	0.418573	2.58e-27	0.028401	0.483471	0.129166	0.00137587	-0.0902012	0.0257733	-0.112118	0.00552955	-0.317146	9.63e-16
AL353625.1	blue	-0.189495	2.39e-06	0.189495	2.39e-06	-0.0182483	0.652579	0.0106766	0.79226	0.0199982	0.621758	0.119137	0.00318427	0.0917761	0.0232864	0.0427792	0.291081	0.364869	1.12e-20	0.264326	3.16e-11	-0.0761062	0.0600944	-0.170922	2.16e-05	0.0334322	0.409412	-0.123991	0.00213747
KIAA0895L	blue	-0.323103	2.59e-16	0.323103	2.59e-16	-0.126778	0.00168942	0.138739	0.000583792	-0.0451359	0.265291	0.10331	0.0106108	0.0755189	0.0621044	-0.0310261	0.443956	0.600334	4.25e-61	0.10429	0.00988998	0.123248	0.00227401	-0.115939	0.00410931	-0.0615877	0.128341	-0.354736	1.48e-19
PARP6	blue	-0.241192	1.55e-09	0.241192	1.55e-09	0.0132797	0.743217	0.0572424	0.157596	0.0797841	0.0486964	0.161097	6.33e-05	0.159507	7.49e-05	0.118226	0.0034263	0.485416	1.94e-37	0.0517805	0.20119	0.00298764	0.94125	-0.157781	8.98e-05	-0.0233105	0.565225	-0.28187	1.27e-12
PIF1	blue	-0.219362	4.3e-08	0.219362	4.3e-08	0.0830675	0.0401074	-0.120644	0.00281794	0.310065	4.41e-15	0.338375	7.83e-18	0.45624	9.63e-33	0.33979	5.61e-18	0.410071	3.51e-26	0.0826194	0.0411983	-0.179203	8.32e-06	-0.255927	1.36e-10	0.0267046	0.509985	-0.263909	3.4e-11
ERVK3-1	blue	-0.0661772	0.102209	0.0661772	0.102209	-0.0480663	0.235474	-0.0525127	0.194884	-0.00713707	0.860248	0.0116981	0.772907	0.0384782	0.342354	0.0278778	0.491568	0.289735	2.79e-13	0.153443	0.000140279	-0.121211	0.00269034	-0.124831	0.00199205	0.205282	3.08e-07	-0.00788047	0.845865
ZNF587	blue	-0.0387264	0.339248	0.0387264	0.339248	-0.0358136	0.376844	-0.0119383	0.768374	-0.078786	0.0515941	-0.0264571	0.513916	0.0269391	0.506274	-0.00173153	0.96593	0.303028	1.92e-14	0.290858	2.23e-13	-0.102685	0.0110941	-0.126197	0.00177493	0.131322	0.0011398	0.0229516	0.57123
POLG2	blue	-0.250199	3.57e-10	0.250199	3.57e-10	-0.057713	0.154203	-0.0231325	0.5682	0.0599943	0.138537	0.175754	1.25e-05	0.2089	1.88e-07	0.127918	0.00153243	0.481713	8.1e-37	0.0996486	0.0137302	-0.00786754	0.846115	-0.167667	3.11e-05	-0.0779283	0.0541985	-0.272565	7.19e-12
STK36	blue	-0.0363532	0.369693	0.0363532	0.369693	-0.0131621	0.745412	-0.0784353	0.052646	0.0633874	0.117536	0.105072	0.0093472	0.11286	0.00522302	0.100978	0.0125144	0.307737	7.21e-15	-0.0482768	0.233427	0.00287273	0.943506	-0.0590278	0.145018	-0.0889847	0.0278479	-0.12784	0.00154264
AMY2B	blue	-0.239216	2.12e-09	0.239216	2.12e-09	-0.0976706	0.0157311	0.00397591	0.921871	0.0594962	0.141848	0.164194	4.54e-05	0.061882	0.126523	0.0259773	0.52158	0.681331	1.42e-84	0.192596	1.62e-06	0.0352505	0.384397	-0.141538	0.000449591	0.0173235	0.669113	-0.261788	4.94e-11
MICALL2	blue	-0.334409	1.98e-17	0.334409	1.98e-17	0.171865	1.94e-05	0.100274	0.0131461	0.256123	1.31e-10	0.349953	4.83e-19	0.307044	8.34e-15	0.330948	4.4e-17	0.520991	8.18e-44	0.0491354	0.225208	-0.132335	0.00104234	-0.333555	2.41e-17	-0.0504283	0.213225	-0.415248	7.23e-27
PSORS1C3	blue	-0.316079	1.21e-15	0.316079	1.21e-15	-0.0911423	0.024261	0.18076	6.92e-06	-0.00402255	0.920957	0.21065	1.48e-07	0.0458605	0.257688	-0.00473534	0.90701	0.451759	4.63e-32	0.151991	0.000162462	0.152679	0.000151564	-0.134658	0.000847109	-0.179968	7.61e-06	-0.366714	6.95e-21
AC084125.2	blue	-0.0582972	0.150069	0.0582972	0.150069	-0.118055	0.00347356	-0.138641	0.00058909	-0.0232846	0.565659	0.0794789	0.0495676	0.0843886	0.0370329	0.0438788	0.278846	0.452016	4.23e-32	0.0199822	0.622036	0.128476	0.00146049	0.0944492	0.0195395	0.0330976	0.414118	-0.114967	0.00443526
GNG12	blue	0.139611	0.000538463	-0.139611	0.000538463	0.0562067	0.165261	-0.122475	0.0024245	-0.0928651	0.0216908	-0.109306	0.00684171	-0.0482792	0.233404	-0.0526039	0.194108	-0.300453	3.26e-14	0.0693764	0.086634	-0.0669447	0.0982834	0.0751603	0.0633586	0.110937	0.00605016	0.247798	5.31e-10
GVQW3	blue	-0.107704	0.00770859	0.107704	0.00770859	-0.0419278	0.300799	0.0149379	0.712497	0.0146455	0.717882	0.088558	0.0286091	0.0793	0.0500843	0.0260552	0.520333	0.261023	5.65e-11	0.113788	0.0048619	0.0926715	0.0219672	-0.0294979	0.466732	-0.0506152	0.211531	-0.142309	0.000418027
ADH5	blue	0.140025	0.000518086	-0.140025	0.000518086	-0.0936255	0.0206336	-0.0431516	0.286899	-0.165345	4.01e-05	-0.133607	0.000930854	-0.165217	4.06e-05	-0.242578	1.24e-09	-0.302936	1.96e-14	-0.0464108	0.252014	0.102514	0.0112292	0.232335	6.21e-09	0.0721719	0.0746436	0.230832	7.82e-09
MUC4	blue	-0.0377316	0.351808	0.0377316	0.351808	-0.207243	2.36e-07	0.00573192	0.887558	-0.2278	1.24e-08	-0.117382	0.00366551	-0.144861	0.000327684	-0.280426	1.67e-12	0.2633	3.79e-11	0.103162	0.0107232	0.152019	0.000161997	0.126368	0.00174935	0.177682	9.95e-06	0.0359132	0.375517
DTX2	blue	-0.258488	8.76e-11	0.258488	8.76e-11	0.0875549	0.0304687	-0.0207431	0.608832	0.247895	5.22e-10	0.310295	4.2e-15	0.295428	9.02e-14	0.334463	1.96e-17	0.282721	1.08e-12	-0.0416797	0.30367	-0.0854574	0.034694	-0.211024	1.4e-07	0.00461717	0.90932	-0.327587	9.47e-17
ANKRD10-IT1	blue	-0.214149	9.06e-08	0.214149	9.06e-08	-0.0246978	0.542304	0.0540968	0.181737	0.0261044	0.519544	0.16588	3.78e-05	0.117798	0.00354574	0.0046374	0.908925	0.520184	1.16e-43	0.369802	3.09e-21	-0.0429964	0.288637	-0.225478	1.75e-08	0.027009	0.505171	-0.182821	5.41e-06
DNHD1	blue	-0.246468	6.6e-10	0.246468	6.6e-10	-0.152036	0.000161719	-0.0685846	0.0902983	0.0430881	0.287608	0.176978	1.08e-05	0.16728	3.24e-05	0.0703357	0.0823557	0.64286	1.55e-72	0.254066	1.86e-10	-0.00229734	0.954808	-0.168228	2.92e-05	0.096466	0.0170713	-0.243993	9.88e-10
XRCC5	blue	0.0694903	0.0861166	-0.0694903	0.0861166	0.0280248	0.489286	-0.0400974	0.322413	0.00538348	0.894352	-0.000507414	0.990013	-0.0681553	0.0923366	-0.0352858	0.383922	-0.276881	3.24e-12	-0.0779253	0.0542075	-0.0622186	0.124469	0.00286118	0.943733	0.0215798	0.594458	0.108432	0.00730323
PRPF3	blue	-0.171312	2.07e-05	0.171312	2.07e-05	-0.0841804	0.0375037	0.0180305	0.656459	0.0382563	0.345148	0.123926	0.00214909	0.0729223	0.0716666	-0.0153224	0.705437	0.43445	1.61e-29	0.185289	4.01e-06	0.0267722	0.508914	-0.122428	0.00243396	0.000427801	0.99158	-0.198453	7.63e-07
ACIN1	blue	-0.104579	0.00968632	0.104579	0.00968632	0.0735686	0.0691807	0.0370649	0.360389	0.0508205	0.209682	0.077785	0.0546439	0.151735	0.000166686	0.116204	0.00402436	0.264501	3.07e-11	0.0652675	0.107022	-0.0989133	0.0144462	-0.14103	0.000471602	0.000669231	0.986829	-0.106215	0.00860093
DPY19L2	blue	-0.0619331	0.12621	0.0619331	0.12621	-0.137267	0.000668477	-0.00513716	0.899159	-0.216067	6.9e-08	-0.115996	0.00409098	-0.0971845	0.0162604	-0.163454	4.92e-05	0.383032	8.72e-23	0.260139	6.59e-11	-0.00381055	0.925111	-0.0582958	0.150079	0.208857	1.89e-07	0.0228369	0.573156
HSPA7	blue	-0.342765	2.76e-18	0.342765	2.76e-18	-0.0542344	0.180627	-0.0725902	0.0729718	0.318664	6.91e-16	0.506471	4.03e-41	0.293161	1.42e-13	0.22944	9.67e-09	0.56782	1.91e-53	0.0646274	0.110515	-0.00275632	0.945792	-0.245136	8.21e-10	-0.0767239	0.058039	-0.408482	5.67e-26
SCML1	blue	-0.0787381	0.0517368	0.0787381	0.0517368	-0.0542442	0.180548	-0.0423391	0.296078	-0.0526036	0.19411	-0.0324837	0.422835	0.0719451	0.0755631	0.00986758	0.807682	0.345093	1.58e-18	0.214342	8.81e-08	-0.173191	1.67e-05	-0.176292	1.17e-05	0.262293	4.52e-11	0.023171	0.567556
CFAP70	blue	0.0628656	0.120592	-0.0628656	0.120592	-0.195787	1.08e-06	-0.160149	7e-05	-0.122303	0.00245916	-0.0479579	0.236533	-0.114831	0.00448266	-0.125511	0.00188119	0.373656	1.11e-21	0.306253	9.84e-15	0.0420745	0.29911	0.0307328	0.448277	0.0352031	0.385037	0.0720463	0.0751516
NEIL1	blue	-0.0897453	0.0265346	0.0897453	0.0265346	0.00308274	0.939384	0.0577988	0.153591	0.00990986	0.806874	0.0470808	0.245226	-0.0596371	0.140905	-0.0170506	0.674025	0.531039	9.37e-46	0.128052	0.00151486	-0.0370376	0.360744	-0.0788199	0.0514934	0.0343648	0.396463	-0.0960269	0.0175841
CLCN3	blue	0.11222	0.00548648	-0.11222	0.00548648	-0.0615775	0.128405	-0.0589642	0.145452	-0.167012	3.34e-05	-0.129638	0.00132066	-0.108893	0.00705636	-0.113916	0.00481393	-0.261158	5.52e-11	0.0367332	0.364706	0.021025	0.603971	0.101237	0.012289	0.104519	0.00972832	0.20954	1.72e-07
SLC25A45	blue	-0.114004	0.00478095	0.114004	0.00478095	-0.129343	0.00135496	-0.0770664	0.0569246	0.123483	0.00222996	0.213018	1.06e-07	0.0635546	0.116569	-0.00735671	0.855994	0.338297	7.98e-18	0.0337669	0.404736	0.175465	1.29e-05	0.094465	0.019519	-0.00125072	0.975387	-0.162811	5.27e-05
ZNF436-AS1	blue	-0.182677	5.51e-06	0.182677	5.51e-06	-0.0294836	0.466948	-0.041511	0.305633	0.0891849	0.0274969	0.144091	0.000352809	0.159694	7.35e-05	0.207114	2.4e-07	0.435116	1.29e-29	0.0698999	0.0842774	-0.0126377	0.755225	-0.128312	0.00148127	-0.0373801	0.356317	-0.243677	1.04e-09
TEDC1	blue	-0.203945	3.69e-07	0.203945	3.69e-07	0.103666	0.0103436	-0.00566811	0.888801	0.10862	0.00720159	0.187454	3.08e-06	0.285935	5.83e-13	0.247984	5.15e-10	0.31513	1.49e-15	-0.0435864	0.282065	-0.132519	0.00102545	-0.218346	4.98e-08	0.0242618	0.549457	-0.26315	3.89e-11
PDXDC2P-NPIPB14P	blue	-0.239628	1.99e-09	0.239628	1.99e-09	-0.0369661	0.361671	-0.0316927	0.434224	0.0468635	0.247414	0.109772	0.0066069	0.155934	0.000108721	0.128888	0.00140945	0.649275	2.01e-74	0.184756	4.28e-06	-0.104569	0.00969319	-0.224992	1.88e-08	0.109535	0.00672557	-0.223328	2.41e-08
SLFNL1-AS1	blue	-0.239496	2.03e-09	0.239496	2.03e-09	-0.0899263	0.0262301	-0.0017866	0.964847	0.00683807	0.866047	0.127233	0.00162508	0.129224	0.00136903	0.0556447	0.169536	0.603314	7.63e-62	0.319988	5.17e-16	0.016031	0.692493	-0.157993	8.78e-05	0.0106448	0.792865	-0.239243	2.11e-09
RAB2B	blue	-0.112296	0.00545462	0.112296	0.00545462	0.0309454	0.445143	0.0724153	0.0736672	0.0339745	0.401852	0.107214	0.00799247	0.070343	0.0823237	0.0291461	0.472065	0.206809	2.5e-07	0.106229	0.00859182	0.0113357	0.779757	-0.0412934	0.308178	0.0119589	0.767985	-0.120545	0.00284071
PIK3R4	blue	0.104835	0.00950869	-0.104835	0.00950869	0.0502015	0.215293	0.0508374	0.20953	-0.0557047	0.169075	-0.0726042	0.0729164	-0.103204	0.0106908	-0.120864	0.00276773	-0.284272	8.03e-13	-0.0215841	0.594384	0.00996135	0.805891	0.0989345	0.0144251	-0.00447596	0.912082	0.163851	4.71e-05
GLI4	blue	-0.190094	2.22e-06	0.190094	2.22e-06	-0.0720721	0.0750471	-0.172659	1.78e-05	0.0748244	0.0645525	0.0981555	0.0152182	0.163458	4.92e-05	0.202556	4.44e-07	0.439467	3.06e-30	-0.0419186	0.300905	-0.00238961	0.952995	-0.0674631	0.0957003	0.114001	0.00478195	-0.212287	1.18e-07
ANKRD13B	blue	-0.229609	9.42e-09	0.229609	9.42e-09	0.0810246	0.0452856	-0.00398205	0.921751	0.16751	3.16e-05	0.145676	0.000302904	0.249309	4.14e-10	0.308525	6.1e-15	0.385533	4.36e-23	-0.0259751	0.521616	-0.0798982	0.0483738	-0.234891	4.19e-09	-0.0988861	0.0144733	-0.343702	2.21e-18
SLC40A1	blue	0.0164169	0.685481	-0.0164169	0.685481	-0.0102828	0.799757	0.108776	0.00711839	-0.0439494	0.278073	0.0813985	0.044298	-0.116438	0.00395065	-0.203434	3.95e-07	-0.29426	1.14e-13	0.0891828	0.0275007	0.143857	0.000360811	0.142959	0.000393042	-0.00177341	0.965107	0.091602	0.0235507
CCDC57	blue	-0.169195	2.62e-05	0.169195	2.62e-05	-0.109934	0.00652657	-0.129782	0.00130429	0.131457	0.0011264	0.181535	6.31e-06	0.166187	3.66e-05	0.150334	0.000191762	0.580812	2.12e-56	0.114147	0.00472804	0.00875815	0.82895	-0.116195	0.00402707	-0.0411162	0.310261	-0.234255	4.62e-09
SEC61A2	blue	-0.0195143	0.630217	0.0195143	0.630217	0.0251761	0.53451	-0.0787447	0.0517173	0.107387	0.00789142	0.10502	0.00938225	0.173195	1.67e-05	0.126681	0.00170342	0.321363	3.81e-16	0.0789728	0.0510412	-0.14302	0.000390777	-0.15198	0.000162628	0.00605008	0.881362	-0.0476503	0.239557
AC048341.1	blue	-0.13537	0.000794401	0.13537	0.000794401	-0.00886129	0.826967	-0.033751	0.404957	0.114671	0.00453919	0.15435	0.000127907	0.158859	8.02e-05	0.212748	1.1e-07	0.504913	7.71e-41	0.158201	8.59e-05	-0.15992	7.17e-05	-0.284347	7.92e-13	-0.0137492	0.734475	-0.196427	9.92e-07
RAD54B	blue	-0.114103	0.00474419	0.114103	0.00474419	-0.023788	0.557285	-0.177618	1e-05	0.146649	0.000275616	0.17993	7.64e-06	0.310463	4.05e-15	0.326694	1.16e-16	0.263418	3.71e-11	0.166522	3.52e-05	-0.120868	0.00276673	-0.209149	1.82e-07	-0.0467092	0.248975	-0.173928	1.54e-05
NPIPB3	blue	-0.234135	4.71e-09	0.234135	4.71e-09	-0.0101923	0.801482	-0.0168389	0.677842	0.0952901	0.0184749	0.188017	2.87e-06	0.177754	9.87e-06	0.156284	0.000104866	0.582782	7.36e-57	0.0605856	0.134683	-0.0212347	0.600367	-0.164249	4.52e-05	0.0166536	0.681192	-0.275781	3.98e-12
INTS11	blue	-0.113706	0.00489279	0.113706	0.00489279	-0.0387392	0.339088	0.0113688	0.77913	0.0384977	0.34211	0.0388838	0.337287	0.00253473	0.950144	0.0490772	0.225758	0.26731	1.86e-11	-0.0392646	0.332573	0.0233389	0.564751	-0.0359799	0.374631	0.010188	0.801565	-0.15651	0.000102443
MSANTD2	blue	-0.0897472	0.0265314	0.0897472	0.0265314	-0.0866037	0.0323269	0.0207415	0.608859	-0.0954318	0.0183006	0.0213986	0.597557	0.0353605	0.382914	-0.0648587	0.109242	0.377217	4.27e-22	0.193732	1.4e-06	0.00833805	0.837037	-0.063177	0.118761	0.0236853	0.558987	-0.0899811	0.0261384
TRAF5	blue	-0.158868	8.01e-05	0.158868	8.01e-05	0.0932348	0.0211711	-0.0386991	0.339588	0.232632	5.94e-09	0.340681	4.54e-18	0.255184	1.54e-10	0.19108	1.96e-06	0.355895	1.11e-19	0.149158	0.0002155	-0.0716956	0.0765855	-0.190118	2.21e-06	-0.0977554	0.0156403	-0.226362	1.54e-08
AC136475.3	blue	-0.266144	2.29e-11	0.266144	2.29e-11	-0.156396	0.000103658	-0.0220769	0.585992	0.0329389	0.416361	0.149621	0.000205841	0.0568128	0.160742	0.0497905	0.219077	0.565971	4.91e-53	0.176885	1.09e-05	0.0756981	0.0614855	-0.133376	0.000950217	-0.0283172	0.484762	-0.303243	1.84e-14
CEP95	blue	-0.183667	4.89e-06	0.183667	4.89e-06	-0.0745088	0.0656909	0.0479028	0.237073	-0.0857436	0.0340896	-0.0192322	0.635172	0.0598535	0.139467	0.00373345	0.926622	0.419582	1.89e-27	0.0914596	0.0237687	0.0462554	0.253608	-0.09979	0.013596	-0.0759563	0.0606023	-0.200536	5.8e-07
NXF1	blue	-0.0308182	0.447017	0.0308182	0.447017	-0.093499	0.0208063	-0.0204513	0.613881	-0.0435801	0.282135	-0.0262881	0.516609	0.00984442	0.808125	-0.0586934	0.147314	0.311814	3.04e-15	-0.00409748	0.91949	0.0414654	0.306166	-0.00744682	0.854249	0.00217329	0.957246	-0.0687184	0.0896707
CYP21A1P	blue	-0.212378	1.16e-07	0.212378	1.16e-07	-0.0538641	0.183626	-0.00607458	0.880885	0.148835	0.000222492	0.231783	6.76e-09	0.166087	3.7e-05	0.203874	3.72e-07	0.427525	1.52e-28	-0.0285278	0.48152	0.127069	0.00164796	-0.0498774	0.218274	-0.142815	0.000398452	-0.341537	3.7e-18
AC102945.2	blue	-0.109047	0.00697584	0.109047	0.00697584	-0.0805215	0.0466438	0.0555179	0.170512	-0.111962	0.0055956	0.0117244	0.77241	-0.0540208	0.182352	-0.110465	0.00627057	0.336899	1.11e-17	0.23712	2.96e-09	0.0365919	0.366556	-0.0521713	0.197805	0.0263405	0.515774	-0.0379745	0.348715
ZNF137P	blue	-0.0814778	0.0440909	0.0814778	0.0440909	-0.0544901	0.178576	-0.019879	0.623837	-0.0577326	0.154063	0.0422261	0.29737	0.00889471	0.826325	-0.0285885	0.480586	0.336598	1.19e-17	0.292787	1.53e-13	0.00119506	0.976482	-0.0501305	0.215944	0.0249773	0.537743	-0.0458375	0.257927
SFSWAP	blue	-0.171357	2.06e-05	0.171357	2.06e-05	-0.00909208	0.822535	-0.00625998	0.877278	0.0467984	0.248071	0.0976951	0.0157048	0.154473	0.000126318	0.146575	0.00027761	0.379882	2.07e-22	0.0345827	0.393474	-0.0652914	0.106893	-0.1949	1.21e-06	-0.0485199	0.231078	-0.229527	9.54e-09
AC135983.2	blue	-0.206923	2.47e-07	0.206923	2.47e-07	-0.0816686	0.0435959	0.0340604	0.400662	0.0176399	0.663437	0.128804	0.00141974	0.125491	0.00188429	0.0488173	0.228229	0.396117	2.17e-24	0.437973	5.03e-30	0.0078929	0.845625	-0.146341	0.000284011	0.0107154	0.791524	-0.181323	6.47e-06
GLUD2	blue	0.0819532	0.042866	-0.0819532	0.042866	-0.0768114	0.0577524	0.0410413	0.311144	-0.112635	0.00531421	-0.0937756	0.0204304	-0.118007	0.00348708	-0.139963	0.000521087	-0.278872	2.24e-12	-0.0170164	0.67464	0.190314	2.16e-06	0.209592	1.71e-07	-0.0958973	0.017738	0.0740055	0.0675405
AC018638.2	blue	-0.206248	2.7e-07	0.206248	2.7e-07	-0.0400076	0.323498	0.0142613	0.724978	0.0712472	0.0784505	0.101947	0.0116894	0.125041	0.00195727	0.15099	0.000179606	0.540373	1.29e-47	0.0641265	0.11331	-0.0826363	0.0411567	-0.224378	2.06e-08	0.0147311	0.716303	-0.233225	5.42e-09
AC069281.2	blue	-0.179279	8.25e-06	0.179279	8.25e-06	-0.0384311	0.342945	-0.0980214	0.0153586	0.202163	4.68e-07	0.23683	3.09e-09	0.142691	0.000403196	0.176713	1.11e-05	0.511202	5.53e-42	0.0372738	0.357687	-0.0917108	0.0233852	-0.177143	1.06e-05	0.0878668	0.0298797	-0.215494	7.49e-08
KCNMB3	blue	-0.082917	0.040471	0.082917	0.040471	-0.076931	0.0573629	-0.180553	7.1e-06	0.0333425	0.41067	0.0384597	0.342587	0.208282	2.05e-07	0.176767	1.11e-05	0.291126	2.12e-13	0.217336	5.76e-08	-0.242342	1.29e-09	-0.223359	2.4e-08	0.225762	1.68e-08	-0.0215296	0.595316
DPY19L1P1	blue	-0.169338	2.58e-05	0.169338	2.58e-05	-0.069801	0.0847187	-0.152634	0.00015226	0.0832264	0.0397265	0.145365	0.000312154	0.278108	2.58e-12	0.288048	3.87e-13	0.32188	3.4e-16	0.259598	7.23e-11	-0.173874	1.55e-05	-0.265201	2.71e-11	0.0849441	0.0358011	-0.165272	4.04e-05
COL11A2	blue	-0.162825	5.26e-05	0.162825	5.26e-05	0.024085	0.552372	0.146848	0.000270349	0.012699	0.754077	0.0710747	0.0791779	0.108325	0.00736134	0.0179114	0.658583	0.513313	2.25e-42	0.0461254	0.254946	0.0180525	0.656065	-0.0830765	0.0400858	-0.00165831	0.96737	-0.205908	2.83e-07
MXD3	blue	-0.319515	5.73e-16	0.319515	5.73e-16	-0.057801	0.153575	-0.164985	4.17e-05	0.201152	5.35e-07	0.344175	1.97e-18	0.440696	2.03e-30	0.371756	1.84e-21	0.490935	2.22e-38	0.00910082	0.822367	-0.0255201	0.528938	-0.217048	6e-08	-0.00657273	0.871198	-0.397512	1.45e-24
PRRT2	blue	-0.294433	1.1e-13	0.294433	1.1e-13	0.00214601	0.957782	0.060635	0.134365	0.0436404	0.281469	0.165126	4.11e-05	0.203888	3.72e-07	0.124419	0.00206217	0.690058	1.45e-87	0.124512	0.00204628	0.0416436	0.30409	-0.168493	2.84e-05	-0.046955	0.24649	-0.344393	1.87e-18
AL390728.4	blue	-0.260167	6.55e-11	0.260167	6.55e-11	-0.0093928	0.816767	0.0778406	0.0544707	0.15338	0.000141181	0.298014	5.36e-14	0.183317	5.1e-06	0.0870329	0.0314768	0.510609	7.1e-42	0.280533	1.64e-12	0.0297249	0.463309	-0.180628	7.03e-06	-0.117791	0.00354779	-0.288339	3.66e-13
ACCS	blue	-0.245246	8.06e-10	0.245246	8.06e-10	-0.145409	0.000310839	0.00485002	0.904768	-0.00731756	0.856752	0.115234	0.00434352	0.0398462	0.325455	0.0131855	0.744975	0.527879	3.88e-45	0.165368	4e-05	0.127738	0.0015563	-0.0539352	0.183047	0.0243741	0.547611	-0.25894	8.11e-11
AC022144.1	blue	-0.307666	7.32e-15	0.307666	7.32e-15	-0.150955	0.000180239	0.128986	0.00139755	0.0157741	0.697175	0.160483	6.76e-05	0.0503781	0.213681	-0.00330328	0.935056	0.492571	1.16e-38	-0.020519	0.612708	0.36041	3.53e-20	0.0332069	0.412576	-0.258008	9.52e-11	-0.461124	1.69e-33
PSMA3-AS1	blue	-0.0429768	0.288857	0.0429768	0.288857	-0.0149855	0.711621	-0.0101523	0.802245	-0.0391295	0.33424	-0.0225767	0.577535	0.0378983	0.349684	-0.0678232	0.0939384	0.354913	1.41e-19	0.190819	2.03e-06	-0.0468	0.248056	-0.077896	0.0542985	0.0898049	0.0264341	-0.00543934	0.893262
CPNE3	blue	0.140622	0.000489996	-0.140622	0.000489996	0.0393728	0.331241	-0.0308018	0.447259	-0.113788	0.00486189	-0.130869	0.00118608	-0.117321	0.00368339	-0.0860307	0.0334924	-0.323614	2.31e-16	-0.0241143	0.551889	-0.00990619	0.806944	0.100538	0.0129058	0.0746524	0.0651707	0.23161	6.95e-09
AC078846.1	blue	-0.13203	0.00107084	0.13203	0.00107084	-0.0595711	0.141347	-0.0141424	0.72718	-0.00635217	0.875485	0.114845	0.00447767	0.0842088	0.0374392	-0.0447165	0.269762	0.378335	3.15e-22	0.186815	3.33e-06	0.0445597	0.271447	-0.0595099	0.141756	-0.025746	0.525297	-0.135669	0.000773234
UBE2G1	blue	0.139945	0.000521991	-0.139945	0.000521991	0.0708665	0.080063	-0.0674355	0.0958366	0.0424473	0.294845	-0.00870838	0.829907	-0.000259767	0.994887	-0.0418589	0.301595	-0.347218	9.43e-19	-0.0437826	0.279903	-0.0666289	0.099884	0.0838697	0.0382158	0.0888912	0.0280132	0.224555	2.01e-08
SDHAP1	blue	-0.179276	8.25e-06	0.179276	8.25e-06	-0.116989	0.00378167	-0.00159646	0.968587	0.0623259	0.123819	0.0998656	0.0135249	0.0983007	0.0150676	0.0486988	0.229362	0.538122	3.67e-47	0.136839	0.000695185	-0.0112983	0.780466	-0.151984	0.000162565	0.0676097	0.0949802	-0.184778	4.27e-06
RAB18	blue	0.137614	0.000647566	-0.137614	0.000647566	0.00536824	0.894649	-0.00748999	0.853414	-0.0776593	0.0550372	-0.0891726	0.0275184	-0.119754	0.00302937	-0.121375	0.00265426	-0.306814	8.75e-15	-0.0189076	0.640893	-0.0184173	0.649575	0.0908858	0.0246654	0.0743184	0.0663858	0.207634	2.24e-07
FAM153A	blue	-0.231266	7.32e-09	0.231266	7.32e-09	-0.0871396	0.0312684	0.0697299	0.085037	-0.0399113	0.324666	0.042278	0.296776	0.0467766	0.248292	0.0312671	0.440423	0.434711	1.48e-29	0.133629	0.000929022	0.0727276	0.0724293	-0.120301	0.00289765	0.00428182	0.915881	-0.234471	4.47e-09
MAOA	blue	0.204559	3.4e-07	-0.204559	3.4e-07	-0.09512	0.018686	-0.0831389	0.0399358	-0.0226022	0.577106	-0.0949594	0.0188873	-0.212502	1.14e-07	0.0146392	0.717998	-0.285026	6.95e-13	-0.055066	0.174024	0.134314	0.00087373	0.18935	2.43e-06	-0.0686065	0.0901956	0.160301	6.89e-05
LTO1	blue	-0.144476	0.000340023	0.144476	0.000340023	-0.0881857	0.0292876	-0.0755112	0.0621313	-0.0201651	0.61885	0.0486447	0.22988	0.0905907	0.0251377	0.0330918	0.4142	0.32727	1.02e-16	0.0120335	0.766581	0.0221785	0.584267	-0.0458865	0.257418	0.0439669	0.277881	-0.138602	0.000591225
MUTYH	blue	-0.0614226	0.12937	0.0614226	0.12937	-0.0292362	0.470697	-0.079846	0.048521	0.0582522	0.150384	0.0825599	0.041345	0.0990421	0.0143184	0.0982738	0.0150954	0.285136	6.8e-13	0.0414898	0.305882	-0.0541861	0.181016	-0.0591872	0.143933	0.0288773	0.476163	-0.102891	0.0109323
LUC7L3	blue	-0.0877974	0.0300099	0.0877974	0.0300099	-0.0447473	0.269433	-0.0420541	0.299344	-0.0364079	0.368972	0.0608981	0.13268	0.102826	0.0109831	0.051277	0.205612	0.420257	1.53e-27	0.0690811	0.0879864	-0.00773729	0.848632	-0.0833682	0.0393893	-0.036501	0.367748	-0.137911	0.000630123
ARHGAP33	blue	-0.277091	3.12e-12	0.277091	3.12e-12	-0.126398	0.00174501	0.00927119	0.819098	0.0547263	0.176699	0.184022	4.68e-06	0.220386	3.71e-08	0.116261	0.00400626	0.656728	1.14e-76	0.0176437	0.663369	0.094439	0.0195527	-0.12879	0.00142146	-0.0913329	0.0239642	-0.379664	2.2e-22
NOL12	blue	-0.225124	1.85e-08	0.225124	1.85e-08	-0.0184062	0.649772	-0.0477986	0.238096	0.0995071	0.0138654	0.153811	0.000135128	0.182159	5.86e-06	0.14448	0.000339914	0.373611	1.13e-21	0.0369501	0.36188	-0.0664583	0.100757	-0.171286	2.07e-05	0.114053	0.00476269	-0.209528	1.73e-07
CCDC191	blue	-0.0780598	0.0537921	0.0780598	0.0537921	-0.0998821	0.0135094	-0.00243953	0.952014	-0.0132925	0.742978	0.0406476	0.315812	-0.0043126	0.915279	-0.0492856	0.223792	0.34237	3.04e-18	0.0841339	0.0376094	0.0642024	0.112883	-0.0188862	0.641271	-0.0894818	0.0269835	-0.108856	0.00707598
POLR2J4	blue	-0.0298979	0.460709	0.0298979	0.460709	-0.0541533	0.181281	-0.0528086	0.192376	-0.0806912	0.0461821	-0.0255938	0.527748	0.0158439	0.695901	-0.027181	0.502463	0.260605	6.07e-11	0.087755	0.0300896	-0.0402025	0.321145	-0.0405748	0.31668	0.162141	5.67e-05	-0.00103777	0.979577
RUFY3	blue	-0.125635	0.00186162	0.125635	0.00186162	-0.123699	0.00219025	-0.160751	6.57e-05	0.0452141	0.264464	0.0881775	0.0293025	0.103694	0.0103232	0.0395444	0.329137	0.290413	2.44e-13	0.192418	1.66e-06	0.0306755	0.449125	-0.0199836	0.622012	0.143083	0.000388438	-0.0453954	0.262551
IL11RA	blue	0.0226751	0.575878	-0.0226751	0.575878	0.0660066	0.103098	0.049897	0.218092	-0.0279824	0.489943	-0.0422182	0.29746	-0.0688094	0.0892457	-0.0980416	0.0153374	0.292885	1.5e-13	0.0215377	0.595177	-0.0688144	0.089222	-0.00666395	0.869427	0.126412	0.00174293	0.0570544	0.158967
SNHG1	blue	-0.340709	4.51e-18	0.340709	4.51e-18	-0.0777049	0.0548944	0.041603	0.304563	0.0529909	0.190844	0.156321	0.000104469	0.233153	5.48e-09	0.134124	0.000888738	0.430615	5.63e-29	0.156805	9.94e-05	-0.115339	0.00430773	-0.314787	1.61e-15	0.0617948	0.127059	-0.305142	1.24e-14
AC004890.2	blue	-0.176511	1.14e-05	0.176511	1.14e-05	-0.0593141	0.143074	0.00708183	0.861319	0.0184493	0.649007	0.0514653	0.20395	0.119441	0.00310709	0.09701	0.0164542	0.604635	3.55e-62	0.145101	0.000320214	-0.0646005	0.110663	-0.197426	8.72e-07	0.0256978	0.526072	-0.200428	5.89e-07
SNHG10	blue	0.0291863	0.471455	-0.0291863	0.471455	-0.0733881	0.0698675	-0.111977	0.00558933	-0.102535	0.0112125	-0.094011	0.0201151	0.0507005	0.210762	-0.0256996	0.526044	0.422974	6.49e-28	0.132445	0.00103219	-0.0756581	0.0616232	-0.0170957	0.673212	0.193019	1.54e-06	0.0315648	0.436082
YWHAQ	blue	-0.0238202	0.556751	0.0238202	0.556751	0.0427714	0.291169	-0.0104214	0.797117	-0.00580858	0.886064	0.0171386	0.672438	0.0699282	0.0841515	0.0564877	0.163154	-0.268703	1.45e-11	-0.038793	0.338417	-0.054421	0.179129	-0.0459052	0.257224	0.0151089	0.709354	0.0372843	0.357552
ZNF37BP	blue	-0.0992658	0.0140989	0.0992658	0.0140989	-0.046118	0.255022	0.0497658	0.219306	-0.0156808	0.698879	0.0510517	0.207613	0.0555686	0.170121	0.0317098	0.433975	0.510312	8.05e-42	0.249665	3.9e-10	-0.0194763	0.630883	-0.133306	0.000956148	-0.0406503	0.315779	-0.135542	0.000782115
NPEPL1	blue	-0.221102	3.34e-08	0.221102	3.34e-08	-0.0276077	0.495776	-0.203579	3.87e-07	0.157049	9.69e-05	0.220239	3.79e-08	0.310846	3.74e-15	0.408665	5.37e-26	0.49734	1.71e-39	-0.0164522	0.684841	-0.0804578	0.0468182	-0.182476	5.64e-06	0.0388785	0.337353	-0.305839	1.07e-14
KHDC4	blue	-0.156534	0.000102193	0.156534	0.000102193	-0.17302	1.7e-05	-0.0861493	0.0332482	0.0232037	0.567009	0.10177	0.0118364	0.149944	0.000199344	0.0709781	0.0795875	0.53705	6.02e-47	0.18398	4.71e-06	0.0431694	0.286699	-0.0922136	0.0226334	0.00493886	0.903032	-0.190327	2.16e-06
MAP1LC3B2	blue	-0.100195	0.0132186	0.100195	0.0132186	-0.164785	4.26e-05	0.032334	0.424977	-0.101365	0.0121795	-0.0445089	0.271995	-0.0324792	0.422899	-0.0775646	0.0553353	0.234463	4.47e-09	0.0195719	0.629209	0.109292	0.00684917	-0.0154571	0.702968	0.0261947	0.518101	-0.108377	0.00733316
CEP164	blue	-0.0930209	0.0214704	0.0930209	0.0214704	0.102244	0.0114464	0.0285241	0.481576	0.104609	0.00966546	0.100015	0.0133849	0.0980606	0.0153175	0.153425	0.000140539	0.325903	1.38e-16	0.0322557	0.4261	-0.0505587	0.212042	-0.111131	0.00596195	-0.0718763	0.0758441	-0.16068	6.62e-05
SNHG12	blue	-0.394533	3.43e-24	0.394533	3.43e-24	-0.0392494	0.33276	-0.023088	0.568945	0.234536	4.42e-09	0.33448	1.95e-17	0.3458	1.33e-18	0.347178	9.52e-19	0.534658	1.81e-46	0.126031	0.00180014	-0.057462	0.156006	-0.31677	1.04e-15	-0.0726902	0.0725769	-0.45207	4.16e-32
MC1R	blue	-0.213362	1.01e-07	0.213362	1.01e-07	-0.0516009	0.202759	-0.152844	0.000149064	0.086261	0.0330198	0.130596	0.00121479	0.264826	2.9e-11	0.238847	2.25e-09	0.467871	1.46e-34	0.137344	0.000663769	-0.165956	3.75e-05	-0.250222	3.55e-10	0.211393	1.33e-07	-0.173516	1.61e-05
ANKZF1	blue	-0.342901	2.67e-18	0.342901	2.67e-18	-0.0946651	0.0192612	0.0286992	0.478888	0.108377	0.00733317	0.249211	4.2e-10	0.193102	1.52e-06	0.171107	2.12e-05	0.548239	3.12e-49	0.0967327	0.0167662	0.138463	0.000598904	-0.145122	0.000319568	-0.142863	0.000396655	-0.421738	9.59e-28
FAM111A	blue	-0.15514	0.000117975	0.15514	0.000117975	-0.0925834	0.0220941	-0.0378847	0.349857	-0.000834538	0.983576	0.156012	0.00010785	0.146894	0.000269124	-0.0347536	0.391139	0.328831	7.14e-17	0.125601	0.00186692	0.0467339	0.248724	-0.0631261	0.119059	0.0410297	0.31128	-0.130913	0.00118155
AC060780.1	blue	-0.105806	0.00886165	0.105806	0.00886165	-0.119783	0.00302236	0.00506099	0.900647	-0.0880344	0.0295672	-0.00724656	0.858127	0.00467546	0.90818	-0.0607749	0.133467	0.246906	6.14e-10	0.0969951	0.0164708	0.0661596	0.102301	-0.0318941	0.431306	-0.00544905	0.893073	-0.0803081	0.0472303
GOLGA8N	blue	-0.156257	0.000105163	0.156257	0.000105163	-0.138304	0.000607728	-0.0589485	0.14556	-0.018517	0.647805	0.0757443	0.0613265	0.0560312	0.166587	0.0170738	0.673607	0.479329	2.02e-36	0.29328	1.38e-13	0.0220042	0.587225	-0.0927538	0.0218494	0.122176	0.00248504	-0.121891	0.00254416
MYSM1	blue	-0.0610751	0.131556	0.0610751	0.131556	-0.1507	0.00018489	0.009357	0.817453	-0.107615	0.00775967	0.0175888	0.664354	-0.0256261	0.527228	-0.123228	0.00227784	0.287361	4.43e-13	0.213898	9.38e-08	0.0508585	0.209341	-0.0321202	0.428046	0.0195014	0.630444	-0.0163043	0.687523
AC004918.1	blue	-0.20772	2.21e-07	0.20772	2.21e-07	-0.0529275	0.191375	0.121811	0.00256091	0.0342646	0.397843	0.13301	0.000981666	0.0156706	0.699065	0.0490118	0.226378	0.438474	4.25e-30	0.0551636	0.173261	0.148399	0.000232245	-0.0347008	0.39186	-0.0778913	0.0543131	-0.29214	1.73e-13
AJM1	blue	-0.314227	1.81e-15	0.314227	1.81e-15	-0.133907	0.00090617	-0.0451629	0.265005	0.0748734	0.0643774	0.192647	1.61e-06	0.172127	1.89e-05	0.123633	0.00220223	0.498654	1.01e-39	0.0773564	0.0559947	-0.022994	0.57052	-0.185688	3.82e-06	0.12844	0.00146505	-0.28272	1.08e-12
ODF2L	blue	-0.0133142	0.742573	0.0133142	0.742573	0.0665492	0.100291	0.0276022	0.495862	0.01205	0.766271	0.0684795	0.0907939	0.0919752	0.0229872	0.0775834	0.0552758	0.258747	8.38e-11	0.165885	3.78e-05	-0.112128	0.00552519	-0.120631	0.00282078	-0.041827	0.301964	-0.0300989	0.457699
FBF1	blue	-0.0156069	0.700228	0.0156069	0.700228	0.0419225	0.300861	-0.191628	1.83e-06	0.128944	0.0014026	0.11175	0.00568711	0.258663	8.5e-11	0.25743	1.05e-10	0.381751	1.24e-22	0.0610422	0.131764	-0.16381	4.73e-05	-0.148717	0.000225081	0.0397796	0.326265	-0.0790418	0.0508382
ANKRD36	blue	-0.254186	1.83e-10	0.254186	1.83e-10	-0.0999682	0.0134288	0.0451891	0.264728	0.0223876	0.580728	0.168968	2.69e-05	0.186343	3.53e-06	0.0175155	0.665668	0.486035	1.52e-37	0.492797	1.06e-38	-0.00202234	0.960213	-0.215516	7.46e-08	0.00403673	0.92068	-0.212121	1.2e-07
VCPKMT	blue	-0.0568024	0.160819	0.0568024	0.160819	-0.0079053	0.845386	0.0291766	0.471601	-0.0579728	0.152354	-0.000263399	0.994816	0.0992998	0.0140657	-0.0341965	0.398782	0.286579	5.15e-13	0.165867	3.79e-05	-0.0212666	0.59982	-0.0583133	0.149956	0.046441	0.251706	-0.0391982	0.333391
AC008105.3	blue	-0.266495	2.15e-11	0.266495	2.15e-11	-0.0450228	0.266492	-0.116812	0.00383535	0.306776	8.82e-15	0.419317	2.05e-27	0.335003	1.73e-17	0.234889	4.19e-09	0.619977	3.66e-66	0.11023	0.00638289	-0.0685664	0.0903841	-0.245113	8.24e-10	-0.0434222	0.283884	-0.335912	1.4e-17
AL353743.1	blue	-0.0433574	0.284604	0.0433574	0.284604	-0.0876515	0.0302852	-0.00540859	0.893862	-0.0838659	0.0382245	-0.0275359	0.496898	0.0511487	0.20675	-0.0455734	0.260683	0.341732	3.54e-18	0.234597	4.38e-09	-0.0220638	0.586213	-0.0802687	0.047339	0.0433979	0.284154	-0.0438189	0.279503
IGF2R	blue	0.0602918	0.136587	-0.0602918	0.136587	-0.00940216	0.816588	0.0547548	0.176473	-0.0913579	0.0239255	-0.0662825	0.101663	-0.10025	0.0131682	-0.160134	7.01e-05	-0.266763	2.05e-11	-0.00604039	0.88155	0.022179	0.58426	0.0696355	0.0854609	0.0141726	0.726621	0.155037	0.000119231
DUOX1	blue	-0.0514269	0.204288	0.0514269	0.204288	0.014586	0.718979	-0.0781212	0.0536033	-0.0531864	0.189209	-0.0365347	0.367306	-0.00182532	0.964086	0.0521831	0.197704	0.258807	8.29e-11	0.10258	0.011177	-0.170222	2.34e-05	-0.15167	0.000167786	0.111311	0.00588075	0.0252139	0.533895
ZMIZ2	blue	-0.186313	3.54e-06	0.186313	3.54e-06	-0.0498561	0.218471	-0.116881	0.00381449	0.149783	0.000202562	0.204714	3.33e-07	0.157348	9.39e-05	0.153668	0.000137106	0.355486	1.22e-19	-0.106415	0.00847578	0.0848077	0.0361002	-0.0429616	0.289027	-0.00390395	0.923281	-0.239348	2.08e-09
SEC31B	blue	-0.18504	4.14e-06	0.18504	4.14e-06	-0.108902	0.00705169	-0.126612	0.0017134	0.168686	2.78e-05	0.212229	1.19e-07	0.208916	1.88e-07	0.130249	0.00125222	0.678097	1.72e-83	0.137458	0.00065686	-0.0182152	0.653168	-0.134368	0.000869502	0.0407612	0.31446	-0.235358	3.89e-09
ZNF512B	blue	-0.140976	0.000473978	0.140976	0.000473978	0.00806366	0.842329	-0.00871527	0.829775	0.0314831	0.437271	0.0970699	0.0163874	0.154111	0.000131067	0.134237	0.000879795	0.343245	2.46e-18	-0.0344587	0.395173	0.0294785	0.467025	-0.04461	0.270906	-0.0229422	0.571388	-0.181612	6.25e-06
NEK3	blue	-0.110494	0.00625678	0.110494	0.00625678	-0.115574	0.00422907	0.0254585	0.529934	-0.0525128	0.194883	0.0446979	0.269962	-0.0157448	0.697709	-0.0782944	0.0530739	0.311041	3.58e-15	0.0990091	0.014351	0.0776828	0.0549636	-0.0348491	0.389838	-0.0241475	0.551341	-0.11288	0.005215
FAM118A	blue	-0.215655	7.32e-08	0.215655	7.32e-08	0.0634579	0.117128	0.0872556	0.0310433	0.0238731	0.555874	0.155837	0.000109823	0.184451	4.44e-06	0.114612	0.00456003	0.349897	4.9e-19	0.065795	0.10421	-0.0247689	0.541142	-0.169058	2.66e-05	-0.0254345	0.530322	-0.23596	3.54e-09
CENPT	blue	-0.250903	3.17e-10	0.250903	3.17e-10	-0.0664792	0.10065	0.0115284	0.776112	0.0762289	0.0596815	0.125176	0.00193507	0.126455	0.00173645	0.120232	0.00291408	0.456785	7.94e-33	0.00826935	0.838361	-0.000802617	0.984204	-0.17142	2.04e-05	0.0449561	0.267202	-0.280126	1.77e-12
KAT2A	blue	-0.188632	2.66e-06	0.188632	2.66e-06	-0.0674927	0.0955549	-0.0499811	0.217316	0.0502696	0.21467	0.101749	0.011854	0.156504	0.00010251	0.117173	0.00372681	0.576871	1.73e-55	0.0158381	0.696007	0.0190431	0.638502	-0.120385	0.00287795	-0.0321795	0.427194	-0.265319	2.65e-11
ELP3	blue	0.0666516	0.099768	-0.0666516	0.099768	-0.0076052	0.851185	-0.0627413	0.12133	-0.0994515	0.0139189	-0.0730798	0.0710541	0.00533405	0.895316	-0.0675836	0.0951083	-0.236717	3.15e-09	0.0388391	0.337842	-0.0743241	0.0663649	0.0296336	0.464684	0.232307	6.24e-09	0.17345	1.62e-05
NIPA2	blue	0.165362	4e-05	-0.165362	4e-05	-0.0194127	0.632001	-0.149956	0.000199118	-0.054868	0.175579	-0.0762923	0.0594689	0.0199146	0.623215	-0.0904534	0.0253603	-0.325758	1.43e-16	0.033249	0.411985	-0.152937	0.000147659	0.00997091	0.805708	0.161897	5.82e-05	0.302441	2.17e-14
NFKBIZ	blue	-0.0911311	0.0242786	0.0911311	0.0242786	0.0917374	0.0233448	-0.170883	2.17e-05	0.195728	1.09e-06	0.170221	2.34e-05	0.285144	6.79e-13	0.314589	1.68e-15	0.438813	3.8e-30	0.147368	0.000256969	-0.235731	3.67e-09	-0.265118	2.75e-11	0.0331736	0.413046	-0.130919	0.00118095
ZDHHC4	blue	0.0425844	0.293286	-0.0425844	0.293286	-0.139327	0.000552836	-0.0969272	0.0165468	-0.158792	8.08e-05	-0.0921946	0.0226615	-0.0521415	0.198062	-0.112604	0.00532711	-0.267212	1.89e-11	-0.0539006	0.183328	0.0146037	0.718652	0.081077	0.0451462	0.120021	0.00296451	0.129064	0.00138816
TUBE1	blue	-0.0408727	0.313137	0.0408727	0.313137	-0.0678249	0.0939301	0.0407356	0.314765	-0.0664224	0.100941	0.0254203	0.530551	0.00474716	0.906779	-0.110001	0.0064939	0.27211	7.82e-12	0.228	1.2e-08	0.00301373	0.940738	-0.0329489	0.41622	0.0863016	0.032937	-0.00704867	0.861962
SPATA6L	blue	-0.147864	0.000244788	0.147864	0.000244788	-0.188249	2.79e-06	-0.00374013	0.926491	-0.0603173	0.136421	0.0444497	0.272634	-0.0311124	0.442689	-0.129727	0.00131053	0.356717	8.99e-20	0.210612	1.49e-07	0.118809	0.00326968	-0.0604713	0.135421	-0.0830456	0.0401601	-0.167786	3.07e-05
CFAP69	blue	-0.0182268	0.652961	0.0182268	0.652961	-0.139756	0.000531223	-0.0561314	0.165829	-0.0154046	0.70393	0.0446808	0.270145	-0.0229464	0.571318	-0.0949444	0.0189063	0.292084	1.75e-13	0.224576	2e-08	0.141903	0.0004344	0.0890645	0.0277077	-0.0717276	0.0764535	-0.0440129	0.277378
AC007485.2	blue	0.0202834	0.616794	-0.0202834	0.616794	-0.0999186	0.0134752	-0.0880119	0.029609	-0.0944161	0.0195825	-0.0395655	0.328879	-0.0228511	0.572917	-0.0915229	0.0236716	0.256967	1.14e-10	0.135778	0.000765602	0.0619901	0.125861	0.0619481	0.126118	0.00794153	0.844686	0.0356429	0.379124
MATN1-AS1	blue	-0.220357	3.72e-08	0.220357	3.72e-08	-0.0484551	0.231703	0.0206041	0.611235	0.135644	0.000774966	0.172912	1.73e-05	0.146169	0.000288789	0.139866	0.000525835	0.467106	1.94e-34	0.0648544	0.109266	-0.00418166	0.917842	-0.204485	3.43e-07	-0.0630286	0.119631	-0.311589	3.19e-15
CFLAR-AS1	blue	-0.221004	3.39e-08	0.221004	3.39e-08	-0.121933	0.00253526	0.0647571	0.1098	0.0357821	0.377265	0.192716	1.6e-06	0.0530812	0.190088	-0.0397271	0.326905	0.478008	3.33e-36	0.58013	3.05e-56	0.0489432	0.22703	-0.149991	0.000198417	0.00272401	0.946426	-0.192706	1.6e-06
AC104964.3	blue	-0.202766	4.32e-07	0.202766	4.32e-07	-0.189927	2.27e-06	0.0781936	0.0533814	-0.0201403	0.619283	0.125543	0.00187616	0.0145611	0.719439	-0.113492	0.00497474	0.53282	4.18e-46	0.128599	0.00144513	0.301336	2.72e-14	0.0896108	0.0267629	-0.115298	0.00432178	-0.283707	8.95e-13
CPD	blue	0.0783632	0.0528647	-0.0783632	0.0528647	0.0407459	0.314642	-0.0420385	0.299523	-0.107173	0.00801676	-0.142573	0.000407734	0.000325096	0.993602	0.047358	0.242455	-0.294909	1e-13	-0.00241932	0.952411	-0.105412	0.00911955	-0.00137364	0.972969	0.153089	0.000145412	0.202998	4.19e-07
LPIN3	blue	-0.287821	4.05e-13	0.287821	4.05e-13	-0.148455	0.000230978	-0.0840231	0.0378628	0.111087	0.00598174	0.178558	8.98e-06	0.150501	0.000188599	0.173155	1.68e-05	0.555682	8.43e-51	0.0243531	0.547955	0.050375	0.213709	-0.158079	8.7e-05	0.0545295	0.178262	-0.305619	1.12e-14
SLC9A5	blue	-0.216057	6.91e-08	0.216057	6.91e-08	0.135686	0.000771988	0.183016	5.29e-06	0.104256	0.00991416	0.117573	0.00360999	0.180051	7.53e-06	0.136058	0.000746394	0.513484	2.1e-42	0.141509	0.000450855	-0.00124518	0.975496	-0.175895	1.23e-05	-0.0647727	0.109714	-0.283047	1.02e-12
MAMDC4	blue	-0.264293	3.18e-11	0.264293	3.18e-11	-0.17918	8.35e-06	-0.033776	0.404609	0.0267103	0.509895	0.135941	0.00075434	0.139672	0.000535394	0.0723287	0.0740136	0.626767	5.34e-68	0.142359	0.000416051	0.0559566	0.167153	-0.1466	0.000276933	0.0959112	0.0177215	-0.277191	3.06e-12
GDPD3	blue	0.151842	0.00016491	-0.151842	0.00016491	-0.0174975	0.66599	-0.112813	0.0052423	0.00616925	0.879042	-0.0635037	0.116863	0.0271579	0.502827	0.0145807	0.719076	0.296365	7.47e-14	-0.0241942	0.55057	0.187657	3e-06	0.294062	1.18e-13	-0.0567707	0.161053	0.0149168	0.712884
CCDC200	blue	-0.127391	0.00160321	0.127391	0.00160321	-0.135693	0.000771554	-0.044394	0.273235	0.025309	0.532353	0.192433	1.65e-06	0.0736913	0.0687168	-0.109323	0.00683293	0.460936	1.81e-33	0.200586	5.77e-07	0.317445	9.02e-16	0.197948	8.15e-07	-0.112428	0.00539973	-0.195359	1.14e-06
EPOR	blue	-0.176661	1.12e-05	0.176661	1.12e-05	-0.0691042	0.08788	-0.0106679	0.792427	-0.0103382	0.798702	-0.0258156	0.524177	0.100601	0.0128491	0.102839	0.0109733	0.407162	8.43e-26	0.0222278	0.583432	-0.130279	0.00124892	-0.218932	4.58e-08	0.193583	1.43e-06	-0.15406	0.000131751
AGAP9	blue	-0.157117	9.62e-05	0.157117	9.62e-05	-0.0023832	0.953121	-0.0410963	0.310496	0.11162	0.0057437	0.153377	0.00014123	0.109011	0.00699452	0.134845	0.000832926	0.521367	6.94e-44	0.117252	0.00370369	-0.0212696	0.599768	-0.127631	0.00157065	0.00961726	0.812469	-0.17448	1.44e-05
DOCK5	blue	-0.109364	0.00681216	0.109364	0.00681216	-0.0081381	0.840892	-0.0711446	0.0788825	0.14113	0.000467212	0.194144	1.33e-06	0.232081	6.46e-09	0.18879	2.61e-06	0.272074	7.87e-12	0.185651	3.84e-06	-0.0541937	0.180954	-0.153451	0.000140161	0.0721237	0.0748385	-0.131485	0.00112361
HEXDC	blue	-0.151486	0.000170908	0.151486	0.000170908	-0.102049	0.0116053	-0.0952591	0.0185133	0.0643765	0.111908	0.137175	0.00067413	0.127612	0.00157315	0.0696959	0.0851895	0.300687	3.11e-14	-0.0132451	0.743863	-0.0213694	0.598057	-0.101827	0.011789	0.0688187	0.0892023	-0.171253	2.08e-05
CLK1	blue	-0.21395	9.31e-08	0.21395	9.31e-08	-0.130928	0.00117999	0.0857839	0.0340053	0.0317058	0.434034	0.106368	0.00850533	0.081472	0.0441061	-0.0240348	0.553201	0.515323	9.54e-43	0.107006	0.00811575	0.069315	0.0869136	-0.106981	0.00813087	-0.0129743	0.748923	-0.250473	3.41e-10
AC006128.1	blue	-0.239708	1.96e-09	0.239708	1.96e-09	-0.0972101	0.0162321	-0.0570069	0.159315	0.082902	0.0405074	0.18892	2.57e-06	0.157589	9.16e-05	0.107768	0.00767195	0.631608	2.46e-69	0.127512	0.00158666	-0.0257791	0.524764	-0.186801	3.34e-06	0.0864683	0.032599	-0.248522	4.71e-10
ZNF334	blue	-0.0965927	0.0169258	0.0965927	0.0169258	0.0253118	0.532308	0.0360905	0.373164	0.00815345	0.840596	0.0289797	0.474599	0.0945062	0.0194656	0.100297	0.0131248	0.254263	1.8e-10	0.156119	0.000106675	-0.0537767	0.184339	-0.136182	0.000738063	-0.00359539	0.929328	-0.0880711	0.0294992
AL136295.7	blue	-0.0718172	0.0760859	0.0718172	0.0760859	0.0131538	0.745567	0.0335049	0.408393	-0.000236424	0.995347	0.0490182	0.226318	0.0740637	0.0673245	-0.00263961	0.948084	0.366509	7.33e-21	0.129515	0.00133492	-2.77e-05	0.999455	-0.0416325	0.30422	0.0970751	0.0163817	-0.0959765	0.0176438
FAM71F2	blue	-0.139429	0.000547632	0.139429	0.000547632	-0.0543821	0.179441	-0.0465985	0.250099	-0.00223379	0.956057	0.0509451	0.208566	0.0930383	0.021446	0.0559225	0.167413	0.466864	2.12e-34	0.348888	6.27e-19	-0.0782604	0.0531773	-0.13628	0.000731486	0.27198	8e-12	-0.0526433	0.193774
MHENCR	blue	-0.133749	0.000919091	0.133749	0.000919091	-0.0827141	0.0409657	-0.165239	4.05e-05	0.0111058	0.784112	0.0524127	0.195736	0.172501	1.81e-05	0.136069	0.000745659	0.498774	9.58e-40	-0.00910468	0.822293	-0.0566225	0.162151	-0.111067	0.00599092	0.115598	0.00422127	-0.166811	3.41e-05
DCAF8	blue	-0.0641106	0.113399	0.0641106	0.113399	-0.00290194	0.942932	-0.0622061	0.124544	0.000179955	0.996458	0.0201703	0.618762	0.0119496	0.768161	0.0182398	0.652729	0.260374	6.32e-11	0.0827921	0.0407749	-0.0242276	0.55002	-0.0380509	0.347745	0.0753967	0.0625297	-0.0355823	0.379935
POGZ	blue	-0.0841887	0.0374849	0.0841887	0.0374849	0.0138017	0.7335	0.132324	0.00104331	-0.0310566	0.443508	0.0218602	0.589675	0.00508849	0.90011	-0.0163749	0.686242	0.259855	6.92e-11	0.0243023	0.548791	0.0752246	0.0631324	-0.0207501	0.60871	-0.110507	0.00625056	-0.127024	0.0016543
KMT2E-AS1	blue	-0.126569	0.00171974	0.126569	0.00171974	-0.136681	0.000705244	-0.126783	0.00168862	-0.0268229	0.508111	-0.00947877	0.81512	0.112878	0.00521582	0.0550719	0.173978	0.445411	4.12e-31	-0.035359	0.382934	0.0319578	0.430387	-0.0372328	0.358216	0.055218	0.172836	-0.172497	1.81e-05
SRSF11	blue	-0.0941317	0.0199551	0.0941317	0.0199551	-0.007868	0.846106	0.0858573	0.033852	-0.00299828	0.941041	0.0538251	0.183944	0.0876298	0.0303263	0.0605608	0.134843	0.292211	1.71e-13	0.0804556	0.0468243	0.0019142	0.962339	-0.108013	0.00753409	-0.086241	0.0330606	-0.151124	0.000177227
COPS4	blue	0.172633	1.78e-05	-0.172633	1.78e-05	0.0267838	0.50873	-0.0118619	0.769814	-0.14376	0.000364158	-0.148706	0.000225334	-0.101858	0.011763	-0.146716	0.000273825	-0.329449	6.2e-17	-0.0542711	0.180331	-0.0609391	0.132419	0.0829618	0.0403624	0.10617	0.008629	0.269006	1.37e-11
MEG3	blue	-0.034	0.401499	0.034	0.401499	0.285765	6.03e-13	0.115623	0.00421292	0.0555051	0.170611	-0.0042005	0.917473	0.153258	0.000142938	0.103807	0.0102398	0.435934	9.87e-30	0.102569	0.0111855	-0.0752065	0.063196	-0.0630299	0.119624	0.0223126	0.581996	-0.0740087	0.0675288
GTF2H4	blue	-0.0942	0.0198651	0.0942	0.0198651	-0.069474	0.0861906	0.032866	0.417394	-0.00370806	0.927119	0.0699347	0.0841228	0.0690465	0.088146	0.00629544	0.876588	0.361914	2.4e-20	-0.0189132	0.640795	0.0667748	0.0991421	-0.053728	0.184737	-0.0455978	0.260427	-0.165184	4.08e-05
METTL22	blue	-0.222946	2.55e-08	0.222946	2.55e-08	-0.0289067	0.475713	-0.10641	0.00847906	0.0692794	0.0870762	0.129516	0.00133476	0.225246	1.81e-08	0.219862	4e-08	0.358872	5.22e-20	0.0503034	0.214362	-0.0864711	0.0325935	-0.174512	1.44e-05	0.0934501	0.0208735	-0.213967	9.29e-08
BLOC1S1-RDH5	blue	-0.265289	2.67e-11	0.265289	2.67e-11	-0.113925	0.00481033	-0.133857	0.00091021	0.1097	0.00664243	0.239735	1.96e-09	0.239682	1.97e-09	0.22229	2.81e-08	0.448209	1.58e-31	-0.0120538	0.766199	0.110143	0.0064246	-0.0998768	0.0135143	-0.0495811	0.221024	-0.338777	7.12e-18
FAM160B2	blue	-0.07486	0.0644252	0.07486	0.0644252	0.0615174	0.128778	-0.0802177	0.0474806	0.0628009	0.120976	0.0535055	0.186565	0.145548	0.00030668	0.187175	3.19e-06	0.300714	3.09e-14	-0.0524561	0.195366	-0.125365	0.00190448	-0.141819	0.000437872	0.0263097	0.516265	-0.0999691	0.013428
KLRA1P	blue	-0.229043	1.03e-08	0.229043	1.03e-08	-0.0295095	0.466557	-0.089626	0.0267371	0.102118	0.0115493	0.210306	1.55e-07	0.26844	1.52e-11	0.251369	2.93e-10	0.512784	2.82e-42	0.17823	9.33e-06	-0.0917708	0.0232944	-0.261387	5.3e-11	-0.0208507	0.606974	-0.266972	1.98e-11
AC107375.1	blue	-0.109549	0.00671831	0.109549	0.00671831	0.0358958	0.375749	0.122076	0.00250571	-0.0647383	0.109903	0.011446	0.77767	0.0933347	0.0210326	0.0268663	0.507425	0.387046	2.86e-23	0.0913065	0.0240052	0.038749	0.338966	-0.0591661	0.144077	-0.016122	0.690837	-0.159866	7.21e-05
CCDC39	blue	-0.0822686	0.0420696	0.0822686	0.0420696	0.0217909	0.590856	-0.0167218	0.679959	0.0404975	0.317604	0.117761	0.00355628	0.126772	0.00169032	0.0716604	0.0767303	0.4651	4.03e-34	0.227697	1.26e-08	-0.102641	0.0111287	-0.185052	4.13e-06	0.0118819	0.769437	-0.0984067	0.0149584
AC055811.4	blue	-0.0085644	0.832678	0.0085644	0.832678	0.0668901	0.0985588	0.086703	0.0321286	-0.0452367	0.264224	0.0144183	0.722075	0.0584622	0.148917	-0.0687574	0.0894884	0.323785	2.23e-16	0.25168	2.79e-10	-0.0886908	0.0283702	-0.0987142	0.0146456	0.0408195	0.313768	0.0241201	0.551793
LINC01089	blue	-0.0855897	0.0344137	0.0855897	0.0344137	-0.109321	0.0068343	-0.210791	1.45e-07	0.0458541	0.257754	0.0658739	0.103794	0.14284	0.000397521	0.14752	0.000253165	0.620648	2.42e-66	0.109115	0.00694015	-0.110913	0.00606135	-0.140576	0.000492103	0.216685	6.32e-08	-0.0859664	0.0336254
DCAF7	blue	0.170568	2.25e-05	-0.170568	2.25e-05	0.088379	0.0289336	0.0128858	0.750577	-0.1045	0.00974166	-0.101976	0.0116659	-0.0415242	0.30548	-0.100985	0.0125089	-0.261437	5.25e-11	-0.132836	0.000997031	0.0607428	0.133672	0.161364	6.16e-05	-0.0733722	0.0699283	0.182317	5.75e-06
LINC00899	blue	-0.0463271	0.252872	0.0463271	0.252872	0.0122729	0.762075	-0.00888676	0.826478	-0.0644326	0.111595	-0.0688686	0.08897	0.0350183	0.387539	0.0142696	0.724825	0.329235	6.51e-17	0.157847	8.92e-05	-0.18867	2.65e-06	-0.192792	1.58e-06	0.187855	2.93e-06	0.030539	0.451146
PRKRIP1	blue	-0.252306	2.51e-10	0.252306	2.51e-10	-0.126697	0.0017011	-0.0705983	0.0812148	0.0748396	0.0644979	0.145817	0.000298816	0.132623	0.00101605	0.161537	6.04e-05	0.356904	8.58e-20	0.0356235	0.379384	0.0275888	0.496072	-0.123682	0.00219334	0.0472117	0.243914	-0.272372	7.45e-12
CYP2C8	blue	-0.156708	0.000100374	0.156708	0.000100374	-0.113468	0.00498395	0.070924	0.0798176	0.00753785	0.852488	0.0776714	0.0549994	0.0323353	0.424958	-0.0134397	0.740235	0.273649	5.9e-12	0.0195534	0.629533	0.248048	5.09e-10	0.134836	0.000833639	-0.0561935	0.16536	-0.200735	5.65e-07
WFIKKN1	blue	-0.144732	0.000331769	0.144732	0.000331769	-0.0640521	0.11373	-0.0221346	0.585012	0.0246779	0.542629	0.0649467	0.108762	0.16866	2.78e-05	0.196718	9.56e-07	0.348784	6.44e-19	-0.0163596	0.686521	0.0414112	0.306799	-0.0984641	0.0148995	0.0115886	0.774975	-0.226406	1.53e-08
AL080317.1	blue	-0.281277	1.42e-12	0.281277	1.42e-12	-0.138327	0.000606437	-0.0489939	0.226549	0.122739	0.00237212	0.264724	2.95e-11	0.192558	1.63e-06	0.232659	5.91e-09	0.498058	1.28e-39	0.184365	4.49e-06	0.0880479	0.0295422	-0.186533	3.45e-06	-0.108009	0.00753628	-0.3942	3.77e-24
EFHC1	blue	-0.0379937	0.348471	0.0379937	0.348471	-0.0170174	0.674623	-0.00065753	0.987059	-0.0338112	0.40412	0.00956242	0.813519	0.0271559	0.502857	0.0563484	0.164196	0.266487	2.16e-11	0.0621178	0.125081	-0.0326103	0.421029	-0.116791	0.00384158	-0.136647	0.000707467	-0.0930718	0.0213989
RNF11	blue	0.133439	0.000944846	-0.133439	0.000944846	0.0586356	0.147713	0.0484317	0.231929	-0.103066	0.0107967	-0.148929	0.000220426	-0.113113	0.00512251	-0.0448868	0.267941	-0.343733	2.19e-18	-0.0131149	0.746294	-0.0482842	0.233355	0.0315979	0.435599	0.0944461	0.0195435	0.189302	2.45e-06
CLASRP	blue	-0.243379	1.09e-09	0.243379	1.09e-09	-0.063046	0.119529	-0.00249575	0.95091	0.10866	0.00718042	0.148945	0.000220075	0.220792	3.49e-08	0.173011	1.71e-05	0.566825	3.18e-53	-0.0462419	0.253746	-0.0554401	0.171112	-0.217254	5.83e-08	0.0248861	0.539228	-0.31128	3.41e-15
SPAG8	blue	-0.0895713	0.0268302	0.0895713	0.0268302	-0.121479	0.00263178	-0.150243	0.000193503	0.0284708	0.482396	0.0437839	0.279889	0.0286685	0.479359	0.0517189	0.201727	0.308382	6.29e-15	-0.0150723	0.710025	-0.00514544	0.898998	-0.0642698	0.112505	0.0217587	0.591404	-0.115294	0.00432299
STAG3	blue	-0.205727	2.9e-07	0.205727	2.9e-07	-0.101573	0.0120017	-0.0895091	0.0269366	0.0896113	0.0267621	0.234065	4.76e-09	0.15069	0.000185078	0.0773233	0.0561003	0.394136	3.84e-24	0.134563	0.000854405	0.0724068	0.073701	-0.0805174	0.046655	-0.00183521	0.963892	-0.193628	1.42e-06
ADAMTS10	blue	-0.33915	6.53e-18	0.33915	6.53e-18	0.106381	0.00849684	0.151506	0.00017057	0.265905	2.39e-11	0.329143	6.65e-17	0.229873	9.05e-09	0.317514	8.88e-16	0.509842	9.82e-42	0.0331648	0.41317	0.0205195	0.612699	-0.241653	1.44e-09	-0.146502	0.000279586	-0.464981	4.2e-34
CCDC84	blue	-0.294765	1.03e-13	0.294765	1.03e-13	-0.105295	0.00919716	-0.0501804	0.215486	0.0539629	0.182822	0.160981	6.41e-05	0.219091	4.47e-08	0.141341	0.000458037	0.662623	1.7e-78	0.143101	0.000387762	-0.0361085	0.372925	-0.235933	3.56e-09	0.0834279	0.0392479	-0.30309	1.9e-14
TNFRSF11B	blue	0.293426	1.34e-13	-0.293426	1.34e-13	0.00366097	0.928042	-0.051242	0.205922	-0.0557963	0.168374	-0.0926617	0.0219814	-0.230741	7.93e-09	-0.152741	0.000150625	-0.315445	1.39e-15	-0.0528963	0.191638	0.0625917	0.122222	0.165547	3.92e-05	-0.156825	9.92e-05	0.227508	1.29e-08
NFKBID	blue	-0.298976	4.41e-14	0.298976	4.41e-14	-0.165323	4.02e-05	0.0797632	0.0487556	0.0412495	0.308694	0.223404	2.38e-08	0.103217	0.0106815	-0.0253503	0.531685	0.503738	1.25e-40	0.0642524	0.112602	0.130395	0.00123637	-0.127833	0.00154362	-0.0451324	0.265328	-0.335404	1.57e-17
ARGLU1	blue	-0.179637	7.91e-06	0.179637	7.91e-06	-0.0400506	0.322978	0.0892816	0.0273288	-2.23e-05	0.999562	0.0874576	0.0306545	0.0923532	0.0224285	0.00488019	0.904179	0.492705	1.1e-38	0.0789152	0.0512113	-0.0271381	0.503139	-0.193631	1.42e-06	-0.0162266	0.688935	-0.199373	6.76e-07
GOLGA6L9	blue	-0.150162	0.000195067	0.150162	0.000195067	-0.0697431	0.0849778	-0.129536	0.00133245	0.00673346	0.868077	0.0308511	0.446532	0.132574	0.0010205	0.119756	0.00302893	0.524417	1.81e-44	0.251174	3.03e-10	-0.117465	0.00364121	-0.205649	2.93e-07	0.107407	0.00787952	-0.123972	0.0021408
AC087741.1	blue	-0.226667	1.47e-08	0.226667	1.47e-08	-0.121634	0.00259858	-0.0922315	0.0226071	0.116802	0.00383839	0.18164	6.23e-06	0.151806	0.000165501	0.128404	0.00146964	0.694903	2.84e-89	0.111282	0.00589354	0.0539835	0.182655	-0.101984	0.0116591	0.0135546	0.738095	-0.27693	3.22e-12
KNTC1	blue	-0.270645	1.02e-11	0.270645	1.02e-11	0.00171654	0.966225	-0.129452	0.00134218	0.155882	0.000109312	0.227626	1.27e-08	0.429193	8.91e-29	0.291396	2.01e-13	0.337124	1.05e-17	0.25894	8.11e-11	-0.220031	3.9e-08	-0.356325	9.92e-20	0.148573	0.000228313	-0.192482	1.64e-06
C2orf92	blue	-0.238068	2.55e-09	0.238068	2.55e-09	-0.0786214	0.0520858	0.0175613	0.664847	0.0169102	0.676557	0.150565	0.000187407	0.130489	0.00122618	0.0991773	0.0141854	0.631686	2.34e-69	0.238671	2.31e-09	0.00568325	0.888506	-0.195793	1.08e-06	-0.015341	0.705095	-0.273417	6.15e-12
TMEM51-AS1	blue	-0.121987	0.00252405	0.121987	0.00252405	-0.0188931	0.64115	-0.0017845	0.964889	-0.00563119	0.889521	0.00628725	0.876747	-0.00403448	0.920724	0.0158075	0.696566	0.309587	4.88e-15	0.12714	0.00163799	-0.0723894	0.0737705	-0.133093	0.000974504	0.228205	1.17e-08	-0.0370831	0.360153
GOLGA8B	blue	-0.242841	1.19e-09	0.242841	1.19e-09	-0.116465	0.00394212	-0.212119	1.2e-07	0.133423	0.000946234	0.216001	6.97e-08	0.269821	1.18e-11	0.213872	9.42e-08	0.720751	5.39e-99	0.228661	1.09e-08	-0.0891692	0.0275244	-0.218158	5.12e-08	0.132495	0.00102764	-0.236017	3.51e-09
AC005162.3	blue	-0.0136742	0.735869	0.0136742	0.735869	-0.101501	0.0120631	0.0770691	0.0569156	-0.0816489	0.0436467	0.0069065	0.864719	-0.116207	0.00402352	-0.194464	1.28e-06	0.295166	9.5e-14	0.216587	6.41e-08	0.16	7.11e-05	0.0629733	0.119956	-0.11569	0.00419072	-0.0560178	0.166689
DNAH1	blue	-0.232017	6.52e-09	0.232017	6.52e-09	-0.0729556	0.0715366	0.0106612	0.792553	0.0929661	0.0215477	0.197167	9.02e-07	0.164896	4.21e-05	0.127753	0.00155425	0.620491	2.67e-66	0.145143	0.000318921	0.0639822	0.114126	-0.117034	0.00376833	-0.0781643	0.0534712	-0.283668	9.02e-13
TEPSIN	blue	-0.177192	1.05e-05	0.177192	1.05e-05	-0.064136	0.113256	-0.0222416	0.583198	0.0715427	0.0772171	0.140362	0.000502024	0.161615	5.99e-05	0.154287	0.000128738	0.561734	4.18e-52	0.0327343	0.419263	-0.00223647	0.956004	-0.15126	0.000174832	-0.00380455	0.925228	-0.257508	1.04e-10
DIRC3	blue	-0.170178	2.35e-05	0.170178	2.35e-05	0.0434442	0.28364	0.0511193	0.207012	0.0569841	0.159482	0.0705908	0.0812472	0.128085	0.00151058	0.212363	1.16e-07	0.342884	2.68e-18	0.238594	2.34e-09	-0.0274376	0.498437	-0.164387	4.45e-05	-0.0912799	0.0240465	-0.230471	8.27e-09
RHPN1	blue	-0.0250799	0.536072	0.0250799	0.536072	-0.0741418	0.0670353	-0.260611	6.07e-11	0.0639559	0.114275	0.0421423	0.298331	0.0758174	0.061076	0.197673	8.44e-07	0.389593	1.4e-23	-0.0682351	0.0919552	-0.0724158	0.0736653	-0.044973	0.267022	0.128461	0.00146244	-0.0688241	0.0891772
ADAMTS13	blue	-0.0144716	0.721091	0.0144716	0.721091	-0.0468538	0.247511	-0.187823	2.94e-06	0.0298239	0.461821	0.0168187	0.678209	0.143475	0.000374203	0.136957	0.000687728	0.412332	1.77e-26	0.00946669	0.815352	-0.118925	0.00323934	-0.101877	0.0117473	0.0689262	0.0887024	-0.031137	0.442328
RNPC3	blue	-0.0867655	0.0320042	0.0867655	0.0320042	-0.167899	3.03e-05	-0.0567758	0.161015	-0.084761	0.0362032	-0.0101998	0.80134	0.00679061	0.866968	-0.0828723	0.0405796	0.440809	1.95e-30	0.248504	4.72e-10	-0.0195228	0.630069	-0.0835635	0.0389286	0.101559	0.012014	-0.0171638	0.671985
CDK11A	blue	-0.11505	0.00440637	0.11505	0.00440637	0.00320144	0.937054	-0.0556174	0.169745	0.148405	0.000232119	0.185463	3.93e-06	0.177056	1.07e-05	0.136593	0.00071093	0.431969	3.62e-29	0.0481526	0.234633	-0.0567788	0.160993	-0.130975	0.00117512	0.0251736	0.53455	-0.171166	2.1e-05
XRCC3	blue	-0.277096	3.12e-12	0.277096	3.12e-12	0.0225337	0.57826	0.002206	0.956603	0.0944077	0.0195934	0.188923	2.57e-06	0.250727	3.27e-10	0.191697	1.81e-06	0.57005	6.07e-54	0.175708	1.25e-05	-0.115258	0.00433517	-0.272979	6.67e-12	0.0645592	0.110892	-0.283228	9.81e-13
MAU2	blue	-0.0823016	0.0419869	0.0823016	0.0419869	-0.000951885	0.981267	-0.00691461	0.864562	0.099163	0.0141994	0.127812	0.00154643	0.0995828	0.0137929	0.0859485	0.0336625	0.265388	2.62e-11	0.0633102	0.117984	-0.0332489	0.411985	-0.115285	0.00432608	-0.00558333	0.890454	-0.119754	0.00302935
PPP6C	blue	0.0998259	0.0135623	-0.0998259	0.0135623	0.0858488	0.0338697	0.0379825	0.348613	-0.0334373	0.40934	-0.0612548	0.130421	-0.0393406	0.331637	-0.0656618	0.104914	-0.292681	1.56e-13	-0.0762053	0.0597609	-0.0478257	0.237829	0.0479431	0.236678	0.129016	0.0013939	0.171563	2.01e-05
ZGRF1	blue	-0.221579	3.12e-08	0.221579	3.12e-08	-0.044061	0.276853	-7.8e-05	0.998465	0.0377763	0.351238	0.147767	0.000247132	0.280444	1.66e-12	0.10903	0.00698477	0.391565	8e-24	0.387614	2.44e-23	-0.112328	0.005441	-0.237037	2.99e-09	0.0827473	0.0408843	-0.154474	0.0001263
ALKBH6	blue	-0.234753	4.28e-09	0.234753	4.28e-09	-0.0738862	0.0679854	-0.0703526	0.082282	0.0713946	0.0778335	0.142618	0.000405977	0.204961	3.22e-07	0.159117	7.81e-05	0.547088	5.41e-49	0.0632609	0.118271	-0.0527277	0.193059	-0.18876	2.62e-06	0.0763521	0.059269	-0.245056	8.31e-10
CCDC183	blue	-0.108902	0.00705184	0.108902	0.00705184	-0.0580649	0.151703	-0.0388639	0.337534	0.0357319	0.377935	0.0255862	0.527871	0.0465009	0.251095	0.0816387	0.0436731	0.283822	8.75e-13	0.0127154	0.753768	-0.0541262	0.181499	-0.0916606	0.0234614	0.0304167	0.452961	-0.111895	0.00562442
MIR503HG	blue	-0.119474	0.00309889	0.119474	0.00309889	-0.0172409	0.670598	0.00063923	0.987419	-0.00613988	0.879614	0.0556801	0.169264	0.0880066	0.0296188	0.141159	0.000465909	0.485169	2.13e-37	-0.0041667	0.918135	0.0374291	0.355686	-0.0721399	0.0747729	-0.0546797	0.177068	-0.209684	1.69e-07
AL031846.2	blue	-0.222074	2.9e-08	0.222074	2.9e-08	-0.13646	0.000719608	0.0235208	0.561721	0.0630266	0.119643	0.186769	3.35e-06	0.0396406	0.32796	0.00689403	0.864961	0.508655	1.62e-41	0.150553	0.000187629	0.0861982	0.0331481	-0.122128	0.0024949	-0.0484858	0.231407	-0.231199	7.4e-09
KCNQ1OT1	blue	-0.0895143	0.0269277	0.0895143	0.0269277	0.0094633	0.815417	0.0171289	0.672615	0.0259791	0.521551	0.0724977	0.0733391	0.0490572	0.225949	0.0663933	0.101091	0.431534	4.17e-29	0.456412	9.06e-33	-0.0172137	0.671088	-0.102677	0.0111005	0.081071	0.0451621	-0.0883977	0.0288994
APP	blue	0.194705	1.24e-06	-0.194705	1.24e-06	0.0279398	0.490604	0.0619205	0.126287	-0.158825	8.05e-05	-0.214604	8.49e-08	-0.154016	0.000132346	-0.131163	0.00115587	-0.290743	2.29e-13	-0.0832342	0.039708	-0.0131639	0.745378	0.0727789	0.0722278	-0.0444015	0.273154	0.203754	3.78e-07
AC114490.1	blue	-0.108964	0.00701893	0.108964	0.00701893	0.0731903	0.070627	0.024077	0.552504	0.0477387	0.238685	0.139304	0.000554014	0.100507	0.0129344	0.156059	0.000107329	0.333211	2.61e-17	0.00487076	0.904363	-0.0694876	0.0861291	-0.17887	8.66e-06	-0.0935981	0.020671	-0.181742	6.16e-06
NPIPB5	blue	-0.243451	1.08e-09	0.243451	1.08e-09	-0.0293539	0.468911	0.0121322	0.764722	0.063847	0.114894	0.183774	4.82e-06	0.20234	4.57e-07	0.173576	1.6e-05	0.628152	2.23e-68	0.028632	0.47992	0.0205889	0.611498	-0.176676	1.12e-05	-0.0279354	0.490673	-0.327904	8.81e-17
MARS2	blue	0.130721	0.00120156	-0.130721	0.00120156	-0.0770698	0.0569136	-0.101781	0.0118272	-0.0816553	0.0436301	-0.114902	0.00445793	-0.113712	0.00489069	-0.123877	0.00215785	-0.260119	6.61e-11	-0.0185672	0.646916	0.0195248	0.630034	0.127739	0.00155605	0.098625	0.0147357	0.224304	2.09e-08
PAN2	blue	-0.182253	5.79e-06	0.182253	5.79e-06	-0.0845664	0.0366348	-0.0142462	0.725258	0.016353	0.68664	0.0917222	0.0233679	0.0885901	0.0285512	0.0892012	0.0274685	0.432597	2.95e-29	0.0951275	0.0186767	0.0455333	0.261103	-0.108925	0.00703992	-0.0180131	0.656769	-0.194367	1.29e-06
LINC00174	blue	-0.218173	5.11e-08	0.218173	5.11e-08	-0.0901633	0.0258358	-0.0185946	0.646429	0.0758002	0.061135	0.167879	3.03e-05	0.135664	0.000773541	0.141655	0.000444672	0.621734	1.24e-66	0.129064	0.00138817	0.0323006	0.425456	-0.166486	3.54e-05	-0.00781025	0.847222	-0.295135	9.56e-14
AL590644.1	blue	-0.286889	4.85e-13	0.286889	4.85e-13	-0.00515041	0.898901	0.091637	0.0234973	0.072157	0.0747038	0.166502	3.53e-05	0.194415	1.28e-06	0.331375	3.99e-17	0.47607	6.94e-36	0.0758182	0.0610734	-0.0692086	0.0874002	-0.292111	1.74e-13	-0.124786	0.00199969	-0.386482	3.35e-23
STAG3L5P	blue	-0.278273	2.5e-12	0.278273	2.5e-12	-0.145481	0.000308666	-0.0807096	0.046132	0.0708021	0.0803382	0.174702	1.41e-05	0.174664	1.41e-05	0.140497	0.00049576	0.676044	8.25e-83	0.143819	0.000362135	0.0413595	0.307404	-0.178229	9.33e-06	0.00931493	0.81826	-0.306184	9.98e-15
ABCA10	blue	-0.0595961	0.141179	0.0595961	0.141179	-0.0482044	0.234129	0.0322318	0.426442	-0.0563835	0.163933	0.00573747	0.88745	0.00559479	0.890231	-0.00802751	0.843026	0.435945	9.84e-30	0.327738	9.15e-17	0.0259079	0.522694	-0.0371992	0.35865	0.101016	0.0124815	-0.0554928	0.170705
ERVK9-11	blue	-0.209467	1.74e-07	0.209467	1.74e-07	-0.223103	2.49e-08	0.0878661	0.029881	-0.107422	0.00787067	0.0653089	0.106799	-0.0370941	0.360011	-0.150404	0.000190426	0.420355	1.48e-27	0.0746715	0.0651021	0.373621	1.12e-21	0.145283	0.000314626	-0.208123	2.09e-07	-0.279311	2.06e-12
PGGHG	blue	-0.379634	2.22e-22	0.379634	2.22e-22	-0.115765	0.00416613	0.0101743	0.801827	0.126152	0.00178174	0.271817	8.25e-12	0.224552	2.01e-08	0.176646	1.12e-05	0.691606	4.16e-88	0.114524	0.00459132	0.0711183	0.0789933	-0.240228	1.81e-09	-0.0974673	0.0159506	-0.478007	3.34e-36
KMT2B	blue	-0.121849	0.00255287	0.121849	0.00255287	0.059053	0.144846	-0.0133737	0.741466	0.125756	0.00184265	0.144799	0.000329659	0.163859	4.71e-05	0.130258	0.00125119	0.295005	9.81e-14	-0.0388668	0.337498	-0.0811949	0.0448336	-0.145709	0.000301956	0.00401841	0.921039	-0.142931	0.000394101
TNK2	blue	-0.282468	1.13e-12	0.282468	1.13e-12	0.0622667	0.124177	0.10979	0.00659793	0.105775	0.00888128	0.186217	3.58e-06	0.22792	1.22e-08	0.20011	6.14e-07	0.399677	7.72e-25	-0.029511	0.466535	-0.034111	0.399963	-0.208704	1.93e-07	-0.0516896	0.201983	-0.351278	3.49e-19
OSBPL7	blue	-0.0557019	0.169097	0.0557019	0.169097	0.0807413	0.0460463	-0.0754694	0.0622765	0.14295	0.000393375	0.16816	2.94e-05	0.144561	0.000337269	0.15194	0.000163296	0.37845	3.06e-22	0.0189442	0.640247	-0.0470152	0.245884	-0.0872491	0.0310557	-0.0731522	0.0707741	-0.115412	0.00428339
MIR3936HG	blue	-0.065607	0.105205	0.065607	0.105205	-0.168983	2.68e-05	-0.0579107	0.152795	-0.0684721	0.0908291	0.0412165	0.309081	-0.0555872	0.169978	-0.0873758	0.0308115	0.401136	5.04e-25	0.0950689	0.0187499	0.209057	1.84e-07	0.0876312	0.0303237	-0.0499891	0.217243	-0.115159	0.0043691
POFUT2	blue	-0.195566	1.11e-06	0.195566	1.11e-06	-0.0236722	0.559206	-0.064748	0.10985	0.0939373	0.0202134	0.115288	0.00432507	0.243454	1.08e-09	0.262724	4.19e-11	0.309082	5.43e-15	-0.030647	0.449546	-0.106834	0.00821907	-0.22427	2.1e-08	0.0309099	0.445666	-0.237806	2.65e-09
AC021078.1	blue	-0.282992	1.03e-12	0.282992	1.03e-12	-0.0906964	0.0249677	-0.0246578	0.542957	0.0667741	0.0991456	0.181744	6.16e-06	0.209592	1.71e-07	0.123587	0.00221076	0.535958	9.95e-47	0.265022	2.8e-11	-0.0348005	0.3905	-0.229385	9.75e-09	0.0969357	0.0165373	-0.241368	1.51e-09
MTBP	blue	-0.133356	0.000951877	0.133356	0.000951877	0.0142686	0.724843	-0.0860787	0.0333934	0.0583172	0.149929	0.145548	0.000306693	0.311887	2.99e-15	0.169242	2.61e-05	0.216822	6.2e-08	0.244574	8.99e-10	-0.175925	1.22e-05	-0.255713	1.41e-10	0.080612	0.046397	-0.0915196	0.0236766
PTBP2	blue	-0.0807696	0.0459699	0.0807696	0.0459699	-0.0431384	0.287045	0.0838203	0.03833	-0.0660133	0.103063	0.000582676	0.988532	0.0618983	0.126423	-0.00152312	0.970029	0.28131	1.41e-12	0.144751	0.00033116	0.0938207	0.0203697	0.00952115	0.814309	-0.0426642	0.292381	-0.119043	0.00320851
AC093495.1	blue	-0.207738	2.21e-07	0.207738	2.21e-07	-0.0125772	0.756361	0.0404019	0.318748	0.120747	0.00279437	0.203981	3.67e-07	0.164054	4.61e-05	0.080799	0.0458906	0.478201	3.1e-36	0.259825	6.95e-11	-0.0552651	0.17247	-0.204706	3.33e-07	-0.0111874	0.782565	-0.210796	1.45e-07
KIFC2	blue	-0.175628	1.26e-05	0.175628	1.26e-05	-0.113725	0.00488553	-0.0936425	0.0206106	0.0138579	0.732456	0.0603011	0.136527	0.167973	3e-05	0.129378	0.00135081	0.582538	8.4e-57	0.0420102	0.299849	-0.00218342	0.957046	-0.0969331	0.0165402	0.0849256	0.0358415	-0.215477	7.5e-08
ZSWIM8	blue	-0.0491655	0.224924	0.0491655	0.224924	-0.0485505	0.230784	-0.0195057	0.630368	-0.0203529	0.615588	0.0145217	0.720166	0.0555951	0.169917	-0.00665072	0.869684	0.237602	2.74e-09	-0.0403705	0.319126	0.00868072	0.830439	-0.0252395	0.53348	-0.0202325	0.617679	-0.0515643	0.20308
GABRE	blue	-0.313675	2.04e-15	0.313675	2.04e-15	0.0356888	0.37851	0.204237	3.55e-07	0.154227	0.000129517	0.224354	2.07e-08	0.190909	2e-06	0.226833	1.43e-08	0.575137	4.3e-55	0.0836419	0.0387451	0.00822779	0.839162	-0.260494	6.19e-11	-0.137224	0.000671088	-0.414457	9.22e-27
CPT1B	blue	-0.189274	2.46e-06	0.189274	2.46e-06	-0.205887	2.84e-07	-0.174536	1.43e-05	-0.0256889	0.526216	0.0546071	0.177645	0.10083	0.0126455	0.0112266	0.781823	0.564007	1.33e-52	0.129836	0.00129813	-0.0797257	0.0488621	-0.154867	0.000121324	0.332569	3.03e-17	-0.0939911	0.0201417
SREK1	blue	-0.033582	0.407316	0.033582	0.407316	-0.0607621	0.133549	-0.0653417	0.106623	-0.0412988	0.308115	0.0114213	0.778137	0.0748971	0.0642925	0.00609907	0.880408	0.32787	8.88e-17	0.206627	2.57e-07	-0.0572616	0.157457	-0.117633	0.00359281	0.0429895	0.288714	-0.0211893	0.601146
STAG3L5P-PVRIG2P-PILRB	blue	-0.245367	7.9e-10	0.245367	7.9e-10	-0.165449	3.96e-05	-0.110905	0.00606473	0.0302857	0.454911	0.168012	2.99e-05	0.195616	1.1e-06	0.0959589	0.0176648	0.639927	1.09e-71	0.154168	0.000130299	0.0586331	0.147731	-0.132702	0.00100895	0.0559076	0.167526	-0.283226	9.81e-13
EIF4A1	blue	-0.290337	2.48e-13	0.290337	2.48e-13	-0.063517	0.116786	-0.00530735	0.895837	0.133032	0.000979808	0.207595	2.25e-07	0.229213	1e-08	0.156578	0.000101727	0.610021	1.5e-63	0.188949	2.56e-06	0.00043463	0.991446	-0.226036	1.61e-08	-0.0420996	0.298822	-0.337587	9.43e-18
CSPG4P10	blue	-0.144589	0.000336358	0.144589	0.000336358	-0.0934025	0.0209389	-0.174898	1.37e-05	-0.00347487	0.931691	-0.00593789	0.883546	0.132516	0.0010257	0.140304	0.000504782	0.407926	6.71e-26	0.19349	1.45e-06	-0.14755	0.000252433	-0.197609	8.51e-07	0.145549	0.000306667	-0.0756034	0.0618118
ZFYVE9	blue	0.194494	1.27e-06	-0.194494	1.27e-06	-0.025238	0.533505	0.0177548	0.661382	-0.152714	0.00015103	-0.199714	6.47e-07	-0.151264	0.000174758	-0.193508	1.44e-06	-0.292543	1.6e-13	0.0393147	0.331955	0.0476903	0.239162	0.162523	5.44e-05	0.0208616	0.606787	0.260053	6.68e-11
AC004687.1	blue	-0.250112	3.62e-10	0.250112	3.62e-10	-0.0168702	0.677278	-0.0267327	0.50954	0.20969	1.69e-07	0.360647	3.32e-20	0.189474	2.4e-06	0.174654	1.41e-05	0.530846	1.02e-45	0.130095	0.00126915	0.0474937	0.241106	-0.146543	0.000278487	-0.0652826	0.106941	-0.341234	3.98e-18
TRA2A	blue	-0.102227	0.0114602	0.102227	0.0114602	0.0448121	0.268739	-0.0512406	0.205934	0.092165	0.0227053	0.114797	0.00449465	0.169539	2.52e-05	0.157347	9.39e-05	0.277573	2.85e-12	0.0952866	0.0184793	-0.16697	3.35e-05	-0.204393	3.47e-07	0.0951161	0.018691	-0.0818153	0.0432184
DBF4B	blue	-0.0736546	0.0688551	0.0736546	0.0688551	0.00121476	0.976095	-0.126548	0.00172279	0.045373	0.262786	0.0688891	0.0888748	0.291686	1.9e-13	0.153784	0.000135496	0.339976	5.37e-18	0.0322553	0.426106	-0.129541	0.00133191	-0.153745	0.000136039	0.0704675	0.0817813	-0.08625	0.0330422
AC138207.4	blue	-0.195501	1.12e-06	0.195501	1.12e-06	0.00223004	0.95613	-0.0203184	0.616188	0.100246	0.013172	0.196884	9.35e-07	0.212395	1.16e-07	0.123695	0.00219091	0.402375	3.5e-25	0.318596	7.01e-16	-0.094934	0.0189194	-0.217773	5.41e-08	0.0354096	0.382254	-0.168374	2.87e-05
ZNF321P	blue	-0.0355354	0.380564	0.0355354	0.380564	-0.12308	0.002306	-0.0788402	0.0514334	-0.0998335	0.0135551	-0.0621424	0.124932	-0.0166619	0.681042	-0.0265351	0.512676	0.349351	5.6e-19	0.200556	5.79e-07	-0.0943663	0.0196473	-0.12641	0.00174313	0.138054	0.000621911	0.00995815	0.805952
ZNF224	blue	-0.136639	0.000707946	0.136639	0.000707946	-0.0694213	0.0864296	0.0404362	0.318338	-0.0214519	0.596645	0.048336	0.232854	0.0670559	0.0977248	0.0275949	0.495977	0.381039	1.51e-22	0.209332	1.77e-07	-0.0706344	0.0810592	-0.186269	3.56e-06	0.0183371	0.651	-0.137151	0.000675584
NEURL4	blue	-0.00903701	0.823592	0.00903701	0.823592	-0.0733248	0.0701099	-0.10364	0.0103628	0.00274829	0.945949	0.021249	0.600122	0.0815584	0.043881	-0.0233753	0.564145	0.302552	2.12e-14	-0.0108568	0.788837	0.0553079	0.172137	0.0551809	0.173125	-0.0101123	0.803009	-0.0383343	0.344164
NOMO3	blue	0.173708	1.58e-05	-0.173708	1.58e-05	0.00192594	0.962108	-0.0463926	0.252201	-0.00788673	0.845744	-0.0419035	0.30108	-0.0519743	0.199506	-0.0539718	0.182749	-0.297007	6.56e-14	0.0974333	0.0159876	-0.054328	0.179874	0.0662304	0.101933	0.0232189	0.566756	0.237143	2.94e-09
COX19	blue	-0.132528	0.00102465	0.132528	0.00102465	-0.0313894	0.438636	-0.139396	0.000549314	0.0755165	0.0621128	0.106147	0.0086439	0.20606	2.77e-07	0.237977	2.58e-09	0.295912	8.18e-14	0.0645154	0.111135	-0.130413	0.00123444	-0.189345	2.44e-06	0.072547	0.073143	-0.151241	0.000175165
CCDC180	blue	-0.184675	4.33e-06	0.184675	4.33e-06	-0.0553925	0.171481	0.071608	0.0769469	0.0310733	0.443262	0.081394	0.0443099	0.0668302	0.0988613	-0.0421279	0.298496	0.586078	1.23e-57	0.216555	6.44e-08	0.0193078	0.633842	-0.101693	0.0119008	0.119569	0.00307508	-0.150073	0.000196818
FEM1A	blue	-0.141482	0.000451978	0.141482	0.000451978	-0.0590989	0.144534	0.0376891	0.352351	-0.0377806	0.351184	-0.00033757	0.993356	-0.0151493	0.708612	0.0224163	0.580242	0.292548	1.6e-13	0.0332577	0.411862	0.00199812	0.960689	-0.0926564	0.021989	0.0705854	0.0812703	-0.119838	0.00300874
VPS9D1	blue	-0.0360012	0.374349	0.0360012	0.374349	-0.0538773	0.183518	-0.258835	8.25e-11	0.0576808	0.154434	0.00357298	0.929767	0.144264	0.000347034	0.18852	2.7e-06	0.314888	1.57e-15	-0.00640416	0.874474	-0.157513	9.23e-05	-0.0970519	0.0164075	0.231315	7.27e-09	-0.00159297	0.968655
RABL2A	blue	-0.105597	0.00899719	0.105597	0.00899719	-0.0811413	0.0449756	-0.0738737	0.0680319	0.0479849	0.236269	0.11365	0.00491407	0.0986152	0.0147457	0.092437	0.0223062	0.386558	3.28e-23	0.0219023	0.588959	0.0338666	0.403349	-0.0688057	0.0892628	-0.117004	0.00377737	-0.192546	1.63e-06
ZNF862	blue	-0.0373233	0.357048	0.0373233	0.357048	-0.0182775	0.652059	-0.0224536	0.579613	-0.00219709	0.956778	-0.00268945	0.947105	-0.0109843	0.786416	0.00908017	0.822763	0.28778	4.08e-13	0.0851967	0.0352526	-0.0749284	0.0641809	-0.102098	0.0115654	0.0177674	0.661157	-0.0248248	0.540228
AP003352.1	blue	-0.230653	8.04e-09	0.230653	8.04e-09	-0.0598916	0.139215	-0.0905015	0.0252821	0.140661	0.000488194	0.214772	8.29e-08	0.315933	1.25e-15	0.255303	1.51e-10	0.502673	1.94e-40	0.163127	5.1e-05	-0.111431	0.00582702	-0.250401	3.45e-10	0.0370295	0.360848	-0.2881	3.83e-13
EXD3	blue	-0.136448	0.000720377	0.136448	0.000720377	-0.0213376	0.598603	0.0423734	0.295687	0.0108469	0.789024	0.0470496	0.245539	0.0709141	0.0798597	0.042277	0.296787	0.480118	1.49e-36	0.0634105	0.117402	-0.000814	0.98398	-0.087153	0.0312423	0.0468894	0.247152	-0.179224	8.3e-06
DLEU2	blue	-0.187559	3.04e-06	0.187559	3.04e-06	-0.0330773	0.414404	0.0499093	0.217979	0.0289322	0.475324	0.12796	0.00152691	0.161189	6.27e-05	0.0914779	0.0237406	0.332609	3e-17	0.37373	1.09e-21	-0.0815024	0.0440267	-0.218056	5.19e-08	0.0358196	0.376764	-0.174448	1.45e-05
GUCY1B2	blue	-0.113323	0.00503998	0.113323	0.00503998	-0.00254171	0.950007	0.00247007	0.951414	0.0221929	0.584024	0.0449492	0.267276	0.0935925	0.0206786	0.0842059	0.0374456	0.329788	5.74e-17	0.0546331	0.177438	0.0325375	0.422066	-0.0656139	0.105169	-0.0650212	0.108356	-0.176579	1.13e-05
DNAH14	blue	-0.0454003	0.262499	0.0454003	0.262499	-0.100792	0.0126787	-0.159149	7.78e-05	0.0267697	0.508954	0.0647856	0.109643	0.187251	3.16e-06	0.143355	0.000378511	0.301593	2.58e-14	0.359374	4.59e-20	-0.082661	0.041096	-0.130819	0.00119133	0.0695592	0.0858052	-0.0548674	0.175583
EPRS	blue	0.0557772	0.168521	-0.0557772	0.168521	0.00295763	0.941839	0.033825	0.403928	-0.0632784	0.118169	-0.0243975	0.547226	0.00364731	0.92831	-0.0187451	0.643765	-0.270043	1.14e-11	-0.00300685	0.940873	-0.0345739	0.393595	-0.0387852	0.338514	-0.0261739	0.518433	0.0834529	0.0391889
METTL17	blue	-0.0732596	0.0703603	0.0732596	0.0703603	-0.150223	0.000193894	-0.137177	0.000673978	-0.0611759	0.130918	-0.0206166	0.611019	0.0823879	0.0417715	0.0591453	0.144218	0.350137	4.62e-19	0.0443329	0.273897	-0.0503873	0.213597	-0.0591078	0.144473	0.182752	5.46e-06	-0.0342099	0.398597
UPF3B	blue	-0.0585421	0.148361	0.0585421	0.148361	-0.0139882	0.730038	-0.0386458	0.340254	0.0642827	0.112432	0.0245982	0.543933	0.197068	9.13e-07	0.121624	0.00260063	0.2498	3.81e-10	0.0193405	0.633269	-0.096632	0.0168809	-0.128353	0.00147604	-0.0285791	0.480731	-0.0970331	0.0164284
CORO6	blue	-0.163431	4.93e-05	0.163431	4.93e-05	0.0853763	0.0348671	-0.236254	3.38e-09	0.175077	1.35e-05	0.180481	7.16e-06	0.32498	1.7e-16	0.351877	3.01e-19	0.491747	1.61e-38	0.0598292	0.139628	-0.20798	2.13e-07	-0.243552	1.06e-09	0.0815521	0.0438977	-0.176831	1.1e-05
MIB2	blue	-0.182333	5.74e-06	0.182333	5.74e-06	0.0125448	0.756967	0.0360263	0.374015	0.0223624	0.581154	0.0681227	0.092493	0.115661	0.00420039	0.148916	0.000220708	0.356506	9.48e-20	-0.0357774	0.377326	-0.073513	0.0693918	-0.171769	1.96e-05	0.0201926	0.618373	-0.222038	2.91e-08
LINC01138	blue	-0.200218	6.05e-07	0.200218	6.05e-07	0.0266901	0.510215	-0.0970573	0.0164015	0.222105	2.88e-08	0.300152	3.47e-14	0.260227	6.49e-11	0.285148	6.79e-13	0.358808	5.3e-20	0.111373	0.00585284	-0.051535	0.203337	-0.187909	2.91e-06	-0.0160755	0.691683	-0.25427	1.8e-10
UCKL1	blue	-0.0868958	0.0317461	0.0868958	0.0317461	-0.108714	0.00715121	-0.0999525	0.0134434	-0.0503848	0.21362	-0.0108005	0.789907	0.122523	0.00241488	0.0427507	0.291403	0.33737	9.92e-18	0.0217769	0.591094	-0.0566385	0.162032	-0.063134	0.119013	0.165552	3.92e-05	-0.0582199	0.150611
ENDOD1	blue	0.0161887	0.689623	-0.0161887	0.689623	0.0409632	0.312066	0.050107	0.216159	-0.101189	0.0123311	-0.109133	0.00693102	-0.0915226	0.0236721	-0.0559781	0.16699	-0.269072	1.36e-11	-0.0184776	0.648505	-0.0226281	0.576668	0.0279314	0.490735	0.119537	0.00308299	0.122036	0.00251397
AC009133.1	blue	-0.2776	2.84e-12	0.2776	2.84e-12	-0.14313	0.000386716	-0.112558	0.00534589	0.102218	0.0114675	0.188244	2.79e-06	0.258619	8.57e-11	0.199589	6.57e-07	0.439114	3.44e-30	0.0300844	0.457915	0.130569	0.00121773	-0.0706972	0.0807884	-0.0528399	0.192113	-0.33814	8.28e-18
SNHG3	blue	-0.149332	0.000211819	0.149332	0.000211819	-0.0318733	0.431607	-0.19468	1.24e-06	0.160969	6.42e-05	0.186532	3.45e-06	0.321355	3.82e-16	0.351959	2.95e-19	0.504141	1.06e-40	0.172835	1.74e-05	-0.184099	4.64e-06	-0.271031	9.51e-12	0.00179594	0.964664	-0.225947	1.63e-08
NBPF19	blue	-0.147185	0.00026161	0.147185	0.00026161	0.00751277	0.852973	0.040313	0.319816	0.0892138	0.0274466	0.163925	4.68e-05	0.158343	8.47e-05	0.145454	0.000309476	0.31916	6.2e-16	0.123762	0.00217863	-0.0167261	0.679881	-0.149174	0.000215153	-0.140595	0.000491231	-0.214639	8.45e-08
AC003681.1	blue	-0.144681	0.000333405	0.144681	0.000333405	-0.0366094	0.366326	0.005349	0.895025	-0.0106795	0.792205	0.0662985	0.10158	0.0725583	0.0730985	0.0527861	0.192566	0.484123	3.2e-37	0.493378	8.42e-39	-0.112854	0.00522576	-0.191989	1.75e-06	0.191791	1.79e-06	-0.0681618	0.0923056
LENG8	blue	-0.231945	6.6e-09	0.231945	6.6e-09	-0.0588845	0.145998	0.0202497	0.617381	0.0640393	0.113802	0.127359	0.00160767	0.130183	0.00125941	0.0721371	0.0747843	0.659288	1.85e-77	0.0498038	0.218955	-0.0377938	0.351015	-0.216012	6.96e-08	-0.0021856	0.957004	-0.269128	1.34e-11
PLA2G6	blue	-0.185195	4.06e-06	0.185195	4.06e-06	-0.0863645	0.0328092	-0.0881314	0.0293876	0.0461762	0.254423	0.083882	0.0381873	0.130459	0.00122948	0.0941181	0.019973	0.658127	4.22e-77	0.0906234	0.025085	-0.0285853	0.480636	-0.142303	0.000418265	0.0819823	0.0427921	-0.206381	2.65e-07
LIME1	blue	-0.162541	5.43e-05	0.162541	5.43e-05	-0.129866	0.00129473	-0.116666	0.00387985	0.0901966	0.0257809	0.132347	0.00104121	0.187686	2.99e-06	0.167394	3.2e-05	0.499232	7.95e-40	-0.028291	0.485167	0.144688	0.000333174	0.0280387	0.489071	-0.0706255	0.0810973	-0.293716	1.27e-13
NFATC2IP	blue	-0.104715	0.00959154	0.104715	0.00959154	-0.0173961	0.667809	-0.00422364	0.91702	0.054813	0.176013	0.10561	0.00898904	0.17575	1.25e-05	0.0669514	0.0982495	0.295949	8.12e-14	0.0447385	0.269527	-0.0230113	0.570229	-0.125645	0.0018599	-0.0194667	0.631053	-0.149202	0.000214572
GPS2	blue	-0.210453	1.52e-07	0.210453	1.52e-07	-0.146058	0.000291908	-0.0635179	0.11678	0.061928	0.126241	0.116982	0.00378405	0.124854	0.00198822	0.0523433	0.19633	0.614791	8.62e-65	0.0427907	0.290951	0.0410029	0.311597	-0.10177	0.0118364	0.0168901	0.676918	-0.255261	1.52e-10
ZNF213-AS1	blue	0.0169232	0.676322	-0.0169232	0.676322	-0.117735	0.00356379	-0.127776	0.00155112	-0.0903222	0.0255744	-0.0709741	0.0796046	0.048498	0.231289	0.0138328	0.732922	0.384617	5.62e-23	0.0656363	0.10505	-0.0794127	0.0497584	-0.0725434	0.0731574	0.132015	0.00107226	0.00522382	0.897468
AGAP6	blue	-0.206046	2.78e-07	0.206046	2.78e-07	-0.00498914	0.90205	-0.050765	0.210181	0.124291	0.00208447	0.174965	1.36e-05	0.216576	6.42e-08	0.193338	1.47e-06	0.657276	7.71e-77	0.117296	0.00369053	-0.073013	0.0713133	-0.207704	2.22e-07	0.00526417	0.89668	-0.26899	1.38e-11
GUSBP11	blue	-0.139858	0.000526216	0.139858	0.000526216	-0.134604	0.000851254	-0.0238354	0.556499	-0.0166292	0.681633	0.0386771	0.339863	0.00368608	0.92755	-0.0679733	0.0932118	0.541838	6.49e-48	0.0543856	0.179412	0.170073	2.38e-05	0.0659134	0.103587	0.00337662	0.933618	-0.183692	4.87e-06
CICP14	blue	-0.225533	1.74e-08	0.225533	1.74e-08	-0.0443245	0.273988	0.0250435	0.536664	0.0547931	0.17617	0.138425	0.000600983	0.111726	0.00569751	0.0623321	0.123782	0.515268	9.77e-43	0.162194	5.63e-05	-0.000920579	0.981883	-0.168252	2.91e-05	-0.0135137	0.738855	-0.216072	6.9e-08
ZNF117	blue	-0.0913868	0.023881	0.0913868	0.023881	0.0670834	0.0975872	-0.0788977	0.0512629	0.0870424	0.0314581	0.139577	0.000540142	0.242816	1.19e-09	0.227843	1.23e-08	0.382418	1.03e-22	0.181939	6.02e-06	-0.191152	1.94e-06	-0.257047	1.12e-10	0.0385711	0.341189	-0.111523	0.00578632
TVP23A	blue	-0.178421	9.13e-06	0.178421	9.13e-06	-0.023127	0.568292	-0.0591297	0.144324	0.22391	2.21e-08	0.330336	5.06e-17	0.172492	1.81e-05	0.117104	0.00374735	0.340536	4.7e-18	0.0829721	0.0403375	-0.0516801	0.202066	-0.147118	0.00026331	0.033451	0.409148	-0.186485	3.47e-06
PRSS53	blue	-0.285146	6.79e-13	0.285146	6.79e-13	-0.0362171	0.371489	-0.0273975	0.499064	0.155185	0.000117435	0.220706	3.54e-08	0.270601	1.03e-11	0.319506	5.74e-16	0.681659	1.1e-84	0.1224	0.00243955	-0.0528468	0.192054	-0.283364	9.56e-13	-0.0742243	0.0667314	-0.393889	4.12e-24
AP005233.2	blue	-0.203509	3.91e-07	0.203509	3.91e-07	0.0400025	0.32356	-0.0670776	0.0976161	0.188971	2.55e-06	0.207039	2.43e-07	0.249888	3.76e-10	0.426612	2.04e-28	0.408303	5.99e-26	0.0841033	0.0376793	-0.167355	3.22e-05	-0.291858	1.83e-13	-0.0574034	0.156429	-0.28139	1.39e-12
MYH3	blue	-0.1861	3.64e-06	0.1861	3.64e-06	0.000619928	0.987799	0.0238456	0.55633	0.125279	0.0019183	0.195087	1.18e-06	0.132472	0.0010298	0.0797409	0.0488188	0.550146	1.25e-49	0.188728	2.63e-06	0.0386551	0.340138	-0.119399	0.0031177	-0.0628574	0.120641	-0.257174	1.1e-10
LRIG2	blue	-0.0839039	0.0381368	0.0839039	0.0381368	-0.0470153	0.245884	0.00714054	0.860181	-0.00316054	0.937857	-0.0327002	0.419749	0.0360011	0.374349	0.00714004	0.860191	0.262639	4.26e-11	0.159582	7.43e-05	-0.0591248	0.144357	-0.108273	0.00738986	0.0392821	0.332357	-0.0404248	0.318474
STRADA	blue	-0.0137476	0.734505	0.0137476	0.734505	0.00613495	0.87971	-0.0282148	0.486344	0.0274294	0.498565	0.0564913	0.163127	0.0266611	0.510675	0.0282325	0.48607	0.332468	3.1e-17	0.0817325	0.043431	-0.0572527	0.157522	-0.0876478	0.0302922	2.13e-05	0.99958	-0.042105	0.298758
ZNF169	blue	-0.0813616	0.0443947	0.0813616	0.0443947	-0.027405	0.498947	0.0141772	0.726536	-0.0179385	0.658099	0.0794709	0.0495908	0.0311294	0.44244	-0.0133008	0.742824	0.391027	9.31e-24	0.182111	5.89e-06	-0.0564033	0.163785	-0.12772	0.00155866	0.00884208	0.827337	-0.0632868	0.11812
GAS6-AS1	blue	-0.397275	1.55e-24	0.397275	1.55e-24	-0.0671138	0.0974346	0.0925523	0.022139	0.132411	0.00103532	0.270737	1e-11	0.162404	5.51e-05	0.1214	0.00264896	0.611231	7.29e-64	0.146334	0.000284207	0.0868647	0.0318075	-0.215934	7.03e-08	-0.0559058	0.16754	-0.427683	1.45e-28
MAPK8IP3	blue	-0.330617	4.75e-17	0.330617	4.75e-17	-0.0641405	0.113231	-0.0224585	0.57953	0.155298	0.000116073	0.205368	3.04e-07	0.185069	4.12e-06	0.228679	1.08e-08	0.681563	1.19e-84	0.0878278	0.0299528	-0.0844149	0.0369738	-0.291739	1.88e-13	-0.000975778	0.980797	-0.356757	8.9e-20
ZNF133	blue	-0.0725718	0.073045	0.0725718	0.073045	-0.0176456	0.663337	-0.00253529	0.950133	0.0516741	0.202119	0.0650031	0.108454	0.0923196	0.0224778	0.0975689	0.0158406	0.271869	8.17e-12	0.0902235	0.0257364	-0.0518923	0.200218	-0.103981	0.0101126	-0.00200584	0.960537	-0.119577	0.00307314
AC245452.1	blue	-0.04367	0.281143	0.04367	0.281143	-0.0186273	0.64585	0.107583	0.0077776	-0.091535	0.023653	-0.0276729	0.494758	-0.0526201	0.193971	-0.0733825	0.069889	0.3272	1.03e-16	0.132074	0.00106665	0.00518875	0.898152	-0.0698613	0.0844493	0.0278344	0.492242	-0.0683668	0.0913279
NPIPB4	blue	-0.240464	1.74e-09	0.240464	1.74e-09	-0.0584229	0.14919	0.00885573	0.827074	0.0993847	0.0139834	0.210909	1.43e-07	0.170462	2.28e-05	0.10735	0.0079128	0.588473	3.32e-58	0.248123	5.03e-10	-0.00851978	0.833536	-0.179123	8.4e-06	0.0464058	0.252066	-0.242616	1.23e-09
LINC00926	blue	-0.231252	7.34e-09	0.231252	7.34e-09	0.115676	0.00419522	0.033655	0.406296	0.304729	1.35e-14	0.280443	1.66e-12	0.222277	2.81e-08	0.290688	2.31e-13	0.555939	7.43e-51	0.0825649	0.0413326	-0.0826228	0.0411898	-0.231638	6.92e-09	-0.0277032	0.494286	-0.319722	5.48e-16
INPP5E	blue	-0.102136	0.0115342	0.102136	0.0115342	-0.0398336	0.325609	-0.0326834	0.419988	0.0197972	0.625265	0.0162432	0.688634	0.0879912	0.0296475	0.0211274	0.602211	0.419049	2.23e-27	-0.0270647	0.504294	-0.0277671	0.49329	-0.0735472	0.0692619	0.067275	0.0966314	-0.115871	0.00413129
SCN8A	blue	-0.110945	0.00604666	0.110945	0.00604666	0.0152437	0.706879	-0.125002	0.00196366	0.154411	0.000127114	0.120311	0.00289527	0.322679	2.85e-16	0.33939	6.16e-18	0.268633	1.47e-11	0.110381	0.00631032	-0.0120591	0.766098	-0.0887011	0.0283519	-0.0651882	0.10745	-0.178794	8.74e-06
PNPLA7	blue	-0.26716	1.91e-11	0.26716	1.91e-11	-0.258332	9e-11	0.0609814	0.13215	-0.0529249	0.191398	0.0741554	0.0669853	0.000428002	0.991576	-0.0970965	0.0163578	0.611632	5.74e-64	0.0448955	0.267848	0.224028	2.17e-08	-0.00964531	0.811932	-0.0129571	0.749243	-0.316073	1.22e-15
AC010168.2	blue	-0.164527	4.38e-05	0.164527	4.38e-05	-0.16255	5.42e-05	-0.168118	2.96e-05	0.0338281	0.403884	0.162492	5.46e-05	0.152054	0.000161424	0.0888473	0.028091	0.548207	3.17e-49	0.294127	1.17e-13	-0.0440658	0.276801	-0.180597	7.06e-06	0.0694855	0.0861384	-0.164179	4.55e-05
AGAP4	blue	-0.161829	5.86e-05	0.161829	5.86e-05	-0.00220028	0.956715	0.0141834	0.72642	0.14569	0.000302508	0.1542	0.000129887	0.183442	5.02e-06	0.16441	4.44e-05	0.494312	5.79e-39	0.133887	0.000907764	-0.0566324	0.162078	-0.187262	3.15e-06	-0.00423054	0.916885	-0.208074	2.11e-07
AC009120.2	blue	-0.228085	1.19e-08	0.228085	1.19e-08	-0.13704	0.000682501	-0.0858	0.0339717	0.0424642	0.294652	0.144586	0.000336454	0.154782	0.000122382	0.0737425	0.0685241	0.652932	1.62e-75	0.194421	1.28e-06	0.00630576	0.876387	-0.15925	7.7e-05	0.083346	0.0394419	-0.233573	5.13e-09
LMBR1L	blue	-0.263285	3.8e-11	0.263285	3.8e-11	-0.034605	0.393169	0.0738066	0.0682831	0.140517	0.000494844	0.215389	7.6e-08	0.172581	1.79e-05	0.187084	3.22e-06	0.492365	1.26e-38	0.0891566	0.0275464	-0.00873647	0.829367	-0.20267	4.37e-07	-0.0673081	0.096467	-0.349441	5.48e-19
ITGB2-AS1	blue	-0.277351	2.97e-12	0.277351	2.97e-12	-0.0719416	0.0755774	-0.0544449	0.178938	0.327335	1e-16	0.454097	2.05e-32	0.225814	1.67e-08	0.227727	1.25e-08	0.584536	2.85e-57	0.0558885	0.167671	0.0325314	0.422153	-0.180866	6.84e-06	-0.0913068	0.0240047	-0.386095	3.73e-23
POU6F1	blue	-0.0298742	0.461065	0.0298742	0.461065	0.0384667	0.342498	0.015876	0.695316	0.00223523	0.956028	-0.0497728	0.219242	-0.00411904	0.919068	0.0442322	0.274989	0.278734	2.3e-12	-0.00493934	0.903023	-0.100019	0.0133816	-0.103845	0.0102118	0.124424	0.00206132	-0.0333274	0.410882
HSPA8	blue	0.20563	2.94e-07	-0.20563	2.94e-07	-0.0833019	0.0395468	-0.204308	3.51e-07	-0.0467293	0.248771	-0.0565644	0.162583	-0.0688246	0.0891745	-0.0721484	0.0747386	-0.345166	1.55e-18	-0.0136276	0.736737	-0.050735	0.21045	0.12551	0.00188133	0.114283	0.00467842	0.293567	1.31e-13
MPZ	blue	-0.065893	0.103694	0.065893	0.103694	0.153698	0.000136694	0.114076	0.0047544	0.0648792	0.10913	0.0613742	0.129672	0.115166	0.00436677	0.140635	0.000489411	0.24969	3.88e-10	0.00102923	0.979745	-0.0591825	0.143965	-0.120681	0.00280943	-0.0342583	0.39793	-0.130622	0.00121203
MATR3	blue	-0.119574	0.00307381	0.119574	0.00307381	-0.00618643	0.878708	0.0446479	0.270498	0.0138188	0.733182	0.0564909	0.163131	0.0670888	0.0975599	0.0221675	0.584454	0.341879	3.41e-18	0.3157	1.32e-15	-0.0745278	0.065622	-0.171943	1.93e-05	0.0743052	0.0664341	-0.0743755	0.0661766
TNFRSF14-AS1	blue	-0.23249	6.07e-09	0.23249	6.07e-09	-0.232068	6.47e-09	-0.0583351	0.149803	-0.0227981	0.573807	0.0721205	0.0748515	-0.0165181	0.683647	-0.106656	0.00832766	0.481778	7.9e-37	0.150501	0.00018861	0.12071	0.0028028	-0.0322262	0.426523	0.143777	0.000363579	-0.158954	7.94e-05
LHX4	blue	-0.0762852	0.0594926	0.0762852	0.0594926	-0.136583	0.000711613	-0.0594521	0.142145	0.0597638	0.140062	0.125319	0.00191194	0.048083	0.235312	0.00833673	0.837063	0.418522	2.62e-27	0.191225	1.93e-06	0.177316	1.04e-05	0.077681	0.0549693	-0.0848213	0.0360704	-0.137839	0.000634332
SNX22	blue	-0.169935	2.41e-05	0.169935	2.41e-05	-0.176502	1.14e-05	-0.155607	0.000112444	0.0963604	0.0171934	0.0955045	0.0182117	0.127851	0.00154128	0.0977102	0.0156886	0.351651	3.18e-19	0.0323745	0.424397	0.0468952	0.247094	-0.0492816	0.223829	0.0423021	0.296501	-0.193888	1.37e-06
POLE	blue	-0.14501	0.000323008	0.14501	0.000323008	0.0090892	0.82259	-0.0972693	0.016167	0.12464	0.00202436	0.157525	9.22e-05	0.306706	8.95e-15	0.237735	2.68e-09	0.329086	6.74e-17	-0.00180792	0.964428	-0.106481	0.00843494	-0.197963	8.13e-07	-0.0551718	0.173197	-0.210008	1.61e-07
XAF1	blue	-0.297333	6.15e-14	0.297333	6.15e-14	-0.00127222	0.974964	0.0987985	0.0145608	0.248005	5.13e-10	0.398777	1e-24	0.251485	2.88e-10	0.16815	2.95e-05	0.525782	9.9e-45	0.185119	4.1e-06	-0.043365	0.28452	-0.277235	3.04e-12	-0.131195	0.00115267	-0.341929	3.37e-18
SLC25A27	blue	-0.11168	0.00571753	0.11168	0.00571753	-0.141639	0.00044534	0.0669101	0.0984577	-0.1112	0.00593051	-0.0580618	0.151725	-0.0869315	0.0316759	-0.130255	0.00125156	0.573867	8.36e-55	0.261868	4.87e-11	0.0114667	0.777278	-0.0773039	0.0561621	0.0700392	0.0836591	-0.0833334	0.0394719
ANAPC2	blue	-0.107601	0.00776764	0.107601	0.00776764	-0.0314533	0.437704	0.073982	0.067628	0.023517	0.561785	0.0470377	0.245659	0.0227729	0.574232	-0.0355237	0.380722	0.288759	3.37e-13	0.00452538	0.911115	0.0505635	0.211999	0.00469676	0.907764	0.0481001	0.235145	-0.133957	0.000902136
AFDN-DT	blue	-0.0395157	0.329488	0.0395157	0.329488	-0.0655884	0.105304	0.0391277	0.334262	-0.0530141	0.190649	-0.0498353	0.218663	-0.0294487	0.467476	-0.0239394	0.554778	0.341108	4.1e-18	0.0612422	0.130501	0.0309362	0.445279	-0.0457375	0.258968	-0.0644468	0.111516	-0.100009	0.0133903
KMT5C	blue	-0.223506	2.35e-08	0.223506	2.35e-08	-0.0476398	0.23966	-0.125782	0.00183853	0.113685	0.00490075	0.136823	0.000696141	0.228533	1.11e-08	0.204331	3.5e-07	0.515492	8.87e-43	0.0160385	0.692357	-0.0849839	0.0357143	-0.194563	1.26e-06	0.100425	0.0130083	-0.231817	6.73e-09
AC027020.2	blue	-0.110575	0.00621845	0.110575	0.00621845	0.00443556	0.912872	0.005055	0.900764	0.135798	0.000764241	0.193009	1.54e-06	0.039197	0.333407	0.0978221	0.0155693	0.420881	1.26e-27	0.0741192	0.0671192	0.0151416	0.708752	-0.0643704	0.111942	-0.0513112	0.20531	-0.175787	1.24e-05
TTC21A	blue	-0.0932807	0.0211074	0.0932807	0.0211074	-0.0922187	0.022626	-0.062669	0.12176	0.00544551	0.893142	0.0461943	0.254236	0.0799253	0.0482976	0.0690039	0.0883428	0.476332	6.28e-36	0.0921203	0.0227714	0.00528903	0.896195	-0.0792683	0.0501764	-0.0264868	0.513443	-0.156989	9.75e-05
UNKL	blue	-0.126776	0.00168977	0.126776	0.00168977	0.0353069	0.383637	0.0675312	0.0953653	0.0214838	0.596098	0.067759	0.0942505	0.0140343	0.729184	0.0154135	0.703767	0.333389	2.51e-17	0.0666146	0.0999567	-0.0377607	0.351436	-0.112131	0.00552394	0.00603761	0.881604	-0.105702	0.00892921
CRIP3	blue	-0.127701	0.0015612	0.127701	0.0015612	-0.203727	3.8e-07	-0.0240311	0.553262	-0.0320685	0.428791	-0.00185434	0.963515	0.00230116	0.954733	-0.0620859	0.125276	0.320028	5.12e-16	-0.012021	0.766816	0.260514	6.17e-11	0.13676	0.000700188	-0.00485375	0.904695	-0.176104	1.2e-05
ZNF226	blue	-0.0511542	0.206701	0.0511542	0.206701	-0.0624584	0.123021	-0.0151241	0.709074	-0.106513	0.00841504	-0.0843853	0.0370402	0.0214696	0.596341	-0.0205867	0.611535	0.258032	9.48e-11	0.157383	9.36e-05	-0.0736534	0.0688596	-0.0881797	0.0292986	0.183239	5.15e-06	0.00285523	0.943849
SELENOO	blue	-0.0256712	0.526501	0.0256712	0.526501	-0.0733992	0.0698251	-0.109567	0.00670935	0.0375549	0.35407	0.0202474	0.617421	0.0499348	0.217743	0.0725849	0.0729927	0.314232	1.81e-15	-0.0575626	0.155282	0.0362616	0.370901	0.0527681	0.192718	0.0856261	0.0343366	-0.0746256	0.0652676
TSPYL2	blue	-0.246581	6.48e-10	0.246581	6.48e-10	-0.00586554	0.884955	0.116697	0.00387033	0.0596222	0.141005	0.113635	0.00491996	0.164025	4.63e-05	0.134475	0.00086115	0.424174	4.44e-28	0.0399581	0.324097	0.00693994	0.86407	-0.205234	3.1e-07	-0.0789509	0.0511057	-0.325733	1.44e-16
PCGF3	blue	-0.241099	1.57e-09	0.241099	1.57e-09	-0.0333608	0.410413	0.156657	0.000100899	0.0464389	0.251727	0.126804	0.0016857	0.0527085	0.193222	0.0510336	0.207775	0.386456	3.37e-23	0.171489	2.03e-05	-0.0264197	0.514512	-0.210518	1.5e-07	0.0214701	0.596333	-0.220998	3.39e-08
ANKRD13D	blue	-0.19567	1.09e-06	0.19567	1.09e-06	0.0406677	0.315573	-0.0385509	0.341442	0.248997	4.35e-10	0.231546	7.01e-09	0.202803	4.3e-07	0.26431	3.17e-11	0.463133	8.21e-34	0.0310213	0.444027	-0.135027	0.000819392	-0.256686	1.19e-10	0.0122545	0.762421	-0.262276	4.54e-11
AC107884.1	blue	-0.135759	0.000766897	0.135759	0.000766897	-0.167446	3.18e-05	-0.0968643	0.0166175	-0.0134162	0.740672	0.03342	0.409582	0.0105773	0.79415	-0.0165501	0.683067	0.28342	9.45e-13	0.0996325	0.0137455	0.0396051	0.328394	-0.0563475	0.164203	0.0682203	0.0920254	-0.078772	0.0516359
ZBTB25	blue	-0.0692457	0.0872303	0.0692457	0.0872303	-0.0239173	0.555143	-0.0216313	0.593578	0.0408434	0.313485	0.0636323	0.116122	0.0803849	0.0470186	0.0688356	0.0891237	0.296187	7.74e-14	0.132309	0.00104474	-0.0509521	0.208503	-0.1335	0.000939738	0.00699092	0.863082	-0.106369	0.00850432
HNRNPA1L2	blue	-0.0492474	0.224152	0.0492474	0.224152	0.00271578	0.946588	0.103619	0.0103787	0.00097341	0.980843	0.0169864	0.675182	-0.0326295	0.420755	-0.0441126	0.27629	0.285262	6.64e-13	-0.0200781	0.620365	0.00436145	0.914323	-0.0769009	0.0574608	-0.0861727	0.0332002	-0.107628	0.00775209
AL136164.4	blue	0.116084	0.00406252	-0.116084	0.00406252	-0.177541	1.01e-05	-0.139027	0.000568436	-0.127764	0.00155283	-0.155983	0.000108178	-0.157042	9.7e-05	-0.149585	0.00020659	0.374471	8.94e-22	0.146826	0.000270919	-0.0539069	0.183277	-0.000439235	0.991355	0.110898	0.00606821	0.139411	0.000548574
MYRFL	blue	-0.16323	5.04e-05	0.16323	5.04e-05	-0.127428	0.0015982	0.0863999	0.0327374	0.02174	0.591723	0.0621116	0.125119	-0.0244651	0.546115	-0.0913352	0.0239606	0.289168	3.11e-13	0.0619092	0.126356	0.238801	2.27e-09	0.055783	0.168476	-0.0931378	0.0213063	-0.204983	3.21e-07
FAM229A	blue	-0.173039	1.7e-05	0.173039	1.7e-05	-0.070096	0.0834081	0.000439535	0.991349	0.0736092	0.0690269	0.0831468	0.039917	0.123393	0.00224674	0.104182	0.00996767	0.535422	1.27e-46	0.0824213	0.0416883	-0.0202228	0.617848	-0.16204	5.73e-05	0.0133734	0.741471	-0.244935	8.48e-10
MRI1	blue	-0.0844386	0.0369206	0.0844386	0.0369206	-0.0994332	0.0139366	0.0088183	0.827793	-0.0438008	0.279702	0.0214774	0.596208	0.0374243	0.355747	-0.0052824	0.896324	0.281124	1.46e-12	-0.0383166	0.344387	0.116868	0.00381819	0.0376945	0.352282	-0.0821416	0.0423887	-0.145251	0.000315613
STARD9	blue	-0.327188	1.04e-16	0.327188	1.04e-16	0.0188161	0.64251	0.329116	6.69e-17	0.0198212	0.624847	0.159442	7.54e-05	0.0575551	0.155335	-0.00543663	0.893315	0.434882	1.4e-29	0.217881	5.32e-08	0.0645041	0.111198	-0.194809	1.22e-06	-0.0687286	0.0896228	-0.32179	3.47e-16
LRCH4	blue	-0.0443887	0.273293	0.0443887	0.273293	0.00846923	0.83451	-0.0516773	0.202091	0.0751557	0.0633748	0.0621394	0.12495	0.0749496	0.0641056	0.0149852	0.711626	0.357321	7.72e-20	0.0282266	0.486161	-0.117041	0.00376609	-0.13167	0.00110539	0.108752	0.00713129	-0.0196318	0.628159
AGBL2	blue	-0.200398	5.91e-07	0.200398	5.91e-07	-0.077124	0.0567388	-0.154182	0.000130119	0.134008	0.000898014	0.182963	5.32e-06	0.300919	2.96e-14	0.272165	7.74e-12	0.595716	5.88e-60	0.110492	0.00625761	-0.0410549	0.310983	-0.199129	6.98e-07	-0.0243602	0.54784	-0.273429	6.14e-12
INO80E	blue	-0.273187	6.42e-12	0.273187	6.42e-12	-0.129173	0.00137506	-0.0409488	0.312236	0.0520688	0.19869	0.12634	0.00175359	0.12508	0.00195073	0.0873769	0.0308092	0.408417	5.78e-26	0.0185236	0.647689	0.0717907	0.0761943	-0.106534	0.00840228	0.00983168	0.808368	-0.302012	2.37e-14
AC133065.3	blue	-0.19072	2.05e-06	0.19072	2.05e-06	-0.0960137	0.0175997	-0.0884516	0.0288015	0.210424	1.52e-07	0.33972	5.7e-18	0.154695	0.000123475	0.106282	0.00855872	0.530217	1.36e-45	0.18252	5.61e-06	0.025434	0.53033	-0.132005	0.0010732	0.0181281	0.654719	-0.252211	2.55e-10
LTB4R	blue	-0.347751	8.28e-19	0.347751	8.28e-19	-0.0116463	0.773883	0.0271211	0.503406	0.166218	3.64e-05	0.247091	5.96e-10	0.298581	4.77e-14	0.268995	1.38e-11	0.551116	7.81e-50	0.040238	0.320718	0.00413322	0.91879	-0.260071	6.66e-11	-0.0944865	0.0194911	-0.429446	8.21e-29
PPFIA4	blue	-0.388754	1.77e-23	0.388754	1.77e-23	-0.127871	0.00153863	0.15118	0.000176239	0.0720864	0.0749892	0.254709	1.67e-10	0.138763	0.000582485	0.151961	0.000162951	0.61178	5.26e-64	0.118563	0.00333494	0.215138	7.87e-08	-0.134653	0.000847503	-0.271702	8.42e-12	-0.522234	4.75e-44
TNFRSF25	blue	-0.257173	1.1e-10	0.257173	1.1e-10	-0.0334162	0.409636	0.0533925	0.187498	0.173804	1.56e-05	0.231083	7.53e-09	0.154894	0.000120986	0.174785	1.39e-05	0.67609	7.97e-83	0.0716914	0.0766025	0.0935178	0.0207806	-0.117688	0.00357719	-0.0978458	0.015544	-0.376712	4.89e-22
DUS3L	blue	-0.174568	1.43e-05	0.174568	1.43e-05	-0.048126	0.234893	-0.0104589	0.796402	0.0673762	0.0961295	0.119129	0.00318643	0.107892	0.00760174	0.128275	0.00148602	0.278742	2.29e-12	0.0166992	0.680368	-0.00184154	0.963767	-0.122195	0.00248114	0.00481292	0.905493	-0.209903	1.64e-07
HYPK	blue	-0.209189	1.81e-07	0.209189	1.81e-07	-0.0705765	0.0813089	-0.025905	0.522741	0.0798442	0.0485263	0.14746	0.00025467	0.126636	0.00170996	0.0611406	0.131141	0.623286	4.73e-67	0.19965	6.52e-07	-0.0051189	0.899516	-0.141188	0.000464658	0.0792097	0.0503469	-0.208686	1.94e-07
RABL2B	blue	-0.0464426	0.251689	0.0464426	0.251689	-0.124107	0.00211672	-0.125712	0.00184952	0.0738099	0.0682708	0.0493318	0.223358	0.0159267	0.694392	0.0170654	0.673758	0.234955	4.14e-09	-0.0404432	0.318254	0.0406299	0.316023	-0.0218956	0.589072	-0.051422	0.204332	-0.0893549	0.027202
RAB24	blue	-0.307433	7.68e-15	0.307433	7.68e-15	-0.157618	9.13e-05	-0.053388	0.187535	0.147845	0.000245236	0.2612	5.47e-11	0.153807	0.000135192	0.155724	0.000111099	0.427034	1.78e-28	-0.0772306	0.0563964	0.17192	1.93e-05	-0.0881186	0.0294112	-0.103299	0.0106191	-0.419005	2.26e-27
HOXB-AS1	blue	-0.205282	3.08e-07	0.205282	3.08e-07	-0.0675776	0.0951377	-0.0414465	0.306386	0.053339	0.187942	0.101259	0.0122702	0.151123	0.000177236	0.162753	5.31e-05	0.489291	4.25e-38	0.0298141	0.461966	-0.037121	0.359662	-0.183334	5.09e-06	-0.0115864	0.775015	-0.249957	3.71e-10
CEP152	blue	-0.112831	0.00523487	0.112831	0.00523487	-0.0687173	0.0896757	-0.075045	0.0637665	-0.060581	0.134712	-0.00184455	0.963708	0.102129	0.0115397	0.00510378	0.899811	0.322403	3.03e-16	0.347777	8.23e-19	-0.161248	6.23e-05	-0.197272	8.89e-07	0.231058	7.56e-09	0.015174	0.708158
AC009053.1	blue	-0.0600256	0.13833	0.0600256	0.13833	-0.0757995	0.0611375	0.0134721	0.739631	-0.0298258	0.461791	-0.00102891	0.979751	-0.0538231	0.18396	-0.0711609	0.0788136	0.268277	1.56e-11	0.280708	1.58e-12	0.0148048	0.714946	-0.0346012	0.393221	0.108658	0.00718142	0.00383884	0.924556
PLIN1	blue	-0.0312268	0.441013	0.0312268	0.441013	0.0307731	0.447683	0.0384671	0.342493	0.0131674	0.745313	0.0210656	0.603272	0.0236003	0.560399	0.0913439	0.0239472	0.26943	1.27e-11	0.0236337	0.559844	0.0667792	0.0991197	-0.00411002	0.919244	-0.0823435	0.0418822	-0.11727	0.00369814
SCLY	blue	-0.0784683	0.0525465	0.0784683	0.0525465	-0.0892895	0.0273151	-0.0541032	0.181685	0.0196881	0.627174	0.0887593	0.0282479	0.0900988	0.0259427	-0.0167391	0.679647	0.353629	1.95e-19	0.116197	0.00402662	0.0754034	0.0625062	-0.00163796	0.96777	0.00274118	0.946089	-0.0863769	0.0327841
RBM25	blue	0.0284398	0.482873	-0.0284398	0.482873	-0.0136909	0.73556	0.0674248	0.0958896	-0.0223354	0.58161	-0.0616073	0.12822	0.00245833	0.951645	-0.0544524	0.178878	0.331161	4.19e-17	0.13312	0.000972124	-0.000499856	0.990162	-0.018617	0.646033	-0.0220185	0.586983	-0.00408534	0.919728
AL049840.4	blue	-0.248042	5.1e-10	0.248042	5.1e-10	0.093348	0.0210141	0.188732	2.63e-06	0.103725	0.0103002	0.167708	3.09e-05	0.0769004	0.0574623	0.120815	0.00277884	0.43795	5.06e-30	0.101463	0.0120951	-0.0516609	0.202234	-0.2176	5.54e-08	-0.0209776	0.604787	-0.283011	1.02e-12
TRMT10B	blue	-0.0962865	0.0172793	0.0962865	0.0172793	-0.105983	0.00874775	0.00201382	0.96038	-0.0424672	0.294617	0.0494064	0.222658	0.018199	0.653455	-0.107451	0.00785411	0.375629	6.55e-22	0.209215	1.8e-07	0.0198097	0.625047	-0.0544934	0.178551	0.0539172	0.183194	-0.0584372	0.149091
AC135050.6	blue	-0.0162995	0.687611	0.0162995	0.687611	-0.135419	0.000790914	-0.0978281	0.0155629	-0.0525384	0.194665	-0.0520784	0.198606	-0.0474382	0.241657	-0.0576041	0.154984	0.264205	3.23e-11	0.0411665	0.309669	0.061729	0.127465	0.0363155	0.370189	0.0938321	0.0203544	-0.0163587	0.686537
AL354836.1	blue	-0.206922	2.47e-07	0.206922	2.47e-07	-0.120408	0.00287265	0.00434486	0.914647	0.00188974	0.96282	0.0758463	0.0609773	0.062293	0.124018	0.0754313	0.0624088	0.628574	1.7e-68	0.12868	0.00143503	0.000418298	0.991767	-0.137576	0.000649838	0.00394255	0.922524	-0.255216	1.53e-10
PABPC1L	blue	-0.259663	7.15e-11	0.259663	7.15e-11	-0.105189	0.00926821	-0.176812	1.1e-05	0.146194	0.000288087	0.188766	2.62e-06	0.319793	5.39e-16	0.292779	1.53e-13	0.744572	5.56e-109	0.106791	0.00824518	-0.0717304	0.0764421	-0.236463	3.28e-09	-0.0148546	0.71403	-0.324527	1.89e-16
TTN-AS1	blue	-0.127699	0.00156141	0.127699	0.00156141	-0.0489722	0.226754	-0.0445068	0.272017	0.0301642	0.456724	0.0936957	0.0205384	0.1211	0.00271488	0.108805	0.00710284	0.357382	7.6e-20	0.399538	8.04e-25	-0.0594084	0.142439	-0.126931	0.00166757	0.100305	0.0131174	-0.0906056	0.0251138
AC110079.1	blue	-0.139125	0.000563312	0.139125	0.000563312	-0.0131269	0.746069	-0.0196796	0.627323	0.115168	0.00436614	0.153187	0.000143967	0.111393	0.00584388	0.11146	0.00581415	0.420922	1.24e-27	0.130019	0.00127759	-0.0572575	0.157486	-0.155235	0.000116828	0.0419364	0.3007	-0.147097	0.000263865
LINC00106	blue	-0.179346	8.18e-06	0.179346	8.18e-06	-0.138974	0.000571226	-0.114914	0.00445355	0.0343784	0.396276	0.0773128	0.0561338	0.0921263	0.0227625	0.0367758	0.36415	0.617636	1.54e-65	0.12749	0.00158962	-0.00962672	0.812288	-0.104912	0.00945578	0.140283	0.000505755	-0.150298	0.000192453
SCART1	blue	-0.240782	1.66e-09	0.240782	1.66e-09	-0.103401	0.0105417	0.0158799	0.695245	0.086417	0.0327028	0.138257	0.000610367	0.0935079	0.0207942	0.0379261	0.349329	0.684135	1.6e-85	0.160365	6.84e-05	0.06791	0.0935177	-0.108584	0.00722116	0.00348178	0.931555	-0.271281	9.09e-12
WDR59	blue	-0.0147209	0.716491	0.0147209	0.716491	-0.132891	0.000992111	-0.149985	0.000198541	-0.067468	0.0956762	-0.0397987	0.326033	0.0122398	0.762698	-0.0273205	0.500271	0.289271	3.05e-13	0.0857356	0.0341065	0.0421229	0.298554	0.0112785	0.780841	0.0566309	0.162088	-0.00292285	0.942522
RFX8	blue	-0.270869	9.8e-12	0.270869	9.8e-12	0.0236676	0.559282	0.350392	4.34e-19	-0.0704066	0.0820463	0.0418714	0.301451	0.0661202	0.102506	-0.0173482	0.66867	0.471053	4.53e-35	0.115134	0.00437772	0.0225786	0.577504	-0.170083	2.37e-05	-0.0646422	0.110433	-0.293934	1.22e-13
CXXC1	blue	-0.116431	0.00395272	0.116431	0.00395272	-0.0303661	0.453714	0.0447531	0.26937	0.0600901	0.137907	0.0769546	0.0572862	0.0375843	0.353693	0.000532733	0.989515	0.31889	6.58e-16	-0.0348844	0.389357	-0.0189152	0.640758	-0.110415	0.00629399	-0.0498038	0.218955	-0.155292	0.000116148
AL031714.1	blue	-0.268908	1.4e-11	0.268908	1.4e-11	-0.0652022	0.107374	0.0616937	0.127684	0.0611531	0.131063	0.131729	0.00109967	0.137137	0.000676463	0.0988656	0.0144937	0.61025	1.31e-63	0.104906	0.00945977	0.00244886	0.951831	-0.19188	1.77e-06	0.00270351	0.946829	-0.282042	1.23e-12
AL390728.6	blue	-0.242514	1.25e-09	0.242514	1.25e-09	-0.0243932	0.547296	0.0390522	0.335196	0.101786	0.0118229	0.20593	2.82e-07	0.15532	0.000115815	0.137169	0.000674503	0.52848	2.97e-45	0.103044	0.0108138	-0.0174854	0.666207	-0.199237	6.88e-07	-0.0643827	0.111873	-0.313776	2e-15
DOC2A	blue	-0.42107	1.18e-27	0.42107	1.18e-27	-0.209735	1.68e-07	0.152893	0.000148323	0.00183849	0.963827	0.215331	7.66e-08	0.109312	0.00683901	-0.041429	0.306591	0.645257	3.1e-73	0.0214027	0.597487	0.354037	1.76e-19	-0.0450981	0.265693	-0.214234	8.95e-08	-0.528592	2.82e-45
AARSD1	blue	-0.185172	4.07e-06	0.185172	4.07e-06	-0.0810552	0.0452042	0.0139944	0.729923	-0.00133559	0.973718	0.0680171	0.0930004	0.0801232	0.0477432	0.0612656	0.130354	0.433361	2.3e-29	0.0782074	0.0533393	0.00461987	0.909267	-0.128772	0.00142361	0.00334286	0.93428	-0.195949	1.06e-06
INTS6-AS1	blue	-0.0424737	0.294544	0.0424737	0.294544	-0.149098	0.000216789	-0.029106	0.472675	-0.100528	0.0129147	-0.0637379	0.115517	-0.0339964	0.401549	-0.0919456	0.0230315	0.379241	2.47e-22	0.249757	3.84e-10	0.0306519	0.449474	-0.0367029	0.365102	0.0574325	0.156219	-0.0402588	0.320467
TIAF1	blue	-0.166892	3.38e-05	0.166892	3.38e-05	0.0302771	0.455039	0.0615126	0.128808	0.0624093	0.123316	0.141189	0.000464619	0.104719	0.00958878	0.047087	0.245164	0.505351	6.43e-41	0.150857	0.000182021	0.0278695	0.491697	-0.10169	0.0119035	-0.0170642	0.673779	-0.181375	6.43e-06
MTERF2	blue	0.013408	0.740825	-0.013408	0.740825	-0.115595	0.00422207	-0.0506288	0.211408	-0.150754	0.000183896	-0.135306	0.000798989	-0.0753532	0.0626816	-0.109131	0.00693218	0.304984	1.28e-14	0.112369	0.00542418	0.0433835	0.284314	0.022143	0.584869	0.107231	0.00798238	0.0221868	0.584127
ACAP3	blue	-0.202955	4.21e-07	0.202955	4.21e-07	-0.0142656	0.724899	0.037822	0.350655	0.103969	0.0101212	0.169535	2.52e-05	0.134187	0.000883749	0.160581	6.69e-05	0.477153	4.61e-36	0.0461025	0.255183	0.116953	0.00379256	-0.0243244	0.548427	-0.0828474	0.04064	-0.29661	7.11e-14
RAD52	blue	-0.106814	0.00823155	0.106814	0.00823155	-0.0266022	0.511609	-0.006841	0.86599	0.00846638	0.834565	0.0370944	0.360007	0.0959167	0.0177149	0.0667676	0.0991782	0.45125	5.53e-32	0.175239	1.32e-05	0.0398522	0.325383	-0.0514657	0.203947	-0.0680983	0.0926102	-0.163664	4.81e-05
WASH3P	blue	-0.108854	0.00707699	0.108854	0.00707699	-0.0728985	0.0717592	-0.047165	0.244382	0.0228243	0.573367	0.0242037	0.550415	0.0696362	0.085458	0.0621428	0.124929	0.341111	4.1e-18	-0.000585299	0.988481	-0.056608	0.162259	-0.116267	0.00400439	0.11605	0.00407359	-0.115811	0.00415089
KRBOX4	blue	-0.131737	0.00109894	0.131737	0.00109894	-0.00870033	0.830062	0.0484711	0.231549	0.0316938	0.434207	0.0978705	0.0155179	0.0834269	0.0392503	0.076318	0.0593829	0.288771	3.36e-13	0.0990817	0.0142794	-0.00489167	0.903954	-0.101197	0.0123234	-0.0244945	0.545633	-0.151965	0.000162881
FOXD2-AS1	blue	-0.230476	8.26e-09	0.230476	8.26e-09	0.128588	0.00144645	0.11119	0.00593501	0.127532	0.00158394	0.157027	9.71e-05	0.229849	9.08e-09	0.212654	1.12e-07	0.387477	2.53e-23	-0.0217332	0.591838	-0.0470387	0.245649	-0.214432	8.7e-08	-0.120287	0.00290097	-0.332524	3.06e-17
SMPD3	blue	-0.0282071	0.486463	0.0282071	0.486463	-0.00951948	0.814341	0.0119152	0.76881	0.117969	0.00349776	0.116753	0.00385338	0.079011	0.0509286	0.0313582	0.439091	0.332548	3.05e-17	0.133277	0.000958613	-0.119437	0.0031081	-0.192809	1.58e-06	-0.00150404	0.970404	-0.0744237	0.0660008
CCDC66	blue	-0.0391787	0.333633	0.0391787	0.333633	-0.0351896	0.38522	-0.069297	0.0869958	0.0328928	0.417015	0.0267138	0.509839	0.0867336	0.0320676	-0.0147553	0.715857	0.355186	1.32e-19	0.274774	4.79e-12	-0.0941147	0.0199776	-0.100336	0.0130894	0.129855	0.00129603	0.0124244	0.759229
CCDC130	blue	-0.181702	6.19e-06	0.181702	6.19e-06	-0.0237754	0.557493	0.000127987	0.997481	0.0932386	0.0211658	0.15072	0.000184519	0.110289	0.00635445	0.119167	0.00317677	0.453308	2.7e-32	0.0791378	0.0505568	-0.0433751	0.284406	-0.150997	0.000179485	0.122042	0.00251267	-0.204958	3.22e-07
LRP2BP	blue	-0.116434	0.00395189	0.116434	0.00395189	-0.0744742	0.0658166	0.00517657	0.89839	-0.011825	0.770511	0.00254364	0.949969	-0.0161489	0.690347	-0.0417281	0.303109	0.34768	8.43e-19	0.281789	1.29e-12	-0.0028103	0.944732	-0.0867321	0.0320705	0.053929	0.183097	-0.0723218	0.0740413
SPEF2	blue	-0.0764511	0.0589395	0.0764511	0.0589395	-0.128633	0.00144088	0.00288179	0.943328	-0.00663505	0.869988	0.0108363	0.789226	-0.0708509	0.0801295	-0.0468276	0.247776	0.356658	9.12e-20	0.161704	5.94e-05	0.211622	1.29e-07	0.081407	0.0442757	-0.129745	0.00130851	-0.124246	0.00209237
CLK3	blue	-0.147851	0.000245106	0.147851	0.000245106	-0.0432508	0.285791	0.0161006	0.691226	0.0368732	0.36288	0.0735918	0.0690928	0.0461343	0.254855	0.0687619	0.089467	0.337116	1.05e-17	0.116137	0.00404558	-0.0371757	0.358954	-0.132016	0.00107215	0.0615592	0.128518	-0.165972	3.74e-05
ATAD5	blue	-0.274197	5.33e-12	0.274197	5.33e-12	-0.0779211	0.0542205	-0.0255656	0.528204	0.0951745	0.0186182	0.223777	2.26e-08	0.345762	1.34e-18	0.148857	0.000222006	0.431239	4.59e-29	0.359569	4.37e-20	-0.00296409	0.941713	-0.193252	1.49e-06	-0.0830167	0.0402297	-0.276315	3.6e-12
MST1	blue	-0.0958903	0.0177463	0.0958903	0.0177463	-0.171205	2.09e-05	-0.13026	0.00125103	0.0220009	0.587281	0.0601091	0.137782	-0.00213498	0.957999	0.134735	0.000841292	0.354804	1.45e-19	-0.0335112	0.408305	0.287159	4.6e-13	0.17817	9.4e-06	-0.127995	0.00152225	-0.220227	3.79e-08
CRAMP1	blue	-0.0616355	0.128044	0.0616355	0.128044	-0.00635042	0.875519	0.0334963	0.408513	-0.00742681	0.854637	0.0114714	0.777189	0.0410766	0.310728	0.0174767	0.666363	0.338617	7.4e-18	0.0641237	0.113326	0.0143604	0.723146	-0.0369224	0.36224	0.00538521	0.894318	-0.0779431	0.0541524
TCIRG1	blue	-0.279405	2.02e-12	0.279405	2.02e-12	-0.00363317	0.928587	-0.0375333	0.354347	0.340417	4.83e-18	0.356938	8.5e-20	0.306736	8.89e-15	0.296487	7.29e-14	0.436871	7.24e-30	0.0143053	0.724164	-0.106115	0.00866403	-0.278918	2.22e-12	-0.0180457	0.656187	-0.353954	1.8e-19
CCDC18-AS1	blue	-0.136052	0.000746808	0.136052	0.000746808	-0.115589	0.00422413	-0.038191	0.345971	0.0419084	0.301022	0.103344	0.0105845	0.116662	0.00388106	0.0684796	0.0907935	0.598935	9.46e-61	0.197909	8.19e-07	-0.00150888	0.970309	-0.144216	0.000348618	-0.0298407	0.461567	-0.184378	4.48e-06
SNHG20	blue	-0.262194	4.6e-11	0.262194	4.6e-11	-0.0570961	0.158662	0.142969	0.000392689	0.0508982	0.208986	0.110032	0.0064788	0.0589241	0.145727	0.0489394	0.227066	0.480213	1.44e-36	0.103	0.0108475	0.0317665	0.433153	-0.154461	0.000126472	-0.0486766	0.229574	-0.290984	2.18e-13
LBHD1	blue	-0.202418	4.52e-07	0.202418	4.52e-07	-0.0219798	0.587641	-0.0390195	0.335602	0.163035	5.15e-05	0.21559	7.39e-08	0.232233	6.31e-09	0.223381	2.39e-08	0.458798	3.89e-33	0.0424937	0.294317	-0.0439764	0.277778	-0.199915	6.3e-07	-0.0540522	0.182098	-0.258506	8.74e-11
TRIM45	blue	0.0922446	0.0225879	-0.0922446	0.0225879	0.0157666	0.697312	-0.0778206	0.054533	-0.0961806	0.0174031	-0.157083	9.65e-05	-0.00763398	0.850629	0.000405551	0.992018	0.292484	1.62e-13	0.040348	0.319395	-0.1037	0.0103183	-0.04978	0.219175	0.0146273	0.718218	0.0727804	0.0722219
FCHSD1	blue	-0.248776	4.52e-10	0.248776	4.52e-10	0.0337551	0.4049	-0.0821562	0.042352	0.257833	9.81e-11	0.274107	5.42e-12	0.287381	4.41e-13	0.364616	1.2e-20	0.442691	1.04e-30	0.089848	0.0263614	-0.0909648	0.0245402	-0.238	2.57e-09	-0.0582988	0.150058	-0.313195	2.26e-15
BTBD19	blue	-0.31808	7.85e-16	0.31808	7.85e-16	0.0253427	0.531808	0.0814369	0.0441975	0.146184	0.000288364	0.22873	1.08e-08	0.232196	6.35e-09	0.283311	9.65e-13	0.555406	9.65e-51	0.0311368	0.442332	0.00695675	0.863744	-0.241148	1.56e-09	-0.120945	0.00274939	-0.408866	5.05e-26
CCDC18	blue	-0.180907	6.8e-06	0.180907	6.8e-06	-0.0338389	0.403734	-0.0435993	0.281923	0.106182	0.00862179	0.213769	9.55e-08	0.268491	1.51e-11	0.173897	1.54e-05	0.470375	5.82e-35	0.334603	1.89e-17	-0.0446787	0.270168	-0.173786	1.56e-05	-0.0256691	0.526534	-0.209059	1.84e-07
ZNF513	blue	-0.0442193	0.275129	0.0442193	0.275129	-0.055772	0.168561	-0.0973616	0.0160658	0.070028	0.0837091	0.0713352	0.0780815	0.0787571	0.0516802	0.157002	9.74e-05	0.295817	8.34e-14	-0.0496849	0.220057	-0.0161422	0.690469	-0.053875	0.183537	-0.0208219	0.607471	-0.132965	0.000985652
MICA	blue	-0.147204	0.0002611	0.147204	0.0002611	-0.067817	0.0939689	0.0393268	0.331807	0.00512425	0.899411	0.0753336	0.06275	0.0763308	0.0593401	0.0121953	0.763535	0.346546	1.11e-18	0.15539	0.000114982	0.0158522	0.695751	-0.105318	0.00918166	0.026521	0.512899	-0.154695	0.000123482
THOC1	blue	-0.193142	1.51e-06	0.193142	1.51e-06	-0.0608317	0.133104	0.0896455	0.0267038	-0.0570337	0.159119	-0.0160387	0.692353	0.0912778	0.0240498	0.069527	0.0859505	0.391069	9.2e-24	0.13481	0.000835564	-0.0215194	0.59549	-0.172059	1.9e-05	0.0036618	0.928026	-0.204808	3.28e-07
CHTF18	blue	-0.257385	1.06e-10	0.257385	1.06e-10	-0.0711915	0.0786848	-0.114021	0.00477486	0.0490956	0.225585	0.132153	0.00105922	0.324383	1.95e-16	0.249737	3.85e-10	0.551769	5.69e-50	0.0244051	0.5471	-0.103552	0.0104285	-0.24671	6.35e-10	0.0255551	0.528373	-0.293866	1.23e-13
HPX	blue	-0.168604	2.8e-05	0.168604	2.8e-05	-0.0321345	0.427841	-0.0853029	0.0350242	0.178445	9.1e-06	0.148162	0.000237719	0.231328	7.25e-09	0.268677	1.46e-11	0.410274	3.3e-26	0.0553925	0.171481	-0.0830252	0.0402094	-0.16416	4.56e-05	0.0939416	0.0202076	-0.198261	7.82e-07
HCG27	blue	-0.270889	9.76e-12	0.270889	9.76e-12	-0.13679	0.000698298	0.0964697	0.017067	0.0255292	0.528791	0.196452	9.89e-07	0.0857288	0.0341206	-0.0349628	0.388291	0.612861	2.75e-64	0.117306	0.00368766	0.190429	2.13e-06	-0.0771344	0.0567052	-0.144933	0.000325419	-0.354919	1.41e-19
AP006621.5	blue	-0.0443759	0.273431	0.0443759	0.273431	-0.0535151	0.186486	-0.140291	0.00050537	-0.0172014	0.671309	-0.00685785	0.865663	0.114638	0.00455078	0.0543428	0.179755	0.346963	1e-18	0.115189	0.00435871	-0.0732696	0.0703218	-0.0689524	0.0885809	0.168263	2.91e-05	-0.0035281	0.930647
TRMT13	blue	-0.0700954	0.0834109	0.0700954	0.0834109	-0.0277258	0.493933	0.0631015	0.119203	-0.0323183	0.425202	0.0425209	0.294007	0.0438829	0.278802	-0.0368874	0.362696	0.297585	5.84e-14	0.187858	2.93e-06	0.0249937	0.537475	-0.0641375	0.113248	-0.0634943	0.116917	-0.0802317	0.0474416
MYO19	blue	-0.0842992	0.0372345	0.0842992	0.0372345	-0.0979012	0.0154853	-0.0996424	0.013736	-0.0741467	0.0670173	-0.0482043	0.234131	0.124704	0.00201348	-0.00517515	0.898418	0.276285	3.62e-12	0.112379	0.00541991	-0.0622351	0.124368	-0.0928706	0.0216829	0.229269	9.92e-09	0.00136079	0.973222
C5orf56	blue	-0.245122	8.22e-10	0.245122	8.22e-10	-0.165228	4.06e-05	0.017958	0.657751	0.121168	0.00269962	0.286968	4.78e-13	0.0883874	0.0289182	0.0246126	0.543698	0.447892	1.76e-31	0.293707	1.27e-13	0.113652	0.00491313	-0.107008	0.00811495	-0.0490544	0.225975	-0.2808	1.56e-12
ABTB1	blue	-0.134653	0.000847501	0.134653	0.000847501	0.023014	0.570185	0.124773	0.0020018	0.0880357	0.0295647	0.0514606	0.203992	-0.0488599	0.227822	0.00561846	0.889769	0.277137	3.09e-12	-0.0837005	0.0386083	0.0344528	0.395255	-0.0501229	0.216013	-0.0255503	0.52845	-0.182	5.97e-06
LINC00173	blue	-0.278292	2.49e-12	0.278292	2.49e-12	-0.12836	0.00147513	0.143256	0.000382092	0.0587209	0.147124	0.16072	6.59e-05	0.0658887	0.103716	0.0254405	0.530225	0.594421	1.22e-59	0.108887	0.00705943	0.159796	7.27e-05	-0.125422	0.00189536	-0.159419	7.56e-05	-0.384939	5.14e-23
FBXL19-AS1	blue	-0.0610838	0.1315	0.0610838	0.1315	-0.0390982	0.334627	-0.141409	0.000455114	0.0710483	0.0792894	0.116651	0.00388466	0.146209	0.000287661	0.071784	0.0762218	0.337853	8.86e-18	0.0936075	0.0206582	-0.0244958	0.545613	-0.0673455	0.0962815	0.0449672	0.267084	-0.0554081	0.17136
UBE2Q2P1	blue	-0.183653	4.89e-06	0.183653	4.89e-06	-0.0888176	0.0281439	0.0289602	0.474898	-0.0629385	0.120162	0.0089945	0.824408	0.0327722	0.418725	-0.0410706	0.310798	0.431679	3.98e-29	0.360583	3.38e-20	-0.0496875	0.220033	-0.149114	0.000216439	0.198518	7.56e-07	-0.0515245	0.20343
Z97832.2	blue	-0.100939	0.012549	0.100939	0.012549	-0.0749059	0.0642612	-0.037065	0.360388	-0.0114104	0.778343	0.0693632	0.086694	0.081433	0.0442078	-0.0206659	0.610166	0.541472	7.7e-48	0.255223	1.53e-10	-0.0314201	0.438188	-0.126935	0.00166691	-0.00251426	0.950546	-0.107169	0.00801944
AL031282.1	blue	-0.0268695	0.507375	0.0268695	0.507375	-0.0204448	0.613994	0.0133352	0.742182	-0.0173898	0.667923	0.03257	0.421602	0.0527835	0.192588	-0.017816	0.660288	0.309319	5.16e-15	0.181632	6.24e-06	0.016566	0.682778	-0.03939	0.33103	-0.050568	0.211958	-0.0499919	0.217218
RGS17	blue	-0.145272	0.000314972	0.145272	0.000314972	0.0966633	0.0168452	-0.156251	0.000105232	0.14458	0.000336663	0.182077	5.92e-06	0.398184	1.19e-24	0.327933	8.75e-17	0.352139	2.82e-19	0.371322	2.07e-21	-0.275453	4.23e-12	-0.33565	1.48e-17	0.0339308	0.402458	-0.149368	0.000211074
DSCAML1	blue	-0.240639	1.69e-09	0.240639	1.69e-09	-0.224186	2.12e-08	0.130734	0.00120024	-0.00765618	0.850199	0.0235737	0.560841	-0.101183	0.012336	-0.142255	0.000420181	0.333331	2.54e-17	0.0309285	0.445391	0.238999	2.2e-09	-0.014045	0.728985	-0.118333	0.00339712	-0.255357	1.5e-10
LINC00205	blue	-0.0345645	0.393724	0.0345645	0.393724	0.00721009	0.858833	0.0513473	0.20499	-0.060366	0.136105	-0.0457932	0.258388	0.0169961	0.675007	0.0069633	0.863617	0.271019	9.53e-12	0.100883	0.012598	-0.00213021	0.958092	-0.0490768	0.225763	-0.11404	0.00476766	-0.0804763	0.0467675
DBH-AS1	blue	0.00395208	0.922338	-0.00395208	0.922338	0.0527492	0.192877	-0.120431	0.00286731	0.205034	3.19e-07	0.177113	1.06e-05	0.196899	9.33e-07	0.217384	5.72e-08	0.394598	3.36e-24	0.0343967	0.396025	0.0324682	0.423056	0.0313382	0.439384	-0.0741124	0.0671442	-0.118296	0.00340711
SMG1P7	blue	-0.214822	8.23e-08	0.214822	8.23e-08	-0.0261946	0.518102	-0.0755041	0.0621559	0.137723	0.000641108	0.185297	4.01e-06	0.224775	1.95e-08	0.219189	4.41e-08	0.633593	6.85e-70	0.2604	6.29e-11	-0.0627778	0.121113	-0.196604	9.7e-07	0.0684161	0.0910943	-0.256163	1.31e-10
ARMCX4	blue	0.0178884	0.658994	-0.0178884	0.658994	0.0430461	0.288079	0.112012	0.00557459	-0.133852	0.000910639	-0.107571	0.00778463	-0.0281255	0.487725	-0.0726095	0.0728954	0.303986	1.58e-14	0.115541	0.00424012	-0.0753318	0.0627561	-0.0690176	0.0882794	0.0305961	0.4503	0.027875	0.491612
AC104794.2	blue	-0.0761676	0.0598875	0.0761676	0.0598875	0.0680004	0.093081	0.00485686	0.904635	0.00681777	0.866441	0.00507784	0.900318	0.10481	0.00952624	0.142566	0.000407977	0.250094	3.63e-10	0.0230249	0.570002	-0.100727	0.0127366	-0.158596	8.24e-05	-0.00084541	0.983362	-0.107145	0.00803321
PCNX2	blue	-0.0472169	0.243862	0.0472169	0.243862	0.112897	0.00520818	-0.0952462	0.0185293	0.19175	1.8e-06	0.209515	1.73e-07	0.168397	2.87e-05	0.255829	1.38e-10	0.312413	2.67e-15	0.192503	1.64e-06	-0.148749	0.000224379	-0.179115	8.41e-06	-0.0583661	0.149587	-0.107821	0.00764209
RGS11	blue	-0.035425	0.382046	0.035425	0.382046	0.24214	1.33e-09	-0.0251525	0.534893	0.11524	0.00434153	0.0459685	0.256568	0.104089	0.0100347	0.196755	9.51e-07	0.380273	1.86e-22	0.0410714	0.310788	-0.200497	5.83e-07	-0.142818	0.000398364	0.115112	0.00438517	-0.0300859	0.457892
AC074117.1	blue	-0.0810182	0.0453027	0.0810182	0.0453027	-0.0522564	0.197074	-0.151116	0.000177358	0.0903395	0.025546	0.128662	0.0014372	0.178405	9.14e-06	0.146975	0.000267003	0.456724	8.12e-33	0.0698303	0.0845878	-0.0179926	0.657134	-0.0712835	0.0782983	-0.022564	0.57775	-0.131448	0.00112725
CARMIL3	blue	-0.167968	3.01e-05	0.167968	3.01e-05	-0.129556	0.00133012	0.0485957	0.23035	-0.0286124	0.480219	0.0133453	0.741995	0.0494734	0.22203	-0.037168	0.359054	0.457171	6.93e-33	0.0810565	0.0452006	0.213333	1.02e-07	0.0456456	0.259927	-0.100836	0.01264	-0.244157	9.62e-10
DDX5	blue	-0.0137271	0.734886	0.0137271	0.734886	-0.000190462	0.996251	0.0692673	0.0871313	-0.0258383	0.523812	-0.0214779	0.5962	-0.0062258	0.877942	-0.0855503	0.0344969	0.22121	3.29e-08	0.0529358	0.191306	0.00252457	0.950343	-0.0247424	0.541575	-0.021697	0.592456	-0.0264669	0.51376
WHAMM	blue	-0.077748	0.0547593	0.077748	0.0547593	-0.0621308	0.125002	-0.0354858	0.381229	0.0152993	0.70586	0.0560158	0.166704	0.0343713	0.396374	0.0240166	0.553502	0.237152	2.94e-09	0.0396353	0.328025	0.00738573	0.855432	-0.0520189	0.199121	0.00793334	0.844844	-0.0720069	0.0753118
DXO	blue	-0.108678	0.00717069	0.108678	0.00717069	-0.0669526	0.0982435	-0.0356903	0.37849	0.0291361	0.472217	0.0516217	0.202578	0.0453742	0.262774	0.0518338	0.200726	0.382366	1.05e-22	-0.0138974	0.731722	-0.0205756	0.611728	-0.0876383	0.0303101	0.0406251	0.31608	-0.135824	0.000762395
PIDD1	blue	-0.257475	1.04e-10	0.257475	1.04e-10	-0.0804839	0.0467469	-0.11676	0.00385101	0.21275	1.1e-07	0.199658	6.51e-07	0.236728	3.14e-09	0.257714	1e-10	0.590059	1.38e-58	0.0330393	0.414942	-0.0674958	0.0955396	-0.212172	1.2e-07	0.0650773	0.108051	-0.289558	2.88e-13
FO538757.1	blue	-0.115174	0.00436397	0.115174	0.00436397	-0.0347229	0.391558	0.00590608	0.884165	0.0104199	0.797146	0.0152239	0.707243	0.076392	0.0591361	0.094725	0.0191846	0.492014	1.45e-38	0.0119771	0.767644	-0.0492847	0.223801	-0.140229	0.000508318	0.0232901	0.565566	-0.180593	7.06e-06
ALG13	blue	-0.0672603	0.0967046	0.0672603	0.0967046	-0.03537	0.382786	-0.0518821	0.200306	0.000289631	0.9943	-0.00925961	0.81932	0.0617851	0.127119	0.0898913	0.0262887	0.284677	7.43e-13	0.169545	2.52e-05	-0.0945614	0.0193944	-0.109834	0.00657604	0.178473	9.07e-06	-0.0294961	0.46676
PNKP	blue	-0.0725476	0.0731409	0.0725476	0.0731409	-0.00711077	0.860758	-0.143456	0.000374898	0.16664	3.48e-05	0.10129	0.0122432	0.13561	0.000777324	0.218718	4.72e-08	0.294468	1.09e-13	0.0288816	0.476098	-0.136937	0.000688978	-0.139973	0.000520615	0.141707	0.000442502	-0.111245	0.00591014
PRDM15	blue	-0.102353	0.0113586	0.102353	0.0113586	0.0818348	0.0431683	0.030016	0.458939	0.132821	0.000998325	0.133508	0.00093905	0.201383	5.19e-07	0.155803	0.000110204	0.303098	1.89e-14	0.14117	0.000465455	-0.108874	0.00706661	-0.172861	1.74e-05	-0.0134903	0.739292	-0.127375	0.0016054
AHSA2P	blue	-0.310743	3.82e-15	0.310743	3.82e-15	-0.137636	0.00064622	-0.0178377	0.659899	0.0864266	0.0326833	0.187278	3.15e-06	0.170698	2.22e-05	0.122956	0.0023298	0.730365	6.75e-103	0.146402	0.000282334	0.0224889	0.579017	-0.199923	6.29e-07	-0.00604405	0.881479	-0.340894	4.32e-18
TSNARE1	blue	-0.141634	0.000445552	0.141634	0.000445552	-0.0671569	0.0972193	0.0649681	0.108645	0.0115121	0.776421	0.0669493	0.0982604	0.00438297	0.913902	0.0712621	0.0783878	0.380587	1.71e-22	0.0406563	0.315708	0.102931	0.0109011	-0.0475114	0.240931	-0.0911891	0.0241879	-0.232957	5.65e-09
PILRB	blue	-0.261198	5.48e-11	0.261198	5.48e-11	-0.115436	0.0042751	-0.0670728	0.0976399	0.113723	0.0048863	0.20419	3.57e-07	0.160484	6.76e-05	0.152569	0.000153254	0.67312	7.51e-82	0.120521	0.00284633	0.0448694	0.268126	-0.168383	2.87e-05	0.01906	0.638205	-0.309212	5.28e-15
AC006001.3	blue	-0.158788	8.08e-05	0.158788	8.08e-05	-0.0412608	0.308561	0.00682579	0.866285	0.0109321	0.787408	0.0668711	0.0986547	0.0510111	0.207975	0.0400905	0.322496	0.515716	8.06e-43	0.129893	0.00129175	0.00886615	0.826874	-0.121222	0.00268784	0.0596134	0.141064	-0.16574	3.84e-05
AL662844.4	blue	-0.0971991	0.0162442	0.0971991	0.0162442	-0.0913286	0.023971	0.0882463	0.0291762	-0.076954	0.0572883	0.0160144	0.692795	-0.0573781	0.156612	-0.135709	0.000770414	0.398781	1e-24	0.0537533	0.184531	0.106526	0.00840742	-0.0227918	0.573915	-0.0954737	0.0182494	-0.148413	0.000231922
ANKRD24	blue	-0.0635775	0.116437	0.0635775	0.116437	-0.0818227	0.0431994	-0.0553888	0.171509	0.0213334	0.598675	0.0645222	0.111097	0.0599801	0.13863	0.0414038	0.306886	0.411242	2.46e-26	-0.0156147	0.700086	0.118077	0.00346765	0.043777	0.279964	-0.0594961	0.141849	-0.163966	4.66e-05
AC073896.4	blue	-0.140226	0.000508465	0.140226	0.000508465	0.00454705	0.910692	-0.0752565	0.0630203	0.0579638	0.152418	0.0703564	0.082265	0.127767	0.00155234	0.254289	1.8e-10	0.401817	4.12e-25	-0.0425795	0.293341	-0.0736763	0.0687732	-0.151918	0.00016366	0.0515634	0.203088	-0.223257	2.44e-08
AC005332.3	blue	-0.123789	0.00217374	0.123789	0.00217374	-0.031717	0.433871	-0.0203436	0.615749	0.0169555	0.675739	0.0980755	0.0153019	0.0477014	0.239052	0.102582	0.0111754	0.246452	6.62e-10	0.140923	0.000476373	0.0348852	0.389346	-0.0758871	0.0608381	-0.0304137	0.453006	-0.160782	6.55e-05
PPP2R3B	blue	-0.187093	3.22e-06	0.187093	3.22e-06	0.0380141	0.348212	-0.00567623	0.888643	0.137122	0.000677424	0.156072	0.000107188	0.294475	1.09e-13	0.256736	1.18e-10	0.382811	9.27e-23	0.0192863	0.634221	-0.136644	0.000707603	-0.204966	3.21e-07	0.0583016	0.150038	-0.229724	9.26e-09
ECHDC2	blue	-0.0391906	0.333485	0.0391906	0.333485	-0.192312	1.68e-06	-0.0149373	0.712506	-0.0524543	0.195381	-0.0101415	0.802452	-0.131291	0.00114292	-0.0827152	0.0409628	0.462644	9.8e-34	0.0514399	0.204174	0.258705	8.44e-11	0.178391	9.16e-06	-0.0593141	0.143074	-0.140565	0.000492614
TDRD10	blue	-0.176409	1.15e-05	0.176409	1.15e-05	0.0415209	0.305519	0.153325	0.000141971	-0.0219278	0.588524	0.017126	0.672667	-0.0157501	0.697612	0.109045	0.00697676	0.41998	1.66e-27	0.124195	0.00210135	-0.00528588	0.896256	-0.146427	0.000281642	0.0148792	0.713577	-0.214403	8.74e-08
SIN3B	blue	-0.0551382	0.173459	0.0551382	0.173459	0.00926021	0.819309	0.0279393	0.490612	0.0279219	0.490883	0.0330859	0.414283	0.02233	0.581702	0.0285953	0.480482	0.312502	2.62e-15	0.0416967	0.303473	0.00345311	0.932118	-0.0702252	0.0828396	-0.0310728	0.44327	-0.105694	0.00893412
ZNF160	blue	-0.120434	0.00286643	0.120434	0.00286643	-0.0645334	0.111035	0.126967	0.00166245	-0.0812236	0.0447577	0.0130344	0.747799	-0.06517	0.107548	-0.060641	0.134326	0.289608	2.86e-13	0.176413	1.15e-05	0.0356635	0.378849	-0.104966	0.0094188	-0.0163877	0.68601	-0.111164	0.00594657
NDST2	blue	-0.180396	7.23e-06	0.180396	7.23e-06	-0.00938595	0.816899	0.0716067	0.0769521	0.0264215	0.514482	0.152544	0.000153655	0.114587	0.00456885	0.0675318	0.0953625	0.371781	1.83e-21	0.0990868	0.0142743	0.0212723	0.599722	-0.112821	0.00523881	-0.0273418	0.499937	-0.199607	6.56e-07
ANKRD49	blue	-0.0723312	0.0740036	0.0723312	0.0740036	-0.0543225	0.179918	-0.0379338	0.349232	0.0374954	0.354834	0.0806006	0.0464281	0.0344052	0.395908	0.0216557	0.59316	0.225457	1.76e-08	0.102764	0.0110319	-0.0139929	0.729952	-0.0676583	0.0947424	0.0798472	0.0485178	-0.0683505	0.0914055
LENG8-AS1	blue	-0.253821	1.94e-10	0.253821	1.94e-10	-0.0987579	0.0146016	0.00359469	0.929342	0.0504018	0.213466	0.131559	0.00111632	0.160543	6.72e-05	0.115641	0.00420682	0.609272	2.33e-63	0.0918632	0.0231551	0.037671	0.352583	-0.175058	1.35e-05	-0.0513343	0.205106	-0.313046	2.33e-15
ANKHD1-EIF4EBP3	blue	-0.146456	0.000280852	0.146456	0.000280852	-0.0417756	0.302559	-0.0755474	0.0620056	0.113219	0.00508053	0.131914	0.00108184	0.114107	0.00474287	0.159835	7.24e-05	0.327919	8.78e-17	0.139794	0.000529352	-0.032976	0.415836	-0.15117	0.000176405	0.0579506	0.152511	-0.175463	1.29e-05
CAPN15	blue	-0.248854	4.46e-10	0.248854	4.46e-10	-0.0899982	0.0261099	-0.0180786	0.655601	0.0528882	0.191706	0.139251	0.000556743	0.15024	0.00019357	0.139853	0.000526446	0.423294	5.87e-28	-0.0407581	0.314497	0.13509	0.000814731	-0.0424794	0.294479	-0.00511724	0.899548	-0.294419	1.1e-13
UBAP1L	blue	-0.280238	1.73e-12	0.280238	1.73e-12	-0.0692049	0.087417	0.137204	0.000672325	0.0110881	0.784448	0.11457	0.00457498	0.0673892	0.0960653	0.00999386	0.80527	0.704202	1.19e-92	0.262111	4.67e-11	0.0564594	0.163366	-0.174468	1.44e-05	0.0135128	0.738873	-0.29788	5.5e-14
FBXL8	blue	-0.284272	8.03e-13	0.284272	8.03e-13	-0.065702	0.104701	0.0680114	0.0930282	0.0405163	0.317379	0.147374	0.000256801	0.116436	0.00395124	0.118746	0.00328632	0.441166	1.73e-30	-0.00287777	0.943407	0.162933	5.2e-05	-0.0807806	0.0459402	-0.138805	0.000580264	-0.391188	8.9e-24
HAUS5	blue	-0.189507	2.39e-06	0.189507	2.39e-06	-0.059768	0.140034	-0.0827194	0.0409525	0.0704027	0.0820635	0.133677	0.000925024	0.202839	4.28e-07	0.174118	1.5e-05	0.344554	1.8e-18	-0.00717334	0.859546	-0.0643635	0.11198	-0.175161	1.33e-05	0.066356	0.101284	-0.193353	1.47e-06
F2RL1	blue	0.216176	6.79e-08	-0.216176	6.79e-08	0.00509109	0.900059	0.0116603	0.77362	-0.165793	3.82e-05	-0.178049	9.53e-06	-0.184462	4.44e-06	-0.195117	1.17e-06	-0.281047	1.48e-12	-0.150069	0.000196897	0.206477	2.62e-07	0.265134	2.74e-11	-0.203224	4.06e-07	0.160286	6.9e-05
ZNF397	blue	-0.0624256	0.123218	0.0624256	0.123218	-0.077898	0.0542924	0.0309138	0.445609	-0.0654302	0.106148	-0.0765589	0.0585823	-0.0840842	0.0377229	-0.109577	0.00670425	0.259353	7.55e-11	0.111142	0.00595652	0.0367906	0.363957	-0.0125508	0.756856	0.0140768	0.728396	-0.0243805	0.547505
PI4KAP2	blue	-0.189365	2.43e-06	0.189365	2.43e-06	-0.125714	0.0018491	-0.0209726	0.604873	-0.0311829	0.441655	0.0822175	0.0421978	0.110657	0.00617991	0.0433665	0.284502	0.501905	2.67e-40	0.069868	0.0844197	0.0219505	0.588138	-0.117158	0.00373137	0.0496985	0.219932	-0.195015	1.19e-06
AC009084.2	blue	-0.287239	4.53e-13	0.287239	4.53e-13	-0.0339005	0.402879	0.177637	1e-05	0.0490593	0.225928	0.119431	0.0031095	0.087547	0.0304837	0.164874	4.22e-05	0.565479	6.31e-53	0.0904452	0.0253736	0.065277	0.106971	-0.210478	1.51e-07	-0.0945614	0.0193944	-0.385295	4.66e-23
AC097376.2	blue	-0.0585343	0.148416	0.0585343	0.148416	-0.126882	0.00167444	0.0393483	0.331543	-0.1579	8.87e-05	-0.0782696	0.0531493	-0.0744611	0.0658642	-0.151462	0.000171324	0.274101	5.43e-12	0.280357	1.69e-12	0.0212068	0.600847	-0.0327999	0.418332	0.133223	0.000963255	0.01381	0.733346
NBEAL2	blue	0.0492109	0.224495	-0.0492109	0.224495	0.00526549	0.896654	-0.00690191	0.864808	0.0688049	0.0892664	0.0466041	0.250043	0.0187303	0.644027	0.0554344	0.171157	0.340234	5.05e-18	0.0772987	0.0561786	-0.179486	8.05e-06	-0.15157	0.000169473	0.0721924	0.0745613	0.02841	0.483331
METAP1D	blue	-0.118083	0.00346575	0.118083	0.00346575	-0.0616587	0.127901	0.0963336	0.0172245	-0.03011	0.457533	0.02383	0.556587	-0.0182817	0.651985	-0.0302878	0.45488	0.287491	4.32e-13	0.0329915	0.415617	0.15855	8.29e-05	-0.014327	0.723763	-0.14281	0.000398639	-0.192699	1.6e-06
POC1B-AS1	blue	-0.0106701	0.792385	0.0106701	0.792385	-0.0317366	0.433586	-0.101683	0.0119098	-0.0331399	0.413521	-0.0238474	0.5563	-0.00386839	0.923977	0.0411518	0.309842	0.385892	3.95e-23	0.400341	6.36e-25	-0.152654	0.000151949	-0.137655	0.0006451	0.225024	1.88e-08	0.0699948	0.0838558
ZRANB2	blue	-0.0687953	0.0893114	0.0687953	0.0893114	-0.0902766	0.0256492	-0.0323735	0.424411	-0.0464882	0.251224	0.0556471	0.169517	0.025477	0.529635	-0.00363316	0.928587	0.274261	5.27e-12	0.157739	9.02e-05	-0.0570587	0.158936	-0.133054	0.000977873	0.0389041	0.337034	-0.0563046	0.164525
PMS2P3	blue	-0.145581	0.0003057	0.145581	0.0003057	-0.0450445	0.266261	-0.060439	0.13563	0.0484071	0.232167	0.0840701	0.0377551	0.127572	0.00157861	0.0898006	0.0264412	0.457941	5.27e-33	0.166796	3.42e-05	-0.0602933	0.136577	-0.152997	0.000146763	0.0717637	0.0763051	-0.140282	0.00050581
ZBTB48	blue	-0.151492	0.000170809	0.151492	0.000170809	-0.0851142	0.035431	0.0345304	0.394191	0.0600906	0.137903	0.0918153	0.0232272	0.0474	0.242037	0.0160362	0.692397	0.364675	1.18e-20	-0.0131615	0.745424	0.129244	0.00136668	0.00324106	0.936277	-0.0930228	0.0214677	-0.225872	1.65e-08
GBAP1	blue	-0.119661	0.00305238	0.119661	0.00305238	-0.0435261	0.282732	-0.0741411	0.067038	0.0547033	0.176881	0.115711	0.00418395	0.155529	0.000113349	0.141259	0.000461586	0.447495	2.02e-31	-0.0102603	0.800186	0.0254767	0.529639	-0.0870541	0.0314353	-0.061939	0.126173	-0.220412	3.69e-08
NR2F2-AS1	blue	-0.0134281	0.740451	0.0134281	0.740451	0.0451938	0.264679	0.137161	0.000675017	-0.0487794	0.22859	-0.00875628	0.828986	-0.0757286	0.0613805	-0.0780479	0.0538288	0.299447	4e-14	0.279416	2.02e-12	0.00575018	0.887202	-0.0931918	0.021231	-0.0847119	0.0363118	-0.0530194	0.190604
HSF4	blue	-0.517954	3.07e-43	0.517954	3.07e-43	-0.143365	0.000378159	0.153757	0.00013588	0.154517	0.000125747	0.33397	2.19e-17	0.20353	3.9e-07	0.160509	6.74e-05	0.706329	1.93e-93	0.075803	0.0611255	0.227897	1.22e-08	-0.2061	2.76e-07	-0.188572	2.68e-06	-0.63051	4.97e-69
AGER	blue	-0.257229	1.09e-10	0.257229	1.09e-10	-0.051514	0.203522	0.0074427	0.854329	0.116128	0.00404867	0.207347	2.33e-07	0.178239	9.32e-06	0.124045	0.00212777	0.684176	1.55e-85	0.0339925	0.401602	0.0297126	0.463494	-0.157066	9.67e-05	-0.0524046	0.195805	-0.338155	8.25e-18
POLR2J3	blue	-0.160669	6.63e-05	0.160669	6.63e-05	-0.0691355	0.087736	-0.00637302	0.875079	-0.0379575	0.348931	0.0639036	0.114571	0.0269335	0.506364	0.0442865	0.2744	0.416731	4.57e-27	0.180069	7.51e-06	-0.0323085	0.425342	-0.132504	0.00102684	0.0936632	0.0205825	-0.147319	0.000258198
HIC2	blue	-0.0675585	0.0952314	0.0675585	0.0952314	-0.0801023	0.0478016	0.0483005	0.233198	-0.0871389	0.0312699	-0.0616744	0.127803	-0.00807598	0.842091	-0.0885297	0.0286601	0.250099	3.63e-10	-0.0167568	0.679326	0.0889088	0.0279821	0.023383	0.564016	0.00456582	0.910324	-0.0810647	0.0451788
AC005332.4	blue	-0.110269	0.00636386	0.110269	0.00636386	-0.0321984	0.426922	0.0215679	0.594661	0.0687176	0.0896745	0.0818624	0.0430979	0.0194041	0.632152	0.0212599	0.599935	0.238056	2.55e-09	0.106011	0.00873025	-0.0903102	0.0255941	-0.15416	0.000130408	0.0577432	0.153988	-0.0855098	0.0345828
NPIPP1	blue	-0.21399	9.26e-08	0.21399	9.26e-08	0.0355301	0.380636	-0.0290219	0.473956	0.11502	0.00441677	0.134682	0.000845269	0.196963	9.26e-07	0.233682	5.05e-09	0.580862	2.06e-56	0.0199404	0.622766	-0.0655727	0.105388	-0.207033	2.43e-07	0.018388	0.650095	-0.288956	3.24e-13
AVIL	blue	-0.129758	0.00130695	0.129758	0.00130695	-0.0469556	0.246485	-0.0230987	0.568766	0.0467302	0.248762	0.0942378	0.0198153	0.134931	0.000826557	0.0658858	0.103732	0.540314	1.32e-47	0.196307	1.01e-06	0.00750015	0.853217	-0.085802	0.0339674	0.0976286	0.0157763	-0.141709	0.000442415
LUC7L	blue	-0.160743	6.58e-05	0.160743	6.58e-05	-0.0667965	0.0990317	-0.0962253	0.0173507	0.0865544	0.0324258	0.0799204	0.0483114	0.119285	0.00314659	0.139513	0.000543382	0.594749	1.01e-59	0.168168	2.94e-05	-0.111303	0.00588408	-0.209517	1.73e-07	0.127398	0.00160226	-0.16758	3.14e-05
THUMPD2	blue	-0.156224	0.000105521	0.156224	0.000105521	-0.120031	0.00296209	0.00958287	0.813127	0.0240999	0.552126	0.0550638	0.174041	0.0892821	0.0273279	0.00966682	0.811521	0.271745	8.35e-12	0.083176	0.039847	0.0863433	0.0328522	-0.0532237	0.188899	-0.10581	0.0088592	-0.193745	1.4e-06
ZNF337	blue	-0.245334	7.95e-10	0.245334	7.95e-10	-0.00710581	0.860854	0.035827	0.376666	0.10977	0.00660752	0.191764	1.8e-06	0.170313	2.31e-05	0.161437	6.11e-05	0.504162	1.05e-40	0.14146	0.000452924	-0.0377157	0.352011	-0.211294	1.35e-07	-0.0385651	0.341265	-0.269908	1.17e-11
CHMP4A	blue	-0.185744	3.8e-06	0.185744	3.8e-06	-0.0351885	0.385235	-0.00350702	0.93106	0.101738	0.0118631	0.132931	0.000988628	0.142133	0.000425062	0.13334	0.000953281	0.456303	9.42e-33	0.0727768	0.0722361	0.0231015	0.568719	-0.122991	0.00232299	0.0090683	0.822991	-0.254287	1.8e-10
CCDC40	blue	-0.0955912	0.0181063	0.0955912	0.0181063	-0.109713	0.00663588	-0.180872	6.83e-06	0.0494806	0.221963	0.141098	0.000468614	0.146064	0.00029175	0.172313	1.85e-05	0.495949	3e-39	0.0305262	0.451336	0.0224113	0.580327	-0.0767286	0.0580235	-0.0614613	0.129128	-0.196904	9.33e-07
DNMT3B	blue	-0.0818868	0.0430355	0.0818868	0.0430355	0.0421978	0.297694	-0.0742987	0.0664578	0.098255	0.0151148	0.0901488	0.0258598	0.258429	8.85e-11	0.259374	7.52e-11	0.379433	2.34e-22	-0.0273972	0.499069	-6.29e-05	0.998762	-0.0429955	0.288647	-0.069032	0.0882128	-0.191354	1.89e-06
INPP5B	blue	-0.083375	0.0393731	0.083375	0.0393731	0.010018	0.804808	0.0807053	0.0461437	0.0936698	0.0205736	0.118105	0.00345968	0.0503861	0.213609	0.015983	0.693366	0.297873	5.51e-14	0.183067	5.25e-06	0.0278896	0.491384	-0.0584804	0.14879	-0.0972494	0.0161888	-0.120936	0.00275155
LINC02048	blue	-0.302375	2.2e-14	0.302375	2.2e-14	-0.091934	0.0230489	0.102668	0.0111073	0.125514	0.00188069	0.212178	1.19e-07	0.117436	0.00364972	0.122521	0.00241526	0.513549	2.04e-42	0.138273	0.000609442	0.161043	6.37e-05	-0.13938	0.000550143	-0.169349	2.58e-05	-0.410288	3.29e-26
KCNJ14	blue	-0.207713	2.21e-07	0.207713	2.21e-07	0.0584447	0.149039	-0.0277765	0.493144	0.100851	0.0126265	0.102728	0.0110601	0.248506	4.72e-10	0.232328	6.22e-09	0.420544	1.39e-27	0.070942	0.0797409	-0.124674	0.00201853	-0.238418	2.41e-09	0.0937693	0.0204389	-0.213528	9.88e-08
ZNF251	blue	-0.0625894	0.122236	0.0625894	0.122236	0.0803313	0.0471663	0.0800876	0.0478426	-0.0174711	0.666463	0.00020601	0.995945	0.0614117	0.129438	0.0624524	0.123057	0.378075	3.38e-22	0.145696	0.000302341	-0.0366291	0.366069	-0.103447	0.0105069	-0.0782985	0.0530614	-0.121116	0.00271119
MTPN	blue	0.0386074	0.340735	-0.0386074	0.340735	0.0450143	0.266583	-0.0585764	0.148123	0.00145872	0.971296	-0.0214043	0.597459	0.0115693	0.775338	0.021251	0.600088	-0.253184	2.16e-10	-0.0192138	0.635497	-0.102572	0.0111829	-0.0834541	0.039186	0.0915571	0.0236192	0.12072	0.00280039
KCNIP2	blue	-0.2124	1.16e-07	0.2124	1.16e-07	-0.0767888	0.0578265	0.00850875	0.833749	0.119061	0.00320388	0.164761	4.27e-05	0.123833	0.00216578	0.134872	0.000830907	0.499181	8.12e-40	0.0880767	0.0294888	0.0417052	0.303375	-0.152492	0.000154455	-0.0643589	0.112006	-0.285279	6.62e-13
ZNF487	blue	-0.111512	0.00579115	0.111512	0.00579115	0.0241465	0.551358	-0.0204753	0.613466	0.0716271	0.0768679	0.0622557	0.124244	0.140628	0.000489716	0.167255	3.25e-05	0.275153	4.47e-12	0.0976971	0.0157027	-0.00746084	0.853978	-0.0952572	0.0185156	-0.0622686	0.124166	-0.163855	4.71e-05
AL139287.1	blue	-0.192511	1.64e-06	0.192511	1.64e-06	-0.0571534	0.158244	0.0670852	0.0975779	0.0206004	0.611298	0.0825785	0.0412989	0.0860183	0.0335179	0.0454786	0.261676	0.602753	1.06e-61	0.142088	0.000426857	0.0319864	0.429973	-0.131339	0.00113816	-0.0532842	0.188396	-0.22345	2.37e-08
CCT6P1	blue	-0.176459	1.15e-05	0.176459	1.15e-05	-0.0445211	0.271863	-0.0352551	0.384335	0.105658	0.00895726	0.140847	0.000479746	0.230482	8.25e-09	0.1325	0.00102719	0.400357	6.33e-25	0.0825495	0.0413706	-0.0230025	0.570378	-0.180445	7.19e-06	-0.0466088	0.249995	-0.220346	3.73e-08
DONSON	blue	-0.202073	4.74e-07	0.202073	4.74e-07	0.0549259	0.175123	-0.0578086	0.153521	0.140093	0.000514801	0.189265	2.46e-06	0.33732	1e-17	0.290983	2.18e-13	0.36841	4.46e-21	0.0576651	0.154546	-0.0589918	0.145264	-0.186589	3.42e-06	-0.0299502	0.459924	-0.256728	1.19e-10
AC040977.1	blue	-0.235012	4.11e-09	0.235012	4.11e-09	-0.0785968	0.0521594	0.0172269	0.670851	0.0886312	0.0284773	0.151846	0.000164846	0.110236	0.00637954	0.118257	0.00341786	0.372787	1.4e-21	0.0349294	0.388746	0.146102	0.000290662	-0.0530392	0.190439	-0.08981	0.0264254	-0.319758	5.43e-16
OBSCN	blue	-0.133833	0.000912188	0.133833	0.000912188	-0.0692215	0.0873411	0.052284	0.196837	0.0377408	0.351691	0.0943036	0.0197291	0.0199101	0.623294	0.0551487	0.173377	0.42081	1.28e-27	0.0865307	0.0324734	0.0424901	0.294358	-0.102436	0.0112918	-0.0978517	0.0155378	-0.197395	8.75e-07
ZNF517	blue	-0.0541644	0.181191	0.0541644	0.181191	0.0273629	0.499607	-0.0776902	0.0549403	0.0257672	0.524955	-0.0107202	0.791432	0.0713305	0.0781013	0.110305	0.00634668	0.277916	2.67e-12	0.0101327	0.80262	-0.0886433	0.0284554	-0.0881234	0.0294024	0.110872	0.00608028	-0.0401008	0.322372
EGFL8	blue	-0.206217	2.71e-07	0.206217	2.71e-07	-0.000501412	0.990131	0.0833049	0.0395396	0.0482584	0.233605	0.102948	0.0108881	0.0906954	0.0249692	0.0886743	0.0283998	0.644916	3.9e-73	0.135371	0.00079431	0.00765161	0.850288	-0.154144	0.000130627	-0.00258235	0.949208	-0.257129	1.11e-10
ZNRD1ASP	blue	-0.115587	0.00422484	0.115587	0.00422484	-0.12593	0.0018156	0.0218622	0.58964	-0.0480809	0.235331	0.0364142	0.368889	-0.0397372	0.326781	-0.1218	0.00256322	0.408669	5.36e-26	0.303932	1.59e-14	0.0600075	0.13845	-0.0685025	0.0906852	-0.00816716	0.840332	-0.0806798	0.0462128
NOXA1	blue	-0.0852087	0.0352267	0.0852087	0.0352267	-0.194148	1.33e-06	0.00044443	0.991253	-0.114452	0.00461724	-0.0396206	0.328205	-0.0837063	0.0385947	-0.14899	0.000219117	0.386951	2.94e-23	-0.033331	0.410832	0.214321	8.84e-08	0.133075	0.000976032	0.0139049	0.731583	-0.12883	0.0014165
IFRD1	blue	-0.20951	1.73e-07	0.20951	1.73e-07	-0.0922952	0.0225135	-0.0169679	0.675515	-0.0371557	0.359213	0.00190304	0.962558	0.104397	0.009814	0.0322802	0.425748	0.248305	4.88e-10	0.130518	0.00122316	-0.084248	0.0373503	-0.18942	2.41e-06	0.158497	8.33e-05	-0.11305	0.00514722
RAD54L	blue	-0.281498	1.36e-12	0.281498	1.36e-12	0.00884445	0.827291	-0.100958	0.0125326	0.172657	1.78e-05	0.314106	1.86e-15	0.467304	1.8e-34	0.331594	3.8e-17	0.417526	3.58e-27	0.137138	0.00067639	-0.0781477	0.0535221	-0.256087	1.32e-10	-0.0858163	0.0339375	-0.350028	4.74e-19
LINC00680	blue	-0.0497509	0.219445	0.0497509	0.219445	0.0509424	0.208589	0.00350018	0.931195	0.0337184	0.405411	0.0678294	0.0939085	0.126353	0.00175159	0.0533381	0.187949	0.287885	4e-13	0.121868	0.00254895	-0.0174471	0.666895	-0.0589392	0.145624	-0.0187745	0.643244	-0.0911076	0.0243154
STARD4-AS1	blue	-0.280641	1.6e-12	0.280641	1.6e-12	-0.00247622	0.951293	0.147576	0.000251776	0.0344002	0.395976	0.203495	3.92e-07	0.123984	0.0021386	0.0745005	0.0657212	0.448783	1.3e-31	0.299494	3.97e-14	0.0827085	0.0409793	-0.149867	0.000200884	-0.111149	0.00595339	-0.283561	9.2e-13
MOK	blue	-0.0391236	0.334314	0.0391236	0.334314	-0.129991	0.00128067	0.0301748	0.456565	-0.155316	0.000115861	-0.101364	0.0121802	0.0222079	0.583769	-0.095966	0.0176563	0.433861	1.95e-29	0.0636068	0.116268	0.123223	0.00227871	0.0437223	0.280566	-0.122582	0.00240313	-0.112229	0.00548251
TTC32	blue	-0.0252466	0.533365	0.0252466	0.533365	-0.104612	0.00966347	-0.0064649	0.873293	-0.0665965	0.100049	-0.0392692	0.332516	-0.00462765	0.909115	-0.0536033	0.18576	0.33503	1.71e-17	0.0845855	0.0365922	0.0525972	0.194165	-0.0180524	0.656068	-0.0328028	0.41829	-0.0886181	0.0285007
NCBP3	blue	-0.0236261	0.559971	0.0236261	0.559971	0.041423	0.306661	0.116974	0.00378646	-0.0106884	0.792036	0.000753913	0.985162	-0.00817988	0.840086	-0.0147076	0.716737	0.258165	9.26e-11	0.0771661	0.0566033	0.00613205	0.879766	-0.0497908	0.219075	-0.046483	0.251277	-0.0591746	0.144019
DMAP1	blue	-0.117515	0.00362678	0.117515	0.00362678	0.00828854	0.837991	0.0518976	0.200172	0.0375311	0.354376	0.0889418	0.0279237	0.0502161	0.21516	0.0600259	0.138329	0.35927	4.72e-20	-0.0231635	0.567682	0.0437006	0.280805	-0.045646	0.259923	-0.0312478	0.440705	-0.190462	2.12e-06
AC127502.2	blue	-0.231627	6.93e-09	0.231627	6.93e-09	-0.0889995	0.0278219	-0.042467	0.29462	0.117463	0.00364187	0.160682	6.62e-05	0.213482	9.95e-08	0.2212	3.29e-08	0.54423	2.1e-48	0.0522087	0.197484	0.0134469	0.740101	-0.169821	2.45e-05	-0.037823	0.350642	-0.301632	2.56e-14
AC022400.8	blue	-0.247306	5.75e-10	0.247306	5.75e-10	-0.112526	0.00535904	0.113549	0.00495274	0.0133015	0.742812	0.0636275	0.11615	0.0244866	0.545764	-0.028024	0.489298	0.420938	1.23e-27	0.0108083	0.789759	0.160974	6.42e-05	-0.0430317	0.28824	-0.143743	0.000364768	-0.288669	3.43e-13
OR7E47P	blue	-0.284263	8.05e-13	0.284263	8.05e-13	-0.198575	7.51e-07	0.207657	2.23e-07	-0.10917	0.00691177	0.0495262	0.221537	-0.0259956	0.521288	-0.151981	0.00016262	0.465619	3.33e-34	0.129145	0.00137847	0.32502	1.69e-16	0.0250706	0.536224	-0.15882	8.05e-05	-0.335528	1.53e-17
YJEFN3	blue	-0.228051	1.19e-08	0.228051	1.19e-08	-0.0867607	0.0320137	-0.0317826	0.432921	0.109376	0.006806	0.136678	0.000705443	0.174109	1.5e-05	0.115262	0.0043338	0.711963	1.44e-95	0.118708	0.00329641	-0.0173853	0.668004	-0.185124	4.1e-06	0.068111	0.0925491	-0.263627	3.58e-11
AL157392.3	blue	-0.131611	0.00111117	0.131611	0.00111117	0.0484254	0.23199	0.117187	0.00372277	-0.036886	0.362714	0.0648523	0.109277	0.0179483	0.657924	0.032746	0.419098	0.461765	1.34e-33	0.210172	1.58e-07	0.00541912	0.893657	-0.117749	0.00355969	-0.0601557	0.137477	-0.152869	0.000148688
PAQR6	blue	-0.244718	8.78e-10	0.244718	8.78e-10	-0.189846	2.29e-06	-0.0226421	0.576432	0.0844375	0.0369229	0.167685	3.1e-05	0.131848	0.00108818	0.0343655	0.396453	0.680913	1.97e-84	0.0695345	0.0859167	0.141503	0.000451106	-0.0697645	0.084882	-0.058596	0.147988	-0.334338	2.01e-17
MPP3	blue	-0.0967367	0.0167617	0.0967367	0.0167617	-0.00189477	0.962721	-0.00316004	0.937867	0.129468	0.00134038	0.0614855	0.128977	0.123889	0.00215564	0.152233	0.000158547	0.470146	6.33e-35	0.126341	0.00175342	-0.0593747	0.142666	-0.137784	0.000637531	-0.0472424	0.243607	-0.17393	1.54e-05
FAM193B	blue	-0.325219	1.61e-16	0.325219	1.61e-16	-0.0823333	0.0419076	0.018034	0.656395	0.177429	1.02e-05	0.255429	1.48e-10	0.204194	3.57e-07	0.212566	1.13e-07	0.698453	1.51e-90	0.102404	0.0113176	0.0275779	0.496242	-0.215441	7.54e-08	-0.0418346	0.301875	-0.413428	1.26e-26
RAB5C	blue	0.174486	1.44e-05	-0.174486	1.44e-05	0.0358839	0.375907	-0.0471842	0.244189	-0.0800954	0.0478209	-0.159005	7.9e-05	-0.108708	0.00715467	-0.0819671	0.0428308	-0.278918	2.22e-12	-0.15679	9.95e-05	-0.027666	0.494866	0.128015	0.00151971	0.0322821	0.42572	0.211924	1.24e-07
CHKB	blue	-0.199939	6.28e-07	0.199939	6.28e-07	-0.111415	0.00583431	-0.109979	0.0065048	0.0661395	0.102405	0.140889	0.000477891	0.127247	0.00162309	0.0765333	0.0586668	0.594251	1.34e-59	0.11698	0.00378439	-0.00213323	0.958033	-0.131625	0.00110979	0.136074	0.000745288	-0.217194	5.88e-08
LINC00893	blue	-0.252497	2.43e-10	0.252497	2.43e-10	-0.104343	0.00985285	-0.0197028	0.626917	0.0411582	0.309766	0.127398	0.00160225	0.120927	0.00275356	0.0523011	0.196691	0.706107	2.34e-93	0.22544	1.76e-08	-0.0182805	0.652006	-0.184969	4.17e-06	0.106801	0.00823936	-0.235297	3.93e-09
TSPOAP1	blue	0.0648288	0.109406	-0.0648288	0.109406	-0.0742376	0.0666823	0.00110688	0.978217	0.00148236	0.970831	-0.0159469	0.694025	-0.130703	0.00120346	-0.105583	0.00900665	0.425445	2.96e-28	0.082594	0.0412607	0.0110639	0.784907	-0.00377402	0.925826	-0.0805122	0.0466694	0.00283292	0.944288
AC138028.4	blue	-0.207876	2.17e-07	0.207876	2.17e-07	-0.0260522	0.52038	0.122479	0.00242375	0.066671	0.0996695	0.168026	2.99e-05	0.163157	5.08e-05	0.0623696	0.123555	0.572423	1.78e-54	0.141458	0.000453006	0.0528335	0.192166	-0.133514	0.000938587	-0.0984036	0.0149616	-0.282667	1.09e-12
PJVK	blue	-0.093906	0.0202552	0.093906	0.0202552	0.000595717	0.988275	-0.100523	0.0129193	0.0562944	0.164601	0.0821241	0.0424329	0.103342	0.0105861	0.165556	3.92e-05	0.451499	5.07e-32	0.163664	4.81e-05	-0.0792107	0.0503441	-0.136543	0.000714199	0.0180142	0.656748	-0.125762	0.00184165
JMJD7-PLA2G4B	blue	-0.200131	6.12e-07	0.200131	6.12e-07	-0.10099	0.0125045	0.0658892	0.103714	0.0203292	0.615998	0.103375	0.0105614	0.0684447	0.0909585	-0.0443416	0.273802	0.595445	6.85e-60	0.180165	7.43e-06	0.0621827	0.124686	-0.128404	0.00146957	0.00420019	0.917479	-0.206471	2.62e-07
C21orf58	blue	-0.187938	2.9e-06	0.187938	2.9e-06	0.0161378	0.69055	-0.0791028	0.0506594	0.0905087	0.0252704	0.159823	7.25e-05	0.321467	3.73e-16	0.21255	1.13e-07	0.502282	2.28e-40	0.109216	0.00688836	-0.0989736	0.0143862	-0.189817	2.3e-06	0.0356406	0.379156	-0.225026	1.87e-08
AP000347.1	blue	-0.177925	9.67e-06	0.177925	9.67e-06	-0.151461	0.000171345	0.015973	0.693548	-0.0684689	0.090844	0.0430685	0.287829	-0.0127878	0.752412	-0.0923693	0.022405	0.586479	9.9e-58	0.199336	6.8e-07	0.174232	1.48e-05	0.0270626	0.504327	0.0356792	0.378639	-0.168383	2.87e-05
PKD1P6	blue	-0.223918	2.21e-08	0.223918	2.21e-08	0.0384162	0.343133	0.0737351	0.0685517	0.135878	0.000758662	0.167099	3.31e-05	0.198691	7.39e-07	0.133755	0.000918547	0.505335	6.47e-41	0.0506938	0.210822	-0.0216701	0.592915	-0.168379	2.87e-05	-0.073416	0.069761	-0.270119	1.12e-11
WDR73	blue	-0.0359769	0.374671	0.0359769	0.374671	-0.0475558	0.240491	-0.0553555	0.171767	0.0291585	0.471877	0.0328896	0.417059	0.074453	0.0658941	0.00062846	0.987631	0.283333	9.61e-13	0.139324	0.000553012	-0.00562616	0.889619	-0.0597337	0.140262	0.0121661	0.764084	-0.038839	0.337843
AC012368.1	blue	-0.201163	5.34e-07	0.201163	5.34e-07	-0.122548	0.00240987	-0.00535158	0.894974	0.143545	0.000371734	0.196355	1e-06	0.134853	0.000832351	0.10563	0.00897581	0.509258	1.26e-41	0.0510032	0.208046	0.124865	0.00198637	-0.0969662	0.0165031	-0.142569	0.000407862	-0.315136	1.49e-15
CNTRL	blue	-0.135661	0.000773754	0.135661	0.000773754	0.00419524	0.917576	0.054351	0.17969	0.142264	0.000419816	0.25224	2.54e-10	0.222615	2.68e-08	0.0219474	0.588192	0.328701	7.35e-17	0.177771	9.85e-06	-0.00296456	0.941703	-0.128491	0.00145856	-0.073494	0.0694638	-0.16045	6.78e-05
GOLGA8A	blue	-0.279657	1.93e-12	0.279657	1.93e-12	-0.0265455	0.512509	-0.0124525	0.7587	0.131658	0.00110662	0.223927	2.21e-08	0.170147	2.36e-05	0.21377	9.55e-08	0.624233	2.62e-67	0.144791	0.000329897	-0.0077567	0.848256	-0.220459	3.67e-08	-0.0286139	0.480197	-0.329064	6.77e-17
RRN3P1	blue	-0.221298	3.25e-08	0.221298	3.25e-08	-0.0650749	0.108064	0.0998789	0.0135124	0.0518605	0.200494	0.162668	5.35e-05	0.056298	0.164574	-0.0143603	0.723147	0.527388	4.84e-45	0.260883	5.79e-11	0.131266	0.00114545	-0.0895898	0.0267988	-0.0462865	0.253289	-0.271753	8.34e-12
SLC16A1-AS1	blue	-0.371712	1.87e-21	0.371712	1.87e-21	0.0182318	0.652872	0.0415363	0.305339	0.193368	1.47e-06	0.320301	4.82e-16	0.312764	2.48e-15	0.311526	3.23e-15	0.567141	2.7e-53	0.194235	1.31e-06	0.0258008	0.524414	-0.24757	5.51e-10	-0.102002	0.0116444	-0.469871	7.01e-35
RTCB	blue	0.113221	0.00507991	-0.113221	0.00507991	-0.0191264	0.637035	-0.0684	0.0911705	-0.0557097	0.169037	-0.091338	0.0239564	-0.0208295	0.607341	-0.0148966	0.713257	-0.309515	4.95e-15	-0.11115	0.00595303	0.0290328	0.473789	0.133868	0.000909328	0.0384902	0.342203	0.132504	0.00102687
C1orf159	blue	-0.11652	0.00392494	0.11652	0.00392494	-0.0173712	0.668257	-0.0754101	0.0624827	0.109175	0.00690946	0.132799	0.00100029	0.103798	0.0102463	0.165029	4.15e-05	0.440781	1.97e-30	-0.0326789	0.420052	-0.0579541	0.152487	-0.157488	9.26e-05	-0.0161069	0.691111	-0.208857	1.89e-07
SCAND2P	blue	-0.15954	7.47e-05	0.15954	7.47e-05	-0.0783209	0.052993	0.0597875	0.139904	0.0325213	0.422298	0.102017	0.0116316	-0.0199168	0.623176	-0.0454454	0.262025	0.367947	5.03e-21	0.195707	1.09e-06	0.11121	0.00592593	-0.034629	0.392841	-0.0356281	0.379322	-0.163	5.17e-05
AC136632.1	blue	-0.198438	7.64e-07	0.198438	7.64e-07	-0.020309	0.61635	0.0903706	0.0254952	0.0389474	0.336496	0.10137	0.0121746	0.0720701	0.0750554	0.148457	0.000230924	0.324994	1.7e-16	0.0456007	0.260396	0.0677111	0.0944842	-0.104618	0.00965886	-0.0587897	0.14665	-0.275312	4.34e-12
TRMU	blue	-0.0689647	0.0885239	0.0689647	0.0885239	-0.0569117	0.160014	-0.145997	0.000293631	0.00513356	0.89923	0.00916218	0.821189	0.079357	0.0499192	0.105177	0.0092764	0.36021	3.71e-20	0.0525465	0.194596	-0.0682285	0.0919866	-0.0656444	0.105007	0.199657	6.52e-07	-0.0504903	0.212662
AC003102.1	blue	-0.101703	0.0118927	0.101703	0.0118927	0.0837943	0.0383902	-0.0508819	0.209131	0.114612	0.00456008	0.113719	0.00488791	0.143041	0.00039	0.13273	0.00100641	0.577891	1.01e-55	0.146982	0.000266828	-0.175343	1.31e-05	-0.194667	1.24e-06	0.16763	3.12e-05	-0.0874633	0.0306436
SPPL2B	blue	-0.20263	4.4e-07	0.20263	4.4e-07	-0.0536037	0.185757	-0.0428446	0.290344	0.093068	0.0214041	0.12787	0.00153875	0.148895	0.000221179	0.18982	2.3e-06	0.444493	5.62e-31	-0.0634416	0.117222	0.0866068	0.0323206	-0.0417735	0.302583	0.0136681	0.735982	-0.273905	5.63e-12
SIRT7	blue	-0.186746	3.36e-06	0.186746	3.36e-06	-0.0241841	0.550738	-0.0398382	0.325553	0.177239	1.05e-05	0.194154	1.33e-06	0.175396	1.3e-05	0.248336	4.86e-10	0.382606	9.81e-23	-0.0474688	0.241354	-0.0232469	0.566288	-0.148958	0.000219807	-0.0352315	0.384654	-0.278579	2.36e-12
PLXNA3	blue	-0.257959	9.6e-11	0.257959	9.6e-11	-0.00901329	0.824047	0.0293931	0.468317	0.0917123	0.0233829	0.14336	0.000378331	0.235287	3.94e-09	0.17315	1.68e-05	0.405245	1.49e-25	0.0229818	0.570724	-0.0669682	0.0981654	-0.240203	1.82e-09	0.0200599	0.620682	-0.28546	6.39e-13
HERC2P2	blue	-0.215716	7.25e-08	0.215716	7.25e-08	-0.0405135	0.317413	-0.010818	0.789573	0.119388	0.00312033	0.155353	0.00011542	0.179784	7.77e-06	0.149771	0.000202811	0.704955	6.28e-93	0.187671	3e-06	-0.0667277	0.0993812	-0.217578	5.56e-08	0.0674209	0.0959086	-0.244006	9.86e-10
DDX11	blue	-0.219963	3.94e-08	0.219963	3.94e-08	0.0748502	0.0644602	-0.0305093	0.451587	0.181259	6.52e-06	0.194151	1.33e-06	0.315022	1.53e-15	0.338873	6.97e-18	0.408066	6.43e-26	-0.00526556	0.896653	-0.0506168	0.211517	-0.203224	4.06e-07	-0.0511512	0.206728	-0.311206	3.46e-15
AL355488.1	blue	-0.205274	3.08e-07	0.205274	3.08e-07	-0.0366848	0.365339	-0.0235785	0.560763	0.0882931	0.0290904	0.158133	8.65e-05	0.174299	1.47e-05	0.146957	0.00026747	0.613923	1.45e-64	0.229281	9.9e-09	-0.0217608	0.591367	-0.194712	1.24e-06	-0.0225122	0.578623	-0.259861	6.91e-11
AC092902.2	blue	-0.175641	1.26e-05	0.175641	1.26e-05	-0.078043	0.0538439	-9.47e-05	0.998136	0.0132144	0.744435	0.0750369	0.0637952	0.109227	0.00688256	0.0376606	0.352716	0.471286	4.15e-35	0.397717	1.37e-24	0.0263136	0.516202	-0.104914	0.00945491	0.00725367	0.857989	-0.199827	6.37e-07
NRBP2	blue	-0.224536	2.02e-08	0.224536	2.02e-08	-0.124	0.00213577	-0.0705305	0.081508	0.0783413	0.0529312	0.141456	0.000453074	0.125196	0.00193186	0.178153	9.42e-06	0.509633	1.07e-41	0.0478194	0.237891	0.073249	0.070401	-0.103174	0.0107144	-0.0212764	0.599652	-0.271557	8.64e-12
PKD1L2	blue	-0.193935	1.37e-06	0.193935	1.37e-06	-0.103731	0.0102953	-0.197073	9.13e-07	0.0292399	0.470641	0.035758	0.377585	0.127115	0.00164151	0.221009	3.39e-08	0.353364	2.08e-19	0.0459247	0.257021	-0.118111	0.00345801	-0.173215	1.67e-05	0.148519	0.000229527	-0.129645	0.00131985
AL353622.1	blue	-0.112046	0.00556015	0.112046	0.00556015	-0.129487	0.00133808	-0.0776815	0.0549675	0.0325365	0.42208	0.11963	0.00305998	0.0998235	0.0135645	0.0139214	0.731277	0.546925	5.85e-49	0.141871	0.000435728	0.128544	0.00145199	0.0199055	0.623374	-0.0327255	0.419389	-0.181958	6e-06
EP400P1	blue	-0.174525	1.43e-05	0.174525	1.43e-05	0.0137466	0.734523	-0.0288575	0.476465	0.126501	0.00172977	0.185746	3.8e-06	0.242151	1.33e-09	0.174115	1.5e-05	0.553648	2.28e-50	0.194949	1.2e-06	-0.0547822	0.176256	-0.16623	3.64e-05	0.0218982	0.589029	-0.193613	1.42e-06
IARS2	blue	0.0658468	0.103937	-0.0658468	0.103937	-0.0310997	0.442876	-0.0281371	0.487545	-0.0795637	0.0493242	-0.116027	0.00408085	-0.0418206	0.302038	-0.0326347	0.42068	-0.24728	5.78e-10	-0.0269671	0.505834	0.0337881	0.404441	0.0975574	0.015853	-0.00535808	0.894847	0.130421	0.00123352
HSD17B3	blue	-0.215708	7.26e-08	0.215708	7.26e-08	-0.0950818	0.0187338	-0.0389248	0.336776	0.124303	0.00208237	0.147889	0.000244178	0.184953	4.18e-06	0.188946	2.56e-06	0.627555	3.25e-68	0.115464	0.00426583	0.0786874	0.0518881	-0.120441	0.0028649	-0.0632503	0.118333	-0.336374	1.25e-17
LRRC37A2	blue	-0.0848706	0.0359622	0.0848706	0.0359622	0.055405	0.171384	0.0505509	0.212112	0.0812161	0.0447775	0.0772271	0.0564078	0.0716905	0.0766065	0.0876494	0.0302893	0.376155	5.69e-22	0.0947758	0.0191198	-0.0208489	0.607006	-0.104142	0.00999605	-0.0471751	0.24428	-0.137699	0.000642502
HOXA3	blue	-0.0395811	0.328687	0.0395811	0.328687	-0.0609135	0.132581	-0.113022	0.00515846	0.0550824	0.173895	0.057301	0.157171	0.0879252	0.0297704	0.13629	0.000730817	0.268784	1.43e-11	-0.0369061	0.362452	0.0484136	0.232104	-0.0393558	0.33145	-0.149468	0.000208996	-0.141521	0.000450307
USF1	blue	-0.0758492	0.0609672	0.0758492	0.0609672	-0.017826	0.660109	-0.0438744	0.278895	0.130452	0.00123024	0.170711	2.21e-05	0.139868	0.00052573	0.159539	7.47e-05	0.257543	1.03e-10	0.0204797	0.61339	-0.0296028	0.465148	-0.0985285	0.0148338	-0.0398976	0.324831	-0.161114	6.32e-05
SPRN	blue	-0.0546723	0.177127	0.0546723	0.177127	-0.000449888	0.991145	-0.0763379	0.0593166	0.04659	0.250186	0.0414251	0.306637	0.139105	0.000564341	0.098431	0.0149335	0.391255	8.73e-24	0.110011	0.0064887	-0.0666242	0.0999078	-0.0870124	0.0315169	0.0424424	0.2949	-0.101417	0.0121351
ZNF700	blue	-0.118575	0.00333189	0.118575	0.00333189	-0.0924584	0.0222752	-0.0978983	0.0154884	0.0474844	0.241198	0.109491	0.00674767	0.113057	0.00514442	0.0941865	0.0198829	0.364038	1.39e-20	0.286212	5.53e-13	-0.0646689	0.110286	-0.134585	0.000852713	0.0929147	0.0216204	-0.0861558	0.0332349
CAPRIN2	blue	0.00719372	0.859151	-0.00719372	0.859151	-0.0591269	0.144343	-0.120279	0.00290292	0.0130482	0.74754	0.000355386	0.993005	0.0831844	0.039827	0.00940811	0.816474	0.371004	2.25e-21	0.171595	2e-05	-0.083947	0.0380376	-0.0751249	0.0634837	0.0699784	0.0839287	0.0241244	0.551722
SLC26A11	blue	0.0221821	0.584207	-0.0221821	0.584207	-0.101979	0.0116628	-0.00416159	0.918235	0.00836824	0.836455	-0.07263	0.0728143	-0.0549369	0.175037	-0.0580662	0.151694	0.28708	4.67e-13	0.0176865	0.662603	0.0979555	0.0154279	0.0686692	0.0899008	-0.0649102	0.10896	-0.0385869	0.340991
AC004980.1	blue	-0.113652	0.00491342	0.113652	0.00491342	-0.0721578	0.0747006	-0.051468	0.203926	-0.0703072	0.0824801	-0.0765843	0.0584984	0.0603213	0.136396	-0.00198482	0.96095	0.29576	8.43e-14	0.126279	0.0017627	-0.105281	0.00920613	-0.135771	0.000766063	0.149045	0.000217923	-0.0338326	0.403822
AFG3L1P	blue	-0.178694	8.84e-06	0.178694	8.84e-06	-0.057127	0.158437	-0.0663372	0.10138	0.0520663	0.198711	0.0937242	0.0204998	0.165125	4.11e-05	0.0917818	0.0232777	0.578691	6.58e-56	0.132076	0.00106647	-0.0710793	0.0791584	-0.159119	7.8e-05	0.17389	1.54e-05	-0.154985	0.000119865
UAP1L1	blue	-0.120593	0.00282955	0.120593	0.00282955	-0.177352	1.03e-05	-0.111285	0.00589236	-0.0990722	0.0142887	-0.0204098	0.614601	0.0586445	0.147651	-0.0593011	0.143162	0.3117	3.11e-15	0.0199955	0.621804	0.0795359	0.0494038	0.0286242	0.480038	0.168954	2.69e-05	-0.0743578	0.0662415
PCMT1	blue	0.0961289	0.0174638	-0.0961289	0.0174638	0.0753942	0.0625381	0.0108632	0.788716	-0.0855575	0.0344817	-0.132788	0.00100125	-0.0122369	0.762753	-0.0354196	0.38212	-0.248144	5.01e-10	-0.0278801	0.491531	-0.0875877	0.0304062	0.0379128	0.3495	0.07935	0.0499394	0.175319	1.31e-05
AL731571.1	blue	-0.216388	6.59e-08	0.216388	6.59e-08	0.0817686	0.0433383	0.185535	3.9e-06	0.0335535	0.407714	0.123117	0.00229886	0.123401	0.00224528	0.0468545	0.247504	0.51078	6.61e-42	0.185715	3.81e-06	0.0101304	0.802663	-0.181226	6.55e-06	-0.0600198	0.138369	-0.25708	1.12e-10
SYNGAP1	blue	-0.094613	0.019328	0.094613	0.019328	0.16036	6.85e-05	0.13307	0.000976434	0.048437	0.231878	0.0231578	0.567777	0.102277	0.0114198	0.0814625	0.0441308	0.408285	6.02e-26	0.0284726	0.482369	-0.0604588	0.135502	-0.134397	0.000867244	-0.0782456	0.0532225	-0.155631	0.000112173
DDX12P	blue	-0.267528	1.79e-11	0.267528	1.79e-11	-0.0440597	0.276867	0.0516004	0.202763	0.0931911	0.0212319	0.174078	1.51e-05	0.271031	9.51e-12	0.154034	0.000132092	0.635526	1.96e-70	0.160043	7.08e-05	-0.0589307	0.145682	-0.242286	1.3e-09	0.0283938	0.483582	-0.295538	8.82e-14
P2RY11	blue	-0.171804	1.96e-05	0.171804	1.96e-05	-0.0302445	0.455524	-0.050901	0.20896	0.140181	0.000510609	0.180502	7.14e-06	0.176993	1.08e-05	0.192754	1.59e-06	0.360668	3.3e-20	-0.0181233	0.654803	-0.0164944	0.684075	-0.13329	0.000957526	-0.0347057	0.391792	-0.251542	2.85e-10
HYI	blue	-0.233457	5.23e-09	0.233457	5.23e-09	-0.128142	0.00150319	0.0638353	0.11496	0.0178066	0.660455	0.0859545	0.0336499	0.0233069	0.565286	0.0675229	0.0954062	0.441306	1.65e-30	-0.00500387	0.901763	0.194969	1.2e-06	-0.00821011	0.839503	-0.0712073	0.0786182	-0.318985	6.44e-16
ELMOD3	blue	-0.0750833	0.0636306	0.0750833	0.0636306	-0.0520191	0.199119	-0.111438	0.00582418	0.0313925	0.438591	0.045459	0.261882	0.115195	0.00435665	0.150568	0.000187346	0.37327	1.23e-21	0.130549	0.00121985	-0.0517562	0.201402	-0.0983217	0.0150459	0.0434199	0.283909	-0.107596	0.00777033
CEP290	blue	-0.121523	0.00262229	0.121523	0.00262229	-0.0580184	0.152031	0.0233898	0.563903	0.0193813	0.63255	0.0699114	0.0842263	0.165731	3.84e-05	0.146184	0.000288374	0.340532	4.7e-18	0.16727	3.25e-05	0.0020644	0.959386	-0.148536	0.000229146	-0.0561185	0.165926	-0.16923	2.61e-05
U2SURP	blue	-0.080904	0.0456082	0.080904	0.0456082	-0.0743061	0.0664309	0.0195064	0.630356	-0.0125227	0.757383	0.0521404	0.198072	0.0944277	0.0195674	0.00652158	0.872192	0.262465	4.39e-11	0.201169	5.34e-07	0.0483061	0.233143	-0.0612559	0.130415	-0.0552601	0.172508	-0.107297	0.00794373
AC015813.1	blue	-0.200569	5.78e-07	0.200569	5.78e-07	-0.0478463	0.237627	0.0207523	0.608673	0.0258412	0.523765	0.101798	0.0118132	0.147841	0.000245344	0.0763454	0.0592914	0.630029	6.75e-69	0.182407	5.69e-06	-0.0402788	0.320227	-0.193533	1.44e-06	0.0438249	0.279438	-0.205968	2.81e-07
SGK494	blue	-0.042816	0.290667	0.042816	0.290667	-0.117908	0.00351464	-0.0540672	0.181976	-0.0193712	0.632729	0.016343	0.686821	0.0697703	0.0848561	-0.013221	0.744313	0.529867	1.59e-45	0.203918	3.7e-07	0.081725	0.0434503	0.0388836	0.337289	-0.00755684	0.852121	-0.0784359	0.0526442
METTL3	blue	-0.0648147	0.109483	0.0648147	0.109483	-0.0901391	0.0258759	0.0647174	0.110018	-0.0867603	0.0320146	-0.0747798	0.0647125	-0.0174409	0.667006	-0.116698	0.00387023	0.324441	1.92e-16	0.181613	6.25e-06	0.0241596	0.551141	-0.0272453	0.501452	0.102122	0.0115457	-0.0518712	0.2004
AP000873.2	blue	-0.125791	0.00183716	0.125791	0.00183716	-0.137909	0.000630231	-0.0402285	0.320831	-0.0213199	0.598906	0.0652427	0.107155	0.0492796	0.223848	-0.024511	0.545363	0.464045	5.9e-34	0.31954	5.7e-16	0.0145956	0.718801	-0.0853462	0.0349314	0.0384845	0.342275	-0.116984	0.00378336
OR2A4	blue	-0.233476	5.21e-09	0.233476	5.21e-09	-0.0542165	0.180771	0.0908232	0.024765	0.124731	0.00200892	0.205357	3.05e-07	0.139688	0.000534626	0.169945	2.41e-05	0.458642	4.11e-33	0.290464	2.41e-13	0.0831887	0.0398167	-0.148951	0.000219957	-0.106566	0.00838267	-0.319112	6.26e-16
KLF8	blue	-0.236988	3.02e-09	0.236988	3.02e-09	-0.147547	0.00025249	0.161612	5.99e-05	-0.0725473	0.0731418	0.0694163	0.0864525	0.00615672	0.879286	-0.0633112	0.117978	0.3789	2.71e-22	0.180864	6.84e-06	0.238634	2.33e-09	-0.030503	0.45168	-0.169815	2.45e-05	-0.288228	3.74e-13
GRIPAP1	blue	-0.108778	0.00711754	0.108778	0.00711754	-0.02616	0.518654	-0.0560023	0.166807	0.111378	0.00585067	0.102828	0.0109817	0.183963	4.72e-06	0.160242	6.93e-05	0.248047	5.09e-10	0.0103783	0.797938	-0.0307762	0.447637	-0.107175	0.00801536	-0.00190846	0.962451	-0.146378	0.000282976
DHX34	blue	-0.149196	0.000214696	0.149196	0.000214696	-0.0609778	0.132173	-0.0181135	0.654978	0.137422	0.000659058	0.106917	0.00816925	0.175334	1.31e-05	0.147606	0.000251052	0.356314	9.95e-20	0.0315324	0.436553	0.00541643	0.893709	-0.0785856	0.0521933	-0.0588329	0.146353	-0.206955	2.45e-07
FLCN	blue	-0.20658	2.58e-07	0.20658	2.58e-07	-0.109142	0.00692632	0.0301976	0.456224	-0.0545315	0.178246	0.0577124	0.154207	0.0704088	0.0820366	-0.0452597	0.263981	0.344648	1.76e-18	0.149186	0.000214897	0.0937969	0.0204016	-0.0570189	0.159227	0.0252128	0.533914	-0.163847	4.72e-05
STX1A	blue	-0.0974379	0.0159825	0.0974379	0.0159825	0.083111	0.040003	-0.105563	0.00901942	0.129331	0.00135637	0.0631369	0.118995	0.331231	4.13e-17	0.270198	1.11e-11	0.333972	2.19e-17	-0.0134381	0.740264	-0.246171	6.93e-10	-0.247455	5.62e-10	0.0218886	0.589192	-0.145381	0.00031167
Z83843.1	blue	-0.17449	1.44e-05	0.17449	1.44e-05	-0.0176011	0.664134	0.104259	0.00991206	-0.00550547	0.891972	0.0753458	0.0627072	0.0530947	0.189975	0.00148399	0.970798	0.531066	9.26e-46	0.43685	7.29e-30	-0.0519923	0.199351	-0.176769	1.11e-05	0.0713237	0.0781298	-0.136517	0.000715845
CLCN2	blue	-0.0626379	0.121946	0.0626379	0.121946	-0.163199	5.06e-05	-0.100675	0.012783	-0.0539568	0.182872	-0.0279252	0.490831	0.0429064	0.289648	0.0291522	0.471972	0.273216	6.39e-12	0.0182254	0.652987	0.101781	0.011827	0.0524461	0.195451	0.0188479	0.641948	-0.0971222	0.0163294
AKAP17A	blue	-0.114825	0.00448469	0.114825	0.00448469	-0.0582616	0.150319	-0.0142086	0.725954	0.0835474	0.0389665	0.10262	0.0111454	0.0602331	0.13697	0.0992239	0.0141398	0.492879	1.03e-38	0.0346784	0.392165	-0.0162029	0.689366	-0.104227	0.00993507	0.00505684	0.900728	-0.180266	7.34e-06
DIO3OS	blue	-0.0853662	0.0348886	0.0853662	0.0348886	0.188474	2.71e-06	0.0959444	0.017682	0.128019	0.00151913	0.061383	0.129617	0.118804	0.00327092	0.264689	2.97e-11	0.285929	5.84e-13	0.043117	0.287285	-0.0812794	0.0446107	-0.125779	0.00183894	-0.0240306	0.553269	-0.167459	3.18e-05
ULK3	blue	-0.0673953	0.0960354	0.0673953	0.0960354	-0.18748	3.07e-06	-0.134978	0.000823023	0.0399718	0.323932	0.0566645	0.161839	0.0413651	0.307339	0.0324459	0.423375	0.372692	1.44e-21	-0.0143487	0.723361	0.103582	0.0104062	0.0407375	0.314742	0.0689749	0.0884768	-0.134739	0.000840923
QTRT1	blue	-0.178862	8.67e-06	0.178862	8.67e-06	-0.123141	0.00229431	-0.0173738	0.66821	0.0110294	0.785561	-0.000961026	0.981087	0.0765572	0.0585877	0.104636	0.00964662	0.419457	1.96e-27	0.00751648	0.852901	0.107427	0.00786796	-0.0345087	0.394487	-0.0076002	0.851282	-0.2662	2.27e-11
AC010326.3	blue	-0.150206	0.000194224	0.150206	0.000194224	-0.00320743	0.936937	-0.085466	0.0346759	0.0675792	0.0951294	0.0626614	0.121805	0.195181	1.16e-06	0.13103	0.00116947	0.481689	8.18e-37	0.165769	3.83e-05	-0.152106	0.000160581	-0.204754	3.31e-07	0.162351	5.54e-05	-0.111534	0.00578183
ADAT2	blue	-0.0912735	0.0240564	0.0912735	0.0240564	-0.0851524	0.0353483	0.00739607	0.855232	-0.0155222	0.701777	0.0203459	0.615709	0.07305	0.0711694	-0.0273654	0.499568	0.375175	7.4e-22	0.167206	3.27e-05	0.0179206	0.658418	-0.088224	0.029217	-0.0370899	0.360065	-0.09951	0.0138627
WBP1	blue	-0.0943115	0.0197188	0.0943115	0.0197188	-0.107283	0.00795221	-0.0285624	0.480987	-0.00239967	0.952797	0.0251898	0.534288	0.0216275	0.593643	0.0243619	0.547811	0.27984	1.86e-12	-0.0447999	0.268869	0.0827452	0.0408895	0.0026518	0.947844	-0.0302237	0.455835	-0.149125	0.000216202
GPR162	blue	-0.0842832	0.0372705	0.0842832	0.0372705	0.15892	7.97e-05	0.0636465	0.11604	0.0865897	0.032355	0.0136131	0.737007	0.1285	0.00145749	0.15092	0.000180868	0.306456	9.43e-15	0.029027	0.473878	-0.15011	0.000196088	-0.150665	0.000185534	0.0514369	0.2042	-0.0965823	0.0169377
LINC01176	blue	-0.211605	1.29e-07	0.211605	1.29e-07	-0.0480801	0.235339	0.0515757	0.20298	0.117024	0.0037713	0.173916	1.54e-05	0.105487	0.00906976	0.102367	0.0113473	0.621541	1.4e-66	0.085388	0.0348421	0.0679409	0.0933682	-0.118705	0.00329725	-0.0484553	0.231701	-0.312325	2.72e-15
ARFGAP1	blue	-0.148414	0.000231905	0.148414	0.000231905	-0.0193349	0.633367	-0.107499	0.00782612	0.043633	0.281551	0.060878	0.132808	0.208185	2.08e-07	0.241891	1.39e-09	0.345054	1.59e-18	-0.0852378	0.0351641	-0.0589366	0.145642	-0.135445	0.000789063	0.0232816	0.565708	-0.209066	1.84e-07
RAD51-AS1	blue	-0.0969852	0.0164818	0.0969852	0.0164818	-0.075311	0.0628291	-0.0133077	0.742696	-0.00313835	0.938292	0.0535278	0.186381	0.0342308	0.398309	-0.0327548	0.418973	0.54627	7.99e-49	0.201154	5.35e-07	-0.0251572	0.534817	-0.105259	0.00922139	0.108165	0.00744943	-0.0903072	0.0255989
AC027290.2	blue	-0.0440605	0.276858	0.0440605	0.276858	-0.0430914	0.287572	0.0557114	0.169024	-0.0577244	0.154122	-0.0072757	0.857562	-0.0199989	0.621746	-0.0960956	0.017503	0.432258	3.3e-29	0.452144	4.05e-32	-0.062908	0.120342	-0.103682	0.0103318	0.116167	0.00403619	0.0205357	0.612419
SEMA6A-AS1	blue	-0.226405	1.53e-08	0.226405	1.53e-08	-0.116371	0.00397147	0.0573536	0.15679	-0.00312257	0.938602	0.148637	0.000226863	0.119461	0.00310218	0.0014659	0.971154	0.514586	1.31e-42	0.330566	4.8e-17	0.114278	0.00468019	-0.0971181	0.0163338	-0.0268577	0.507561	-0.232046	6.5e-09
DIP2A	blue	-0.0984117	0.0149532	0.0984117	0.0149532	-0.0728197	0.0720677	0.0936293	0.0206285	-0.0366755	0.365461	-0.00766508	0.850027	-0.000525415	0.989659	-0.046584	0.250247	0.304225	1.5e-14	0.100416	0.0130168	0.0331681	0.413124	-0.0510655	0.207491	-0.0136933	0.735515	-0.0954484	0.0182803
CELSR3	blue	-0.182367	5.71e-06	0.182367	5.71e-06	-0.0175694	0.6647	-0.0620756	0.125338	0.0927612	0.0218388	0.127287	0.00161754	0.330373	5.02e-17	0.223127	2.48e-08	0.389386	1.48e-23	0.0488584	0.227837	-0.100169	0.0132427	-0.201578	5.06e-07	0.0611417	0.131134	-0.213415	1e-07
HOTAIRM1	blue	0.034097	0.400157	-0.034097	0.400157	0.0288274	0.476925	-0.156749	9.99e-05	0.0638265	0.115011	0.0314445	0.437833	0.119916	0.00298976	0.18312	5.22e-06	0.424548	3.94e-28	0.0616787	0.127777	-0.156469	0.000102883	-0.1268	0.00168626	0.0234552	0.562813	-0.0478336	0.237751
CRYBB2P1	blue	-0.22126	3.26e-08	0.22126	3.26e-08	-0.00508876	0.900105	0.0881725	0.0293118	0.000362388	0.992868	0.055166	0.173242	0.092339	0.0224493	0.128257	0.00148836	0.315695	1.32e-15	0.0796317	0.0491298	-0.0276267	0.495479	-0.186984	3.26e-06	0.0509575	0.208454	-0.228485	1.12e-08
MZF1-AS1	blue	-0.0585746	0.148136	0.0585746	0.148136	-0.0241366	0.551521	-0.0841889	0.0374843	-0.0198645	0.624091	0.0265596	0.512286	0.102745	0.0110467	0.0799897	0.0481165	0.408872	5.04e-26	0.0914953	0.0237138	-0.0462904	0.253248	-0.0916692	0.0234484	0.0303129	0.454506	-0.0743408	0.0663035
ZNF546	blue	-0.140091	0.000514928	0.140091	0.000514928	-0.0520261	0.199058	0.0546091	0.177629	-0.056083	0.166195	0.0494842	0.221929	0.0765509	0.0586085	-0.00660077	0.870654	0.284176	8.18e-13	0.191945	1.76e-06	0.0854137	0.0347872	-0.0316559	0.434757	-0.0895423	0.0268798	-0.139882	0.000525044
CHKA	blue	0.0143504	0.723331	-0.0143504	0.723331	-0.142215	0.000421767	-0.0882742	0.029125	-0.0820769	0.0425522	-0.149053	0.000217756	-0.0146743	0.717351	-0.0543088	0.180028	0.285257	6.65e-13	0.0946721	0.0192522	-0.0374389	0.355559	0.010536	0.794936	0.225923	1.64e-08	0.0746327	0.0652421
AL390879.1	blue	-0.199256	6.87e-07	0.199256	6.87e-07	-0.135045	0.000818077	-0.0688395	0.0891051	0.0997821	0.0136035	0.219742	4.07e-08	0.173756	1.57e-05	0.101554	0.0120185	0.545265	1.29e-48	0.214921	8.12e-08	0.0442896	0.274366	-0.156243	0.000105314	-0.119657	0.00305332	-0.292323	1.67e-13
TNRC6A	blue	-0.0543662	0.179567	0.0543662	0.179567	0.0172949	0.669628	-0.0239488	0.554622	-0.0110561	0.785054	0.00553164	0.891462	0.0248263	0.540203	0.0243131	0.548613	0.309524	4.94e-15	0.157394	9.35e-05	-0.0440617	0.276845	-0.0780343	0.0538707	0.146823	0.000270996	-0.00128017	0.974808
STX1B	blue	-0.249307	4.14e-10	0.249307	4.14e-10	-0.206637	2.56e-07	-0.112069	0.00555031	0.0767548	0.0579376	0.226734	1.45e-08	0.203671	3.83e-07	0.0677884	0.0941075	0.502097	2.46e-40	0.0681197	0.0925072	0.22755	1.29e-08	0.025987	0.521425	-0.160503	6.74e-05	-0.336301	1.27e-17
AC069282.1	blue	-0.16312	5.1e-05	0.16312	5.1e-05	-0.0391389	0.334124	0.0428166	0.29066	0.0349639	0.388277	0.0841805	0.0375034	0.0912567	0.0240826	0.0591952	0.143879	0.303167	1.87e-14	0.185602	3.86e-06	-0.0174085	0.667586	-0.151433	0.000171825	-0.0346121	0.393071	-0.158978	7.92e-05
ZGPAT	blue	0.0182435	0.652665	-0.0182435	0.652665	-0.05709	0.158707	-0.0949238	0.0189322	0.0187235	0.644148	-0.00427465	0.916021	-5.96e-05	0.998827	0.0262317	0.517509	0.283261	9.75e-13	-0.0629589	0.120041	0.148931	0.000220383	0.170592	2.24e-05	-0.0440009	0.277509	-0.0643272	0.112184
PAPSS1	blue	0.201817	4.9e-07	-0.201817	4.9e-07	0.0895812	0.0268134	0.0112213	0.781924	-0.0971741	0.0162718	-0.133708	0.000922413	-0.0899554	0.0261814	-0.01676	0.679269	-0.271384	8.92e-12	-0.0974876	0.0159286	-0.0944525	0.0195352	0.0269039	0.506832	-0.077469	0.0556372	0.185373	3.97e-06
RRN3P3	blue	-0.117007	0.00377641	0.117007	0.00377641	0.0250864	0.535967	0.0630453	0.119533	0.039505	0.329619	0.011397	0.778597	0.0553675	0.171674	0.0805411	0.0465903	0.346634	1.09e-18	0.167761	3.07e-05	-0.0773605	0.0559817	-0.173894	1.54e-05	0.0311784	0.441722	-0.14122	0.000463259
IGHMBP2	blue	-0.11795	0.00350293	0.11795	0.00350293	0.00356178	0.929987	0.0342378	0.398212	0.0497455	0.219495	0.0430781	0.287721	0.0985136	0.014849	0.108472	0.00728177	0.335483	1.54e-17	0.0140728	0.72847	0.0265734	0.512066	-0.0715793	0.0770657	-0.000994754	0.980423	-0.169402	2.56e-05
AC005674.2	blue	-0.186234	3.58e-06	0.186234	3.58e-06	-0.084239	0.0373706	0.0602808	0.136659	0.00295794	0.941833	0.0897779	0.0264796	0.0833073	0.0395338	0.0356726	0.378726	0.604661	3.49e-62	0.250276	3.52e-10	0.0165536	0.683003	-0.143325	0.000379595	0.0187808	0.643134	-0.2095	1.73e-07
AC245100.4	blue	-0.219526	4.2e-08	0.219526	4.2e-08	-0.108744	0.00713567	0.0294086	0.468082	0.0561223	0.165898	0.20644	2.63e-07	0.101113	0.0123969	0.0678154	0.0939763	0.397744	1.36e-24	0.203858	3.73e-07	0.126425	0.00174098	-0.0839113	0.0381197	-0.119586	0.00307086	-0.287953	3.95e-13
SPG7	blue	-0.0697499	0.0849471	0.0697499	0.0849471	-0.0570813	0.15877	-0.0295467	0.465995	0.0216878	0.592613	-0.000259339	0.994896	0.0741811	0.0668906	0.0781616	0.0534793	0.327394	9.89e-17	0.0121238	0.764881	-0.00935002	0.817587	-0.0502888	0.214495	0.0357456	0.377752	-0.112912	0.00520239
AL117336.3	blue	-0.153168	0.00014425	0.153168	0.00014425	-0.14414	0.000351158	-0.0895693	0.0268337	0.0593887	0.142571	0.119026	0.00321292	0.146167	0.000288836	0.147084	0.000264202	0.385387	4.54e-23	0.115329	0.00431133	0.0322488	0.426198	-0.0991846	0.0141782	-0.0464688	0.251422	-0.228713	1.08e-08
ANO8	blue	-0.0785241	0.0523781	0.0785241	0.0523781	0.0134382	0.740263	0.068326	0.0915217	-0.0297719	0.462601	-0.00664489	0.869797	0.0382947	0.344662	0.0471023	0.24501	0.326456	1.22e-16	-0.0393058	0.332065	0.0454303	0.262183	-0.0709035	0.079905	-0.0759186	0.0607307	-0.151728	0.000166805
EXOSC8	blue	-0.184339	4.51e-06	0.184339	4.51e-06	-0.137481	0.000655518	0.0337559	0.404889	-0.0390298	0.335474	0.0245377	0.544925	0.0726142	0.072877	-0.00875895	0.828935	0.27877	2.28e-12	0.0486599	0.229735	0.0936304	0.0206271	-0.050819	0.209695	-0.0665111	0.100486	-0.230212	8.6e-09
PXN-AS1	blue	-0.106998	0.00812067	0.106998	0.00812067	-0.110802	0.0061126	-0.076025	0.0603691	0.0355673	0.380137	0.0583629	0.149609	0.107361	0.0079062	0.0732586	0.070364	0.34765	8.49e-19	-0.00446732	0.912251	0.0599139	0.139067	-0.0280228	0.489317	0.0310603	0.443454	-0.161987	5.76e-05
SLC19A1	blue	-0.12973	0.00131016	0.12973	0.00131016	0.0222532	0.583003	-0.110192	0.00640094	0.128501	0.00145736	0.146418	0.000281876	0.264741	2.94e-11	0.308687	5.9e-15	0.28366	9.03e-13	-0.0191763	0.636156	0.0227278	0.57499	-0.0609356	0.132441	-0.0817069	0.0434971	-0.218816	4.65e-08
CCT6P3	blue	-0.154951	0.000120279	0.154951	0.000120279	-0.136415	0.000722529	-0.0478358	0.23773	-0.00937515	0.817106	0.0351372	0.385929	0.114674	0.00453789	0.0637134	0.115657	0.500374	4.99e-40	0.209369	1.76e-07	-0.0115807	0.775123	-0.129005	0.00139525	0.0690667	0.0880525	-0.164779	4.26e-05
DMTF1	blue	-0.220365	3.72e-08	0.220365	3.72e-08	-0.0749247	0.0641941	0.0499195	0.217884	0.00195021	0.961631	0.126703	0.0017003	0.134448	0.000863247	0.0309185	0.445539	0.507889	2.23e-41	0.163983	4.65e-05	0.100722	0.0127408	-0.0983772	0.0149887	-0.0779987	0.0539805	-0.249808	3.81e-10
CROCCP2	blue	-0.162898	5.22e-05	0.162898	5.22e-05	-0.0890809	0.0276788	0.00420627	0.91736	-0.0373913	0.356171	0.0249248	0.538597	0.104398	0.00981331	0.00352689	0.930671	0.47056	5.43e-35	0.075736	0.0613551	0.0136547	0.736233	-0.0881917	0.0292766	0.0696527	0.0853836	-0.145606	0.000304958
AC105020.1	blue	-0.284828	7.22e-13	0.284828	7.22e-13	0.056132	0.165825	0.134529	0.000857026	0.149365	0.000211136	0.238983	2.2e-09	0.18624	3.57e-06	0.156721	0.000100232	0.54515	1.36e-48	0.0888048	0.0281667	-0.011051	0.785151	-0.249822	3.8e-10	-0.112463	0.00538488	-0.375291	7.18e-22
GSAP	blue	-0.268292	1.56e-11	0.268292	1.56e-11	-0.259458	7.41e-11	-0.0585361	0.148403	0.0429989	0.288608	0.20316	4.1e-07	0.0770592	0.0569477	0.0172659	0.670149	0.417725	3.36e-27	0.210997	1.41e-07	0.151465	0.000171266	-0.0914068	0.0238501	0.0223494	0.581374	-0.256639	1.2e-10
TRABD	blue	-0.128214	0.0014938	0.128214	0.0014938	-0.118023	0.00348265	-0.15769	9.06e-05	0.187293	3.14e-06	0.186302	3.55e-06	0.224348	2.07e-08	0.256002	1.34e-10	0.294362	1.12e-13	-0.0796641	0.0490373	-0.0139026	0.731627	-0.0900199	0.0260737	0.0381423	0.346588	-0.232354	6.2e-09
WASH8P	blue	-0.129475	0.00133955	0.129475	0.00133955	-0.0882383	0.0291909	0.00836359	0.836545	-0.036337	0.369906	-0.0321983	0.426924	0.0495638	0.221185	0.0272114	0.501984	0.337761	9.05e-18	-0.0161327	0.690643	0.0331982	0.4127	-0.0459407	0.256855	0.0729664	0.0714945	-0.152807	0.000149619
GTPBP3	blue	-0.131588	0.00111348	0.131588	0.00111348	-0.0775344	0.0554303	-0.0925315	0.0221692	0.0703515	0.0822864	0.109741	0.00662217	0.196831	9.42e-07	0.151125	0.000177208	0.30135	2.71e-14	0.0508103	0.209774	-0.0308658	0.446314	-0.102112	0.0115542	0.0604748	0.135399	-0.152842	0.000149085
AC120114.3	blue	-0.255843	1.38e-10	0.255843	1.38e-10	-0.149224	0.00021409	-0.0339619	0.402027	0.0836949	0.0386213	0.205149	3.14e-07	0.154662	0.000123891	0.0447577	0.269321	0.618066	1.18e-65	0.181111	6.64e-06	0.106969	0.00813836	-0.0939665	0.0201744	-0.0373789	0.356332	-0.284916	7.1e-13
ZNF449	blue	-0.144238	0.000347885	0.144238	0.000347885	-0.00922194	0.820043	0.106913	0.0081717	-0.0459698	0.256554	0.0160053	0.69296	0.0759669	0.0605661	0.0518986	0.200163	0.307063	8.3e-15	0.139923	0.000523044	-0.051713	0.201779	-0.166442	3.56e-05	-0.00491754	0.903449	-0.122354	0.00244883
AC087500.1	blue	-0.0941883	0.0198804	0.0941883	0.0198804	-0.108582	0.0072219	-0.0473234	0.242799	-0.0312021	0.441375	0.0314185	0.438212	0.0527685	0.192714	-0.0149427	0.712409	0.440531	2.14e-30	0.116597	0.00390116	0.0758176	0.0610754	-0.0284594	0.482572	-0.0252359	0.533539	-0.118586	0.00332887
SLC26A6	blue	0.0129933	0.748568	-0.0129933	0.748568	0.012845	0.751342	-0.178583	8.95e-06	0.160731	6.58e-05	0.106922	0.00816605	0.232702	5.87e-09	0.211542	1.31e-07	0.400632	5.84e-25	0.0789964	0.0509716	-0.06515	0.107657	-0.00259257	0.949008	0.0812587	0.0446651	-0.0347749	0.390848
N4BP2L2	blue	-0.175506	1.28e-05	0.175506	1.28e-05	-0.155188	0.000117392	0.0687763	0.0894	-0.0391221	0.334331	0.0580041	0.152133	-0.0380669	0.347542	-0.100941	0.0125471	0.290705	2.3e-13	0.227423	1.31e-08	0.0980106	0.0153699	-0.056048	0.16646	-0.0421789	0.297911	-0.152485	0.000154562
MMP25-AS1	blue	-0.305615	1.12e-14	0.305615	1.12e-14	-0.0800884	0.0478403	-0.0058745	0.88478	0.184317	4.52e-06	0.303379	1.79e-14	0.268139	1.6e-11	0.171056	2.13e-05	0.590681	9.81e-59	0.0213576	0.59826	0.10503	0.00937544	-0.144897	0.000326557	-0.151527	0.00017021	-0.404116	2.09e-25
DNAAF1	blue	0.0208217	0.607474	-0.0208217	0.607474	-0.211048	1.4e-07	-0.216332	6.65e-08	0.0313548	0.439141	0.0609272	0.132494	-0.00668757	0.868968	-0.0118609	0.769834	0.33077	4.59e-17	0.0652708	0.107004	0.135985	0.000751357	0.087323	0.030913	-0.0858033	0.0339647	-0.0541276	0.181487
LINC00342	blue	-0.318983	6.44e-16	0.318983	6.44e-16	-0.106092	0.00867859	0.0677761	0.0941676	0.0549733	0.17475	0.145087	0.000320638	0.187441	3.08e-06	0.0840211	0.0378674	0.697924	2.35e-90	0.11569	0.00419064	0.0671567	0.0972204	-0.195009	1.19e-06	-0.077543	0.0554033	-0.374034	1.01e-21
RECQL4	blue	-0.119125	0.00318751	0.119125	0.00318751	-0.0222289	0.583413	-0.204601	3.38e-07	0.0121701	0.764008	0.0732777	0.0702905	0.368331	4.55e-21	0.230719	7.96e-09	0.363649	1.54e-20	0.0167524	0.679405	-0.176284	1.17e-05	-0.168122	2.95e-05	0.220464	3.67e-08	-0.0880803	0.029482
TMEM198B	blue	-0.193573	1.43e-06	0.193573	1.43e-06	-0.0976506	0.0157526	-0.044107	0.276351	0.0596534	0.140797	0.118384	0.00338313	0.13851	0.00059629	0.13742	0.000659193	0.425036	3.38e-28	-0.0628518	0.120674	0.0313346	0.439436	-0.109909	0.00653902	-0.0139113	0.731464	-0.237621	2.73e-09
GNS	blue	0.14143	0.000454212	-0.14143	0.000454212	-0.0718613	0.0759051	-0.108728	0.00714393	-0.00933189	0.817935	-0.0407554	0.31453	-0.0775749	0.0553026	0.00198916	0.960865	-0.295538	8.82e-14	-0.0514637	0.203965	-8.91e-05	0.998247	0.0885931	0.0285458	0.00960658	0.812673	0.168119	2.96e-05
AC007842.1	blue	-0.185228	4.04e-06	0.185228	4.04e-06	-0.106043	0.00870955	-0.0179649	0.657628	0.0684461	0.090952	0.142046	0.000428568	0.145684	0.000302689	0.113689	0.00489929	0.54035	1.3e-47	0.192832	1.57e-06	0.0180309	0.656452	-0.1429	0.000395277	-0.0562882	0.164648	-0.241498	1.48e-09
GGA3	blue	-0.118592	0.00332722	0.118592	0.00332722	-0.0590249	0.145037	-0.036644	0.365873	0.0375408	0.354251	0.0786664	0.0519509	0.0846271	0.0364996	0.0408956	0.312867	0.242751	1.21e-09	-0.0774127	0.0558158	0.036934	0.362089	-0.0349339	0.388684	-0.0283028	0.484984	-0.126027	0.0018008
AC004148.2	blue	-0.226561	1.49e-08	0.226561	1.49e-08	-0.0934487	0.0208754	0.0384497	0.342712	0.0157021	0.69849	0.0936987	0.0205343	0.0785906	0.0521783	0.0194784	0.630848	0.660631	7.1e-78	0.13533	0.000797312	0.0612986	0.130146	-0.131313	0.00114069	-0.00126197	0.975166	-0.25884	8.25e-11
AC120053.1	blue	-0.081407	0.0442757	0.081407	0.0442757	-0.155198	0.000117273	-0.0506004	0.211664	-0.0282276	0.486146	-0.0145638	0.719388	0.035056	0.387028	0.058064	0.151709	0.299728	3.78e-14	0.0940262	0.0200949	-0.00857086	0.832553	-0.0851038	0.0354535	0.0627193	0.121461	-0.102929	0.0109032
ANKRD10	blue	-0.194252	1.31e-06	0.194252	1.31e-06	-0.0268528	0.507639	0.0647649	0.109757	0.0171337	0.672528	0.109214	0.00688909	0.118057	0.00347323	0.0499563	0.217545	0.408082	6.4e-26	0.168958	2.69e-05	0.0385468	0.341494	-0.0922461	0.0225856	-0.0123501	0.760625	-0.202829	4.28e-07
PRPF39	blue	-0.0293383	0.469147	0.0293383	0.469147	-0.0299953	0.459249	0.039565	0.328884	-0.0539499	0.182928	-0.0296334	0.464686	0.0432	0.286358	0.00314868	0.93809	0.380315	1.84e-22	0.125463	0.00188883	-0.0583872	0.149439	-0.0856551	0.0342756	0.0345006	0.394598	-0.0562034	0.165286
AC118344.2	blue	-0.177551	1.01e-05	0.177551	1.01e-05	-0.126745	0.0016942	0.0617162	0.127545	-0.0309229	0.445475	0.0555531	0.170241	0.00621264	0.878198	-0.0822863	0.0420251	0.483805	3.62e-37	0.351146	3.6e-19	0.09928	0.0140851	-0.0512331	0.206001	0.00991112	0.80685	-0.148245	0.000235787
TTLL3	blue	-0.202486	4.48e-07	0.202486	4.48e-07	-0.097214	0.0162278	0.0189233	0.640615	0.00512696	0.899359	0.0706502	0.0809908	0.108619	0.00720203	0.0969081	0.0165683	0.692133	2.71e-88	0.134954	0.000824797	-0.0299679	0.459659	-0.190096	2.22e-06	0.0350263	0.387431	-0.230968	7.66e-09
AC132008.2	blue	-0.151561	0.000169627	0.151561	0.000169627	-0.135375	0.000794044	-0.0519858	0.199407	0.0016387	0.967756	0.0213753	0.597956	0.0831574	0.0398915	-0.00806294	0.842342	0.464068	5.86e-34	0.116157	0.00403937	-0.0772283	0.0564039	-0.15564	0.000112073	0.176246	1.18e-05	-0.0777278	0.0548227
ZFC3H1	blue	-0.116438	0.00395058	0.116438	0.00395058	-0.0810479	0.0452235	-0.0415875	0.304742	0.0331304	0.413654	0.0786672	0.0519487	0.0924723	0.022255	0.0243429	0.548124	0.386182	3.64e-23	0.189805	2.3e-06	-0.00585649	0.885131	-0.098133	0.0152417	0.02285	0.572937	-0.0897611	0.0265079
ATP6AP1L	blue	-0.0823839	0.0417815	0.0823839	0.0417815	-0.0427615	0.291282	-0.0693891	0.0865762	-0.00526666	0.896632	0.0218143	0.590457	0.0828444	0.0406473	0.150691	0.00018506	0.363293	1.69e-20	0.163513	4.89e-05	-0.0997453	0.0136383	-0.174143	1.5e-05	0.0498268	0.218742	-0.10802	0.00753026
NBPF11	blue	-0.079596	0.0492319	0.079596	0.0492319	-0.0903771	0.0254845	0.00423445	0.916808	0.000458375	0.990978	0.00668473	0.869023	0.038305	0.344533	-0.0358936	0.375779	0.355792	1.13e-19	0.127104	0.00164299	0.0373657	0.356502	-0.0454682	0.261786	-0.0105334	0.794986	-0.0744455	0.0659212
ARHGAP27P1-BPTFP1-KPNA2P3	blue	-0.230558	8.16e-09	0.230558	8.16e-09	-0.0228517	0.572908	0.14906	0.000217602	0.101779	0.0118289	0.185898	3.73e-06	0.0754018	0.0625118	0.0733909	0.0698571	0.613403	1.99e-64	0.13369	0.000923975	0.0674694	0.0956695	-0.140812	0.000481326	-0.106096	0.00867576	-0.309654	4.81e-15
GOLGA3	blue	-0.162351	5.54e-05	0.162351	5.54e-05	-0.012153	0.764331	-0.0563275	0.164353	0.0515076	0.203578	0.101684	0.0119082	0.209814	1.66e-07	0.174665	1.41e-05	0.24776	5.34e-10	0.185468	3.93e-06	-0.0967679	0.0167264	-0.174618	1.42e-05	0.0994816	0.0138899	-0.11889	0.0032485
PLEKHM1P1	blue	-0.155982	0.000108188	0.155982	0.000108188	-0.0622712	0.12415	0.0392088	0.333261	0.0245239	0.545152	0.101245	0.0122823	0.0877035	0.0301869	0.0520446	0.198899	0.543207	3.41e-48	0.17354	1.61e-05	-0.00778797	0.847652	-0.114746	0.00451239	0.0513624	0.204857	-0.160214	6.95e-05
SLC9A3-AS1	blue	-0.287222	4.55e-13	0.287222	4.55e-13	-0.166131	3.68e-05	0.161182	6.28e-05	-0.100885	0.0125966	0.101783	0.0118258	-0.0103439	0.798593	-0.127789	0.00154951	0.526937	5.92e-45	0.057488	0.155818	0.209147	1.82e-07	-0.0474453	0.241587	-0.148218	0.000236419	-0.342146	3.2e-18
TTN	blue	-0.214841	8.21e-08	0.214841	8.21e-08	-0.0558887	0.16767	0.0679349	0.0933972	0.129018	0.00139364	0.265003	2.81e-11	0.143028	0.000390467	0.0486845	0.229498	0.455529	1.24e-32	0.498209	1.21e-39	-0.0157217	0.698131	-0.18887	2.58e-06	-0.0270556	0.504437	-0.205578	2.96e-07
SNHG17	blue	-0.207154	2.39e-07	0.207154	2.39e-07	0.0279525	0.490407	-0.0724583	0.0734958	0.164594	4.35e-05	0.114991	0.00442693	0.266142	2.29e-11	0.32164	3.59e-16	0.355483	1.23e-19	-0.0626472	0.12189	-0.119154	0.0031801	-0.223247	2.44e-08	0.0449736	0.267016	-0.270459	1.06e-11
AL591845.1	blue	-0.169048	2.67e-05	0.169048	2.67e-05	0.0549871	0.174642	-0.0514267	0.20429	0.174764	1.4e-05	0.197162	9.02e-07	0.263304	3.79e-11	0.36004	3.88e-20	0.574821	5.08e-55	0.0486693	0.229644	-0.0467739	0.248319	-0.177739	9.89e-06	-0.0936508	0.0205993	-0.305539	1.14e-14
ZNF404	blue	-0.037395	0.356125	0.037395	0.356125	0.00142166	0.972025	-0.0846843	0.0363727	-0.0348412	0.389945	-0.0356884	0.378515	0.0912873	0.024035	0.118139	0.00345029	0.270413	1.06e-11	0.184968	4.17e-06	-0.119927	0.00298718	-0.0892646	0.0273583	0.161702	5.94e-05	0.0114931	0.776779
ANKAR	blue	-0.232303	6.24e-09	0.232303	6.24e-09	-0.119012	0.0032165	0.115725	0.00417925	-0.0462385	0.253781	0.0838358	0.0382941	-0.00157114	0.969084	-0.0555863	0.169985	0.383002	8.79e-23	0.339721	5.7e-18	0.161334	6.17e-05	-0.0534099	0.187354	-0.0515572	0.203142	-0.22983	9.11e-09
AL031282.2	blue	-0.0409255	0.312512	0.0409255	0.312512	-0.0192798	0.634335	0.0456537	0.259843	-0.0173398	0.668821	0.0222643	0.582814	0.0657307	0.104549	0.0144855	0.720835	0.410535	3.05e-26	0.115968	0.00409989	0.0188626	0.641687	-0.072955	0.0715389	-0.0621369	0.124965	-0.102945	0.0108905
VMP1	blue	-0.222411	2.76e-08	0.222411	2.76e-08	-0.0790413	0.0508396	0.0122758	0.762021	0.0580041	0.152132	0.152343	0.000156798	0.215248	7.75e-08	0.178585	8.95e-06	0.470851	4.88e-35	0.119544	0.00308125	-0.00984848	0.808047	-0.177299	1.04e-05	-0.0914843	0.0237308	-0.294905	1e-13
AC020917.4	blue	-0.251827	2.72e-10	0.251827	2.72e-10	-0.077571	0.0553149	-0.00565902	0.888979	0.0200706	0.620495	0.109122	0.00693688	0.102625	0.011141	0.0561424	0.165746	0.525822	9.72e-45	0.161014	6.39e-05	0.0208544	0.606912	-0.131678	0.00110461	0.113611	0.00492891	-0.202641	4.39e-07
CTSL3P	blue	-0.261679	5.04e-11	0.261679	5.04e-11	-0.258648	8.52e-11	-0.01088	0.788397	-0.00722253	0.858592	0.176279	1.17e-05	0.0658608	0.103863	-0.0658033	0.104166	0.432831	2.73e-29	0.00430836	0.915362	0.341993	3.32e-18	0.0822098	0.042217	-0.189773	2.31e-06	-0.328984	6.89e-17
RNF139-AS1	blue	-0.154478	0.000126246	0.154478	0.000126246	-0.141004	0.000472763	-0.120766	0.00279005	0.0631006	0.119208	0.11549	0.00425696	0.159787	7.27e-05	0.104807	0.009528	0.561878	3.89e-52	0.168875	2.72e-05	-0.0473102	0.242931	-0.162296	5.57e-05	0.0614645	0.129108	-0.171082	2.12e-05
ZNF770	blue	0.156608	0.000101416	-0.156608	0.000101416	-0.00695116	0.863853	0.0614134	0.129427	-0.174575	1.43e-05	-0.189515	2.38e-06	-0.171798	1.96e-05	-0.241822	1.4e-09	-0.306537	9.27e-15	0.125508	0.00188157	0.0437974	0.27974	0.118141	0.00344968	-0.0144281	0.721895	0.267228	1.89e-11
SELENOP	blue	0.189169	2.49e-06	-0.189169	2.49e-06	-0.027966	0.490198	0.148616	0.000227334	-0.129981	0.0012818	-0.166155	3.67e-05	-0.305061	1.26e-14	-0.343172	2.51e-18	-0.381414	1.36e-22	0.0265426	0.512555	0.165503	3.94e-05	0.263438	3.7e-11	0.0521878	0.197664	0.287066	4.69e-13
AL162586.1	blue	-0.165033	4.15e-05	0.165033	4.15e-05	-0.0237998	0.557088	0.0865879	0.0323585	0.0112732	0.78094	0.0748847	0.064337	0.094431	0.0195631	0.0280989	0.488138	0.604716	3.38e-62	0.18908	2.52e-06	-0.0116573	0.773676	-0.125323	0.00191124	0.0399221	0.324534	-0.187873	2.92e-06
SBF1	blue	-0.138059	0.000621574	0.138059	0.000621574	0.0210726	0.603152	0.0565985	0.162329	0.0668273	0.098876	0.0834254	0.0392539	0.0138696	0.732239	-0.00974999	0.80993	0.274924	4.66e-12	-0.0151765	0.708112	0.0685821	0.0903102	0.0131932	0.744832	0.0243835	0.547456	-0.132699	0.00100926
TM9SF2	blue	0.153935	0.000133433	-0.153935	0.000133433	-0.0642778	0.11246	-0.0335721	0.407454	-0.126455	0.00173651	-0.186347	3.53e-06	-0.138811	0.000579941	-0.15093	0.000180701	-0.385584	4.3e-23	0.012114	0.765065	-0.033794	0.404358	0.105851	0.00883267	0.119598	0.00306792	0.27306	6.57e-12
FGL2	blue	0.196485	9.85e-07	-0.196485	9.85e-07	0.015581	0.700702	0.0193194	0.633638	0.0363393	0.369875	0.159178	7.76e-05	-0.12708	0.00164645	-0.229404	9.72e-09	-0.289614	2.85e-13	0.0161893	0.689613	0.0973337	0.0160963	0.150806	0.000182955	-0.156822	9.92e-05	0.167731	3.08e-05
SNAPC4	blue	-0.0393902	0.331027	0.0393902	0.331027	-0.0949337	0.0189197	-0.0257891	0.524602	0.0323693	0.424472	0.00786292	0.846204	0.0498487	0.218539	-0.0333609	0.410411	0.265867	2.41e-11	-0.0498628	0.218409	0.00579748	0.886281	-0.0252918	0.532632	-0.0217254	0.591971	-0.0708951	0.0799407
ZNF692	blue	-0.292925	1.49e-13	0.292925	1.49e-13	-0.112272	0.00546453	-0.00201218	0.960412	0.123887	0.00215603	0.187825	2.94e-06	0.175018	1.36e-05	0.15525	0.000116645	0.623201	4.98e-67	0.0402881	0.320115	0.0391283	0.334255	-0.201879	4.86e-07	-0.0623248	0.123826	-0.394769	3.2e-24
AP006621.3	blue	-0.0379893	0.348527	0.0379893	0.348527	-0.124575	0.00203546	-0.164826	4.24e-05	-0.0298068	0.462077	-0.0401241	0.32209	0.0843845	0.0370421	0.0804075	0.0469565	0.390928	9.58e-24	0.0320754	0.428691	0.0252935	0.532604	0.0175076	0.66581	0.140291	0.000505402	-0.0647171	0.11002
KRT8P12	blue	-0.195215	1.16e-06	0.195215	1.16e-06	-0.15218	0.000159398	-0.111163	0.00594722	0.0130859	0.746836	0.0810992	0.0450873	0.13737	0.000662192	0.126268	0.00176427	0.264663	2.98e-11	-0.0620923	0.125237	0.0229044	0.572023	-0.11533	0.00431096	0.00863088	0.831398	-0.22626	1.56e-08
WHAMMP2	blue	-0.134672	0.000846008	0.134672	0.000846008	-0.142495	0.000410747	0.0644492	0.111503	-0.081925	0.0429378	0.014711	0.716673	-0.0208456	0.607063	-0.0460672	0.255546	0.360522	3.43e-20	0.120248	0.00291016	0.135167	0.000809148	-0.0267949	0.508554	-0.116847	0.00382476	-0.172896	1.73e-05
SRSF5	blue	-0.0788261	0.0514751	0.0788261	0.0514751	-0.175981	1.21e-05	0.0468121	0.247933	-0.130476	0.00122766	-0.0642493	0.11262	-0.0621377	0.12496	-0.119693	0.00304446	0.34472	1.73e-18	0.000809267	0.984073	0.0333862	0.410057	-0.0437625	0.280124	0.100151	0.0132593	-0.0666267	0.0998952
ATP2A1	blue	-0.234612	4.37e-09	0.234612	4.37e-09	-0.145693	0.000302427	-0.0850641	0.0355397	0.0938846	0.0202839	0.13524	0.000803807	0.185176	4.07e-06	0.11583	0.0041447	0.624396	2.37e-67	0.140342	0.00050298	7.04e-05	0.998615	-0.162556	5.42e-05	0.059915	0.13906	-0.260699	5.97e-11
LRPPRC	blue	0.187072	3.23e-06	-0.187072	3.23e-06	-0.0893476	0.0272145	0.013864	0.732343	-0.197223	8.95e-07	-0.269809	1.19e-11	-0.200686	5.69e-07	-0.244834	8.62e-10	-0.29692	6.68e-14	0.0384232	0.343045	0.0840207	0.0378682	0.204132	3.6e-07	0.0184609	0.6488	0.259568	7.27e-11
AC040162.1	blue	-0.260165	6.56e-11	0.260165	6.56e-11	-0.00744002	0.854381	-0.0271365	0.503163	0.283503	9.31e-13	0.359107	4.91e-20	0.263465	3.68e-11	0.227934	1.21e-08	0.615541	5.48e-65	0.135006	0.000820985	-0.0110434	0.785295	-0.194088	1.34e-06	-0.0235974	0.560448	-0.349673	5.18e-19
DMPK	blue	-0.0615563	0.128536	0.0615563	0.128536	0.177518	1.01e-05	0.0768491	0.0576295	0.0607169	0.133838	0.00639224	0.874706	0.100815	0.0126581	0.161605	6e-05	0.374895	7.98e-22	-0.0204471	0.613954	-0.138773	0.000581971	-0.125743	0.00184455	0.100976	0.012516	-0.0980352	0.0153441
MTMR9LP	blue	-0.187115	3.21e-06	0.187115	3.21e-06	0.00345597	0.932061	0.253053	2.21e-10	-0.0142667	0.724879	0.0244705	0.546028	0.00265729	0.947736	-0.0363308	0.369988	0.599384	7.32e-61	0.0911034	0.024322	0.0151112	0.709311	-0.140239	0.00050783	-0.015686	0.698784	-0.238685	2.31e-09
CDK5RAP3	blue	-0.186892	3.3e-06	0.186892	3.3e-06	-0.170586	2.24e-05	-0.144921	0.000325809	0.036221	0.371437	0.126011	0.00180319	0.139647	0.000536658	0.0787045	0.0518371	0.454631	1.7e-32	0.00432364	0.915063	0.039449	0.330305	-0.083668	0.038684	0.000373348	0.992652	-0.220869	3.46e-08
ANO9	blue	-0.201899	4.85e-07	0.201899	4.85e-07	-0.200599	5.76e-07	-0.0391805	0.333609	0.0796705	0.0490192	0.157728	9.03e-05	0.0628196	0.120865	-0.0991862	0.0141767	0.507422	2.71e-41	0.0402071	0.32109	0.218448	4.91e-08	0.0446937	0.270007	-0.0498821	0.21823	-0.258281	9.08e-11
TARBP1	blue	-0.0587956	0.146609	0.0587956	0.146609	-0.0781765	0.0534337	-0.0541763	0.181095	0.0514703	0.203906	0.0963278	0.0172313	0.056543	0.162742	0.0677713	0.0941907	0.288912	3.27e-13	0.134085	0.000891839	0.0161436	0.690444	-0.067143	0.0972891	-0.0374603	0.355285	-0.0857248	0.034129
PKD1P5	blue	-0.129414	0.0013466	0.129414	0.0013466	-0.029117	0.472507	0.122772	0.00236569	-0.0349342	0.388681	0.0116165	0.774446	0.0417219	0.303181	-0.0251624	0.534731	0.306208	9.93e-15	-0.0108743	0.788504	0.0642627	0.112545	-0.0464959	0.251146	-0.0702976	0.0825224	-0.148336	0.000233688
ZNF514	blue	-0.163142	5.09e-05	0.163142	5.09e-05	-0.183757	4.83e-06	-0.0382146	0.345674	0.0575842	0.155127	0.0605626	0.134831	0.119478	0.00309776	0.023615	0.560155	0.380348	1.82e-22	0.194615	1.25e-06	0.00926431	0.81923	-0.119461	0.00310209	-0.0300497	0.458434	-0.156548	0.000102043
CYP2E1	blue	0.0331744	0.413034	-0.0331744	0.413034	-0.0178674	0.659369	-0.0670757	0.0976258	0.0480337	0.235792	-0.0132432	0.743899	-0.0409243	0.312527	0.0365813	0.366695	0.362732	1.95e-20	0.0829775	0.0403244	0.0147952	0.715122	0.0463839	0.25229	0.0520487	0.198863	-0.0146441	0.717907
UVSSA	blue	-0.0952801	0.0184873	0.0952801	0.0184873	-0.109966	0.00651088	-0.0270033	0.505263	0.00883287	0.827513	0.0677905	0.0940974	0.0347982	0.390531	-0.0133294	0.742291	0.444997	4.74e-31	0.249784	3.82e-10	0.0124589	0.758581	-0.0741559	0.0669836	0.0746288	0.065256	-0.087029	0.0314843
IQGAP1	blue	0.102574	0.0111813	-0.102574	0.0111813	0.0865096	0.0325158	0.107463	0.00784701	0.00182543	0.964084	-0.00805499	0.842496	-0.0168218	0.678152	-0.1103	0.00634908	-0.268264	1.57e-11	-0.00150271	0.97043	-0.0785082	0.0524262	-0.0357487	0.377709	-0.00925571	0.819395	0.131089	0.00116342
LCAT	blue	-0.257448	1.05e-10	0.257448	1.05e-10	-0.0830976	0.0400351	0.0947255	0.019184	0.0157645	0.69735	0.0926595	0.0219845	0.0908672	0.0246949	0.0664608	0.100744	0.638028	3.81e-71	0.116283	0.0039994	0.0869394	0.0316604	-0.115839	0.00414173	-0.00914405	0.821537	-0.321053	4.08e-16
LRRC66	blue	-0.24704	6.01e-10	0.24704	6.01e-10	-0.130601	0.00121426	0.101014	0.0124834	0.0199672	0.622298	0.183311	5.1e-06	0.121077	0.00271998	-0.01546	0.702917	0.511042	5.91e-42	0.0449533	0.267231	0.224859	1.92e-08	-0.0255235	0.528884	-0.164104	4.59e-05	-0.349716	5.12e-19
CACNA1A	blue	-0.140291	0.000505371	0.140291	0.000505371	0.111435	0.00582541	0.208257	2.05e-07	-0.0203445	0.615734	0.0452904	0.263657	0.185856	3.75e-06	0.129406	0.00134759	0.314307	1.78e-15	0.0866763	0.0321817	-0.0662243	0.101965	-0.17252	1.8e-05	-0.0476669	0.239393	-0.200224	6.05e-07
TAZ	blue	-0.245291	8e-10	0.245291	8e-10	-0.0825455	0.0413805	-0.00392078	0.922951	0.0780267	0.0538941	0.132431	0.00103346	0.162517	5.44e-05	0.176272	1.17e-05	0.503266	1.52e-40	0.0226959	0.575527	0.0216942	0.592503	-0.176181	1.19e-05	0.0228862	0.572328	-0.336424	1.24e-17
CAPN12	blue	-0.374732	8.34e-22	0.374732	8.34e-22	-0.136773	0.000699377	0.139685	0.000534755	0.183303	5.11e-06	0.273722	5.82e-12	0.167358	3.21e-05	0.181414	6.4e-06	0.575986	2.75e-55	-0.0283717	0.483923	0.315899	1.26e-15	-0.0440873	0.276566	-0.277404	2.94e-12	-0.563187	2.01e-52
AC022400.7	blue	-0.223082	2.5e-08	0.223082	2.5e-08	0.0526782	0.193478	0.0643103	0.112278	0.154979	0.000119936	0.181126	6.63e-06	0.262807	4.13e-11	0.218727	4.71e-08	0.504532	9.03e-41	0.0770117	0.0571013	-0.0954509	0.0182772	-0.251604	2.82e-10	-0.067582	0.0951161	-0.313571	2.09e-15
MRNIP	blue	-0.230055	8.8e-09	0.230055	8.8e-09	-0.16411	4.58e-05	0.0301006	0.457674	0.0122409	0.762677	0.0914395	0.0237996	0.0632425	0.118378	-0.0153342	0.70522	0.528098	3.52e-45	0.0690675	0.088049	0.130447	0.00123073	-0.0700322	0.0836901	-0.0258642	0.523396	-0.261658	5.05e-11
PCYOX1	blue	0.284822	7.23e-13	-0.284822	7.23e-13	-0.0763461	0.059289	-0.00281493	0.944641	-0.220559	3.62e-08	-0.295896	8.21e-14	-0.206436	2.63e-07	-0.24655	6.51e-10	-0.307063	8.3e-15	0.0239141	0.555195	0.125895	0.00182097	0.283917	8.6e-13	-0.00623282	0.877806	0.319992	5.16e-16
ZNF528-AS1	blue	-0.0472215	0.243816	0.0472215	0.243816	-0.0181164	0.654928	0.0666402	0.0998264	-0.108961	0.00702065	-0.114977	0.00443165	-0.0374559	0.355341	-0.011003	0.786062	0.382851	9.17e-23	0.0470018	0.24602	-0.0746004	0.0653587	-0.101148	0.0123665	0.0974117	0.016011	-0.0532455	0.188718
AC092535.4	blue	-0.217932	5.29e-08	0.217932	5.29e-08	-0.0308664	0.446306	-0.164559	4.37e-05	0.194232	1.32e-06	0.183688	4.87e-06	0.196781	9.48e-07	0.333289	2.57e-17	0.376643	4.99e-22	0.0153327	0.705247	-0.0825453	0.041381	-0.195678	1.09e-06	0.0258741	0.523237	-0.236298	3.36e-09
CDHR3	blue	-0.239379	2.07e-09	0.239379	2.07e-09	-0.158718	8.14e-05	0.162597	5.4e-05	-0.00580767	0.886082	0.116743	0.00385646	0.0132299	0.744146	-0.0488849	0.227585	0.357215	7.93e-20	0.110887	0.00607324	0.333141	2.66e-17	0.0690157	0.088288	-0.213066	1.05e-07	-0.342813	2.73e-18
FAM160A2	blue	-0.123362	0.00225258	0.123362	0.00225258	-0.0657879	0.104247	0.0313495	0.439219	0.0532149	0.188972	0.0849377	0.0358152	0.0334029	0.409823	0.0361494	0.372384	0.280919	1.52e-12	-0.0305711	0.450671	0.120723	0.00279966	0.0107736	0.790418	-0.0536418	0.185444	-0.188362	2.75e-06
DLGAP1-AS2	blue	0.0228248	0.573359	-0.0228248	0.573359	-0.0227773	0.574158	-0.16791	3.02e-05	0.0332539	0.411915	-0.0148836	0.713496	0.203369	3.98e-07	0.191546	1.85e-06	0.455237	1.37e-32	0.0925835	0.0220939	-0.269206	1.32e-11	-0.246892	6.16e-10	0.074337	0.0663177	-0.0389889	0.335981
NLRP1	blue	-0.178455	9.09e-06	0.178455	9.09e-06	0.163129	5.1e-05	0.220632	3.58e-08	0.20479	3.29e-07	0.274271	5.26e-12	0.114266	0.00468461	0.138376	0.000603718	0.444878	4.94e-31	0.0313192	0.439661	0.0330953	0.41415	-0.156785	9.96e-05	-0.212571	1.13e-07	-0.330298	5.11e-17
TCTE3	blue	-0.0492654	0.223982	0.0492654	0.223982	-0.111068	0.00599039	-0.0456799	0.259568	-0.0480195	0.23593	-0.078664	0.0519581	-0.00295129	0.941964	-0.0553031	0.172174	0.447406	2.08e-31	0.168723	2.76e-05	-0.0481012	0.235134	-0.0940015	0.0201278	0.118657	0.0033099	-0.0213095	0.599085
GNRH1	blue	-0.250298	3.51e-10	0.250298	3.51e-10	-0.0598638	0.139399	0.00789027	0.845676	0.0911784	0.0242045	0.166671	3.47e-05	0.189607	2.36e-06	0.119327	0.00313579	0.598037	1.58e-60	0.210535	1.5e-07	-0.0272328	0.501649	-0.206409	2.64e-07	0.0485746	0.230553	-0.278914	2.22e-12
FAM13A-AS1	blue	-0.295195	9.45e-14	0.295195	9.45e-14	-0.130253	0.00125174	0.0296994	0.463692	0.134357	0.000870338	0.25231	2.51e-10	0.150147	0.000195362	0.137093	0.000679201	0.625605	1.11e-67	0.18804	2.86e-06	0.044871	0.268109	-0.214599	8.5e-08	-0.0513264	0.205175	-0.365643	9.18e-21
MCM3AP-AS1	blue	-0.11825	0.0034197	0.11825	0.0034197	-0.0329793	0.415789	0.0222481	0.583087	-0.00112821	0.977797	0.0587973	0.146597	0.0725153	0.073269	0.021784	0.590973	0.428022	1.3e-28	0.24156	1.46e-09	-0.0396676	0.32763	-0.137983	0.000625974	0.013348	0.741944	-0.114998	0.00442459
AC005332.5	blue	-0.178326	9.23e-06	0.178326	9.23e-06	-0.0696148	0.0855544	0.0118206	0.770593	0.0209241	0.605709	0.0937272	0.0204958	0.122892	0.00234227	0.128759	0.0014253	0.390261	1.16e-23	-0.0159255	0.694414	0.0619384	0.126177	-0.0755692	0.0619302	-0.0912576	0.0240811	-0.261853	4.89e-11
ZKSCAN2-DT	blue	-0.238089	2.54e-09	0.238089	2.54e-09	-0.0943485	0.0196705	-0.0203771	0.615168	0.0365611	0.366959	0.117759	0.00355697	0.0896901	0.0266281	0.0722273	0.0744207	0.686916	1.78e-86	0.241703	1.43e-09	-0.00434232	0.914697	-0.181821	6.1e-06	0.0489576	0.226893	-0.266927	1.99e-11
SLC25A29	blue	0.198102	7.98e-07	-0.198102	7.98e-07	-0.0182	0.653437	-0.077909	0.0542582	-0.1008	0.0126715	-0.202517	4.46e-07	-0.0957041	0.0179697	-0.0574487	0.156102	0.335442	1.56e-17	0.0492613	0.224021	-0.173965	1.53e-05	-0.0217902	0.590866	0.122149	0.00249053	0.174275	1.48e-05
RBM39	blue	-0.0720352	0.0751969	0.0720352	0.0751969	-0.125904	0.00181972	0.013567	0.737864	0.0127259	0.753573	0.0157011	0.698509	0.0664348	0.100878	0.00490867	0.903622	0.268116	1.61e-11	0.142991	0.000391875	0.0494852	0.22192	-0.0437617	0.280132	-0.0184816	0.648433	-0.106939	0.00815626
FNBP4	blue	-0.133267	0.000959532	0.133267	0.000959532	-0.0639867	0.1141	0.00450678	0.911479	0.0509176	0.208811	0.0844847	0.0368173	0.147155	0.000262376	0.0624197	0.123254	0.426425	2.17e-28	0.132538	0.00102378	-0.101021	0.0124769	-0.191306	1.91e-06	0.00793898	0.844735	-0.133837	0.000911883
CREBZF	blue	-0.102191	0.0114899	0.102191	0.0114899	-0.136715	0.000703059	0.0451322	0.26533	-0.0434006	0.284123	-0.0114355	0.777869	0.00667342	0.869243	-0.0600472	0.138189	0.316874	1.02e-15	0.0996051	0.0137716	-0.0197476	0.626132	-0.136683	0.000705147	0.00867521	0.830545	-0.0926306	0.022026
COL27A1	blue	-0.311631	3.16e-15	0.311631	3.16e-15	-0.0774411	0.0557257	0.174353	1.46e-05	0.0389491	0.336475	0.182363	5.72e-06	0.122462	0.00242715	0.0428258	0.290556	0.51849	2.43e-43	0.0180449	0.656202	0.282239	1.18e-12	-0.0024776	0.951266	-0.342858	2.7e-18	-0.458071	5.03e-33
CEACAM19	blue	-0.110938	0.00604965	0.110938	0.00604965	-0.0415292	0.305422	0.0468969	0.247076	0.0406528	0.31575	0.0195671	0.629292	0.0889682	0.0278772	0.087394	0.0307765	0.550619	9.93e-50	0.101534	0.0120351	-0.0880914	0.0294616	-0.1778	9.81e-06	0.0233253	0.564978	-0.181643	6.23e-06
ARHGEF39	blue	-0.377305	4.17e-22	0.377305	4.17e-22	-0.144709	0.000332502	-0.0467094	0.248973	0.113997	0.00478359	0.276532	3.46e-12	0.297808	5.58e-14	0.22106	3.36e-08	0.503223	1.55e-40	0.0717598	0.0763214	0.091541	0.0236438	-0.180713	6.96e-06	-0.0780488	0.0538259	-0.449521	1.01e-31
AC093752.1	blue	-0.0470112	0.245925	0.0470112	0.245925	-0.150822	0.000182649	-0.131915	0.00108174	-0.0398769	0.325083	0.0103641	0.798209	-0.0206972	0.609626	-0.0457634	0.258698	0.355964	1.09e-19	0.241122	1.57e-09	-0.0469337	0.246705	-0.057921	0.152721	0.180793	6.9e-06	0.0164991	0.68399
USP49	blue	-0.0172029	0.671282	0.0172029	0.671282	-0.0745261	0.0656282	-0.0289932	0.474394	0.00881728	0.827813	0.0297708	0.462617	-0.00540955	0.893843	-0.0424752	0.294526	0.333942	2.21e-17	0.194558	1.26e-06	-0.0559075	0.167526	-0.0998211	0.0135668	-0.0254092	0.530731	-0.0292643	0.470269
PCBP1-AS1	blue	-0.136223	0.000735275	0.136223	0.000735275	-0.128845	0.00141475	0.0428438	0.290353	-0.0324309	0.42359	0.0173498	0.668641	0.0162905	0.687773	-0.0449374	0.267402	0.279419	2.02e-12	0.149286	0.000212783	0.106439	0.00846127	-0.0187983	0.642824	-0.0183352	0.651033	-0.139984	0.000520098
THUMPD3-AS1	blue	0.0980198	0.0153603	-0.0980198	0.0153603	-0.00618305	0.878774	-0.165324	4.02e-05	-0.0722398	0.0743702	-0.0746269	0.0652631	0.0513929	0.204588	0.0387886	0.338471	0.370087	2.87e-21	0.194639	1.25e-06	-0.222955	2.55e-08	-0.13275	0.00100468	0.179246	8.28e-06	0.12907	0.00138745
INCA1	blue	0.0556679	0.169358	-0.0556679	0.169358	-0.143976	0.000356713	-0.132909	0.000990591	-0.0506148	0.211535	-0.0755601	0.0619618	0.0286392	0.479808	-0.0411776	0.309538	0.222613	2.68e-08	0.029325	0.469348	-0.0358174	0.376793	-0.0126578	0.754849	0.0778848	0.0543332	0.0732944	0.0702266
ZNF26	blue	-0.235004	4.11e-09	0.235004	4.11e-09	-0.0602144	0.137093	-0.0142501	0.725186	0.0893802	0.0271582	0.155668	0.000111744	0.172632	1.78e-05	0.179063	8.46e-06	0.50524	6.73e-41	0.224413	2.05e-08	-0.0981072	0.0152687	-0.267985	1.65e-11	0.0528503	0.192025	-0.249999	3.69e-10
AC009948.1	blue	-0.111609	0.0057489	0.111609	0.0057489	0.0586572	0.147564	0.0540051	0.182479	0.0666549	0.0997511	0.0775369	0.0554227	0.125156	0.00193834	0.0979922	0.0153893	0.279191	2.11e-12	0.133712	0.000922158	-0.108216	0.00742171	-0.161999	5.75e-05	0.0387465	0.338996	-0.0756216	0.0617491
KLF3-AS1	blue	-0.109906	0.00654059	0.109906	0.00654059	-0.122724	0.0023751	0.131282	0.0011438	-0.141506	0.000450946	-0.0839648	0.0379967	-0.108299	0.00737571	-0.18684	3.32e-06	0.461925	1.27e-33	0.229514	9.56e-09	0.0857244	0.0341298	-0.0289884	0.474466	0.0239151	0.555179	-0.0873939	0.0307766
STX16	blue	-0.219481	4.23e-08	0.219481	4.23e-08	-0.00420449	0.917395	0.00565229	0.88911	0.113087	0.00513248	0.147002	0.000266306	0.211847	1.25e-07	0.228761	1.07e-08	0.311608	3.18e-15	0.0169468	0.675895	-0.055378	0.171593	-0.205904	2.83e-07	-0.0145193	0.72021	-0.243692	1.04e-09
ZNF333	blue	-0.062897	0.120407	0.062897	0.120407	0.0247078	0.542139	0.103512	0.0104585	-0.00198217	0.961002	-0.0251182	0.53545	-0.0353806	0.382644	-0.0350069	0.387694	0.303211	1.85e-14	0.122483	0.00242277	-0.041376	0.307211	-0.101523	0.0120449	0.0315647	0.436082	-0.0533314	0.188004
CLDN15	blue	0.0536939	0.185017	-0.0536939	0.185017	-0.0340492	0.400817	0.00131665	0.97409	-0.0281517	0.487319	-0.0599764	0.138655	0.00686164	0.865589	0.00621777	0.878099	0.343919	2.09e-18	0.012718	0.753721	-0.0110323	0.785507	-0.0259116	0.522634	-0.0434192	0.283917	-0.043478	0.283265
ZNF121	blue	-0.209229	1.8e-07	0.209229	1.8e-07	-0.113492	0.00497462	0.0163073	0.687469	-0.000718681	0.985856	0.104519	0.00972836	0.167477	3.17e-05	0.0505642	0.211992	0.435412	1.17e-29	0.267529	1.79e-11	-0.0386329	0.340416	-0.200831	5.58e-07	0.06738	0.0961107	-0.206255	2.7e-07
ZNF202	blue	-0.0981558	0.015218	0.0981558	0.015218	-0.0437104	0.280697	0.0852124	0.0352188	-0.0109337	0.787377	0.0306081	0.450122	0.0272201	0.501849	-0.0287444	0.478196	0.239265	2.11e-09	0.0728582	0.0719169	-0.0280086	0.489536	-0.0995367	0.0138371	-0.0302333	0.455692	-0.107846	0.00762802
HDAC7	blue	-0.108022	0.00752888	0.108022	0.00752888	0.0829406	0.0404139	0.168052	2.98e-05	0.099204	0.0141593	0.106711	0.00829375	0.044188	0.27547	0.0841586	0.0375532	0.296626	7.09e-14	-0.037783	0.351152	-0.0403505	0.319366	-0.134096	0.000890977	-0.0659593	0.103346	-0.189316	2.44e-06
AP006623.1	blue	-0.197449	8.69e-07	0.197449	8.69e-07	-0.0641578	0.113134	0.0070293	0.862337	0.0585786	0.148108	0.132951	0.000986905	0.189283	2.45e-06	0.134508	0.000858585	0.573234	1.16e-54	0.155851	0.000109658	0.0565905	0.162389	-0.120894	0.00276092	-0.0680615	0.0927867	-0.277276	3.01e-12
LINC01355	blue	-0.26802	1.64e-11	0.26802	1.64e-11	-0.0783073	0.0530345	-0.000931621	0.981665	0.108131	0.0074683	0.202913	4.23e-07	0.195873	1.07e-06	0.167204	3.27e-05	0.692465	2.07e-88	0.257651	1.01e-10	-0.0273338	0.500062	-0.235375	3.88e-09	-0.00712286	0.860524	-0.324275	2e-16
AL353763.2	blue	-0.126911	0.00167038	0.126911	0.00167038	-0.118822	0.00326625	-0.160313	6.88e-05	0.0400948	0.322444	0.108641	0.00719067	0.14367	0.000367322	0.049977	0.217355	0.505525	5.98e-41	0.190052	2.23e-06	-0.0505696	0.211943	-0.11926	0.00315279	0.113965	0.00479532	-0.119815	0.0030143
SMN2	blue	-0.079509	0.049481	0.079509	0.049481	-0.0386627	0.340042	-0.000175144	0.996553	0.0370798	0.360196	0.0641653	0.113091	0.0904442	0.0253752	0.0783307	0.0529633	0.213607	9.77e-08	0.0640747	0.113602	0.0335478	0.407793	-0.0692935	0.087012	-0.0113299	0.779867	-0.10956	0.00671273
PRPF40B	blue	0.141907	0.000434235	-0.141907	0.000434235	-0.0378912	0.349773	-0.115754	0.00416959	-0.0843418	0.0371383	-0.153841	0.000134717	-0.0917295	0.0233568	-0.0149164	0.712891	0.260193	6.52e-11	0.0831523	0.0399038	-0.125527	0.00187858	-0.00670873	0.868557	0.145276	0.000314848	0.158977	7.92e-05
SH3BP5-AS1	blue	-0.156907	9.83e-05	0.156907	9.83e-05	-0.021539	0.595154	0.0802273	0.0474538	0.0732981	0.0702121	0.113414	0.00500451	-0.00254539	0.949934	0.0115379	0.775932	0.593297	2.29e-59	0.174461	1.45e-05	0.00409993	0.919442	-0.122018	0.00251761	-0.0328656	0.417399	-0.197149	9.04e-07
DICER1-AS1	blue	-0.0423997	0.295387	0.0423997	0.295387	-0.143834	0.000361588	-0.115643	0.00420633	-0.00240785	0.952636	-0.0209716	0.604891	0.0263	0.516419	0.0113963	0.77861	0.505578	5.85e-41	0.0617272	0.127477	-0.028428	0.483055	-0.0437791	0.279941	0.102906	0.0109205	-0.064864	0.109214
ITGA10	blue	-0.145821	0.000298703	0.145821	0.000298703	0.193143	1.51e-06	0.364446	1.25e-20	-0.0380163	0.348183	-0.0180282	0.656499	-0.00806657	0.842272	0.0201524	0.619072	0.291755	1.87e-13	0.111119	0.00596718	-0.0524877	0.195096	-0.210071	1.6e-07	-0.13955	0.000541524	-0.201052	5.42e-07
ATP6V1FNB	blue	-0.123584	0.00221129	0.123584	0.00221129	-0.148584	0.000228049	-0.146412	0.000282056	0.0229938	0.570522	0.0144817	0.720904	0.106263	0.00857082	0.145531	0.000307202	0.498773	9.58e-40	0.00892886	0.825669	0.0254692	0.529761	-0.0611274	0.131225	0.0239196	0.555105	-0.17666	1.12e-05
ARHGAP27	blue	-0.219767	4.06e-08	0.219767	4.06e-08	-0.105746	0.0089005	0.0515992	0.202775	0.0736405	0.0689085	0.172199	1.87e-05	0.0647775	0.109688	0.0405943	0.316448	0.307714	7.24e-15	-0.0662159	0.102008	0.105224	0.0092443	-0.0672165	0.0969224	-0.0603513	0.1362	-0.262409	4.43e-11
IQCN	blue	0.0344223	0.395673	-0.0344223	0.395673	0.0453932	0.262575	0.0617028	0.127628	-0.0597087	0.140429	-0.108543	0.00724337	-0.0663906	0.101105	-0.0164186	0.685449	0.338561	7.5e-18	0.126523	0.00172649	-0.0857672	0.0340402	-0.0686931	0.089789	0.103361	0.0105723	0.0391758	0.333668
SPTBN5	blue	-0.138877	0.00057638	0.138877	0.00057638	0.0255253	0.528855	0.166952	3.36e-05	-0.0272888	0.50077	0.0386199	0.340578	0.0542125	0.180802	0.0361094	0.372913	0.617128	2.09e-65	0.190952	1.99e-06	-0.0799361	0.048267	-0.200996	5.46e-07	0.0236651	0.559323	-0.183851	4.78e-06
AC020916.1	blue	-0.219783	4.05e-08	0.219783	4.05e-08	0.0213979	0.597569	0.18284	5.4e-06	0.102106	0.0115588	0.134157	0.000886117	0.0937663	0.0204429	0.08828	0.0291144	0.593201	2.41e-59	0.082225	0.0421789	-0.0171388	0.672436	-0.205119	3.15e-07	-0.0676388	0.0948375	-0.315392	1.41e-15
AC138393.1	blue	-0.0540406	0.182191	0.0540406	0.182191	-0.0634059	0.117429	0.00985447	0.807933	-0.0298971	0.460721	0.0488622	0.227801	-0.0137373	0.734697	-0.0734683	0.0695617	0.398114	1.22e-24	0.304614	1.38e-14	-0.00527132	0.89654	-0.0637742	0.115309	0.0266379	0.511042	-0.0308287	0.446862
TPTEP2	blue	-0.0373469	0.356744	0.0373469	0.356744	-0.0128798	0.75069	0.0581301	0.151243	0.00883085	0.827552	0.00118372	0.976705	0.0153008	0.705832	-0.00691094	0.864633	0.34641	1.15e-18	0.199461	6.68e-07	-0.0655171	0.105684	-0.109405	0.00679136	-0.0394618	0.330148	-0.0604537	0.135535
ZNF785	blue	-0.150969	0.000179992	0.150969	0.000179992	-0.103054	0.0108065	0.0699173	0.0841999	0.0473194	0.242839	0.0587196	0.147133	0.00697456	0.863399	-0.0072073	0.858887	0.274215	5.31e-12	0.0776382	0.0551036	0.0387084	0.339471	-0.0913258	0.0239753	-0.0590608	0.144793	-0.176062	1.2e-05
CPSF1	blue	-0.0831153	0.0399925	0.0831153	0.0399925	-0.0123553	0.760527	-0.0445481	0.271572	0.0858627	0.0338408	0.0337237	0.405338	0.110965	0.00603748	0.123772	0.00217688	0.28214	1.21e-12	0.0265943	0.511735	-0.0637518	0.115437	-0.0699272	0.0841561	0.0169375	0.676064	-0.109698	0.0066434
LRRC37A3	blue	0.0575147	0.155627	-0.0575147	0.155627	-0.00621845	0.878085	0.0240486	0.552973	-0.083467	0.0391556	-0.101131	0.0123809	-0.0202134	0.618012	0.0736938	0.0687073	0.234552	4.41e-09	0.0346389	0.392705	0.00600381	0.882262	0.00343633	0.932447	-0.0683657	0.091333	-0.0276431	0.495223
VDAC1P8	blue	-0.0822024	0.0422356	0.0822024	0.0422356	-0.0595773	0.141305	-0.0355449	0.380437	-0.0274211	0.498695	0.0601633	0.137427	0.0261863	0.518234	-0.0092256	0.819973	0.335476	1.55e-17	0.2239	2.22e-08	0.0215985	0.594138	-0.0752169	0.0631595	-0.0314086	0.438355	-0.0894002	0.0271238
ZNF335	blue	-0.152463	0.00015491	0.152463	0.00015491	-0.0210948	0.602771	-0.0356311	0.379282	0.138511	0.000596255	0.145698	0.000302281	0.144742	0.000331461	0.121364	0.00265672	0.344091	2.01e-18	0.00476983	0.906336	-0.0271873	0.502364	-0.114466	0.00461202	0.0714788	0.0774827	-0.169028	2.67e-05
CRYZL2P-SEC16B	blue	-0.210963	1.41e-07	0.210963	1.41e-07	-0.185147	4.08e-06	0.159056	7.86e-05	-0.0326861	0.41995	0.0902865	0.0256329	-0.056121	0.165908	-0.166991	3.35e-05	0.405348	1.45e-25	0.124341	0.00207578	0.296188	7.74e-14	0.058933	0.145666	-0.158901	7.99e-05	-0.245181	8.15e-10
AP000757.2	blue	-0.069916	0.0842058	0.069916	0.0842058	-0.228483	1.12e-08	-0.190977	1.99e-06	-0.0360662	0.373485	-0.0368775	0.362825	-0.0793813	0.049849	-0.136638	0.000708052	0.409013	4.83e-26	0.16071	6.6e-05	-0.0488407	0.228005	-0.0373477	0.356734	0.393272	4.92e-24	0.0603793	0.136018
TSNAXIP1	blue	-0.137975	0.000626403	0.137975	0.000626403	-0.121174	0.00269835	-0.0304433	0.452567	0.0827968	0.0407633	0.110676	0.00617103	0.0150258	0.71088	0.0431766	0.286618	0.415158	7.43e-27	0.031024	0.443987	0.146953	0.000267596	-0.00791882	0.845125	-0.14157	0.000448268	-0.256712	1.19e-10
HOOK2	blue	0.0860126	0.0335298	-0.0860126	0.0335298	-0.100538	0.0129059	-0.0750478	0.0637565	-0.0712255	0.0785417	-0.102776	0.011022	-0.141017	0.000472175	-0.154064	0.000131693	0.341098	4.11e-18	0.0662175	0.102	0.0457562	0.258773	0.10739	0.00788932	0.171023	2.14e-05	0.0978515	0.015538
AC078864.1	blue	-0.279732	1.9e-12	0.279732	1.9e-12	-0.169034	2.67e-05	0.223805	2.25e-08	-0.11627	0.00400328	0.0534641	0.186907	-0.0457632	0.2587	-0.167237	3.26e-05	0.500607	4.54e-40	0.102598	0.0111623	0.309802	4.66e-15	0.0296275	0.464776	-0.149039	0.000218054	-0.335617	1.5e-17
PCSK4	blue	-0.118143	0.00344913	0.118143	0.00344913	-0.14871	0.000225255	-0.164839	4.24e-05	0.0180117	0.656793	0.0284649	0.482486	0.082539	0.0413966	0.132079	0.00106621	0.366419	7.5e-21	0.0242507	0.549641	0.00473502	0.907016	-0.0441537	0.275842	0.0298273	0.461768	-0.161731	5.92e-05
AL080317.3	blue	-0.135175	0.000808558	0.135175	0.000808558	-0.106837	0.00821774	-0.0514961	0.203679	0.0691945	0.0874651	0.145958	0.000294758	0.0572652	0.157431	-0.00481365	0.905479	0.358909	5.17e-20	0.264631	3e-11	0.177372	1.03e-05	0.0464941	0.251164	-0.104401	0.00981125	-0.182342	5.73e-06
GABBR1	blue	-0.182423	5.68e-06	0.182423	5.68e-06	0.0973014	0.0161317	0.0339347	0.402404	0.130904	0.00118242	0.13788	0.000631908	0.14735	0.000257404	0.19293	1.55e-06	0.590318	1.2e-58	0.0678845	0.0936413	-0.128416	0.00146807	-0.237059	2.98e-09	0.00736054	0.85592	-0.225508	1.75e-08
FBXO8	blue	0.0986861	0.014674	-0.0986861	0.014674	0.0079697	0.844142	0.0216874	0.592619	-0.1045	0.00974204	-0.13564	0.000775261	-0.158326	8.48e-05	-0.140095	0.000514741	-0.26301	3.99e-11	0.0754478	0.0623516	-0.0769815	0.0571989	0.0272352	0.501611	0.209494	1.73e-07	0.206264	2.7e-07
LSMEM1	blue	-0.211301	1.35e-07	0.211301	1.35e-07	-0.133526	0.000937607	-0.0983667	0.0149995	0.0556357	0.169605	0.10381	0.0102374	0.135426	0.000790405	0.123192	0.00228468	0.545816	9.91e-49	0.151894	0.000164046	0.0449747	0.267004	-0.086458	0.0326199	0.0829093	0.0404898	-0.238362	2.43e-09
HDAC10	blue	-0.248451	4.77e-10	0.248451	4.77e-10	-0.0673653	0.0961835	-0.0517351	0.201585	0.19946	6.69e-07	0.23209	6.45e-09	0.170172	2.35e-05	0.204964	3.22e-07	0.585331	1.85e-57	0.00632898	0.875936	0.0525614	0.194469	-0.125721	0.00184808	-0.0457733	0.258595	-0.362419	2.11e-20
GSDMB	blue	-0.239967	1.88e-09	0.239967	1.88e-09	-0.0276696	0.49481	-0.0485693	0.230603	0.20344	3.95e-07	0.286409	5.32e-13	0.316989	9.96e-16	0.258889	8.18e-11	0.684594	1.11e-85	0.188728	2.63e-06	-0.0840869	0.0377167	-0.273008	6.63e-12	-0.0507981	0.209883	-0.344618	1.77e-18
ZNF577	blue	0.00565679	0.889022	-0.00565679	0.889022	-0.0146606	0.717603	0.201113	5.38e-07	-0.110585	0.00621357	-0.122332	0.00245335	-0.186867	3.31e-06	-0.205509	2.99e-07	0.28757	4.25e-13	0.167436	3.19e-05	-0.0128136	0.75193	-0.0219063	0.58889	-0.0180104	0.656816	0.0233994	0.563743
ARID3B	blue	-0.122061	0.00250883	0.122061	0.00250883	-0.0979407	0.0154435	2.21e-05	0.999566	0.0397728	0.326348	0.143046	0.000389815	0.0390042	0.335792	-0.0559191	0.167438	0.318149	7.73e-16	0.0813258	0.0444887	0.12539	0.00190054	0.00718078	0.859401	-0.0498124	0.218875	-0.159688	7.35e-05
AC055713.1	blue	-0.170861	2.18e-05	0.170861	2.18e-05	-0.122776	0.00236481	-0.0951394	0.0186618	0.045822	0.258088	0.135438	0.000789578	0.157357	9.38e-05	0.0763751	0.0591923	0.586399	1.03e-57	0.175298	1.31e-05	0.0473476	0.242558	-0.0826331	0.0411644	0.0330661	0.414563	-0.201172	5.34e-07
ZNF345	blue	-0.140823	0.000480826	0.140823	0.000480826	-0.0373321	0.356934	0.1182	0.00343365	-0.051299	0.205418	-0.00879537	0.828234	-0.00465055	0.908667	-0.106913	0.00817161	0.386507	3.32e-23	0.305176	1.23e-14	0.022454	0.579605	-0.0662339	0.101915	0.0400105	0.323464	-0.090394	0.025457
ZDHHC11	blue	-0.146368	0.00028325	0.146368	0.00028325	-0.136221	0.000735455	-0.0124263	0.759193	-0.0358452	0.376423	0.0447747	0.269139	0.00671021	0.868528	-0.0512842	0.205548	0.555601	8.77e-51	0.0963235	0.0172363	0.166348	3.59e-05	0.0339817	0.401752	-0.0185277	0.647617	-0.198342	7.74e-07
PNISR	blue	-0.0940988	0.0199986	0.0940988	0.0199986	-0.0539929	0.182578	0.0247638	0.541224	0.0155568	0.701146	0.0539859	0.182635	0.0340838	0.400338	-0.0145011	0.720546	0.442904	9.63e-31	0.138634	0.000589499	-0.0474686	0.241355	-0.135756	0.000767134	-0.0460332	0.255898	-0.10867	0.00717492
ACTR2	blue	0.052209	0.197482	-0.052209	0.197482	0.0617042	0.127619	0.0173579	0.668495	0.056734	0.161325	0.056661	0.161865	0.0429456	0.289207	-0.035433	0.381939	-0.264114	3.28e-11	-0.00556511	0.890809	-0.0366905	0.365265	-0.0207709	0.608351	-0.0334168	0.409628	0.084495	0.0367943
PRNP	blue	0.184341	4.5e-06	-0.184341	4.5e-06	0.0862283	0.0330864	-0.115358	0.00430155	-0.0200452	0.620938	-0.0860859	0.0333786	-0.0372419	0.358098	-0.0284302	0.483021	-0.289074	3.17e-13	-0.0791442	0.0505381	-0.0741796	0.0668958	0.0685067	0.0906656	0.0398265	0.325695	0.22162	3.1e-08
LINC00641	blue	-0.0776861	0.0549531	0.0776861	0.0549531	0.0125044	0.757726	0.168639	2.79e-05	-0.0719141	0.0756896	-0.0753376	0.0627361	-0.0867339	0.0320669	-0.135124	0.000812234	0.28438	7.87e-13	0.137055	0.000681585	-0.00842674	0.835328	-0.0916481	0.0234805	0.0218498	0.589852	-0.0399076	0.324711
SFI1	blue	-0.162135	5.67e-05	0.162135	5.67e-05	-0.110603	0.0062051	-0.0917012	0.0233997	0.123957	0.00214345	0.146741	0.00027316	0.114594	0.0045665	0.0759905	0.0604862	0.413976	1.07e-26	0.117215	0.00371441	0.028715	0.478646	-0.0771099	0.0567842	-0.00229506	0.954853	-0.18688	3.3e-06
ANO2	blue	-0.144216	0.00034861	0.144216	0.00034861	0.055508	0.170588	0.368626	4.21e-21	-0.0613703	0.129697	-0.0354976	0.381072	-0.122272	0.00246551	-0.100173	0.0132384	0.271857	8.19e-12	0.293318	1.37e-13	0.0455161	0.261283	-0.105496	0.00906366	-0.0217509	0.591537	-0.149982	0.000198604
RRP7BP	blue	-0.131927	0.00108062	0.131927	0.00108062	-0.0940146	0.0201104	-0.0488517	0.227901	0.0495911	0.220931	0.0407612	0.31446	0.0923996	0.0223608	0.0632347	0.118424	0.490379	2.77e-38	0.137429	0.000658655	-0.0485579	0.230713	-0.119759	0.00302812	0.0608748	0.132829	-0.152126	0.000160264
LY6G5B	blue	-0.235615	3.74e-09	0.235615	3.74e-09	-0.0899212	0.0262387	0.0878114	0.0299836	0.0470562	0.245473	0.149228	0.000214009	0.063116	0.119118	-0.0252217	0.533769	0.657619	6.05e-77	0.140464	0.000497269	0.0770036	0.0571276	-0.1306	0.00121434	-0.0413392	0.307642	-0.278108	2.58e-12
CLTC	blue	0.145009	0.000323051	-0.145009	0.000323051	-0.0056766	0.888636	-0.0957797	0.0178787	-0.0836972	0.038616	-0.121463	0.00263531	-0.0505665	0.211972	-0.10255	0.0112005	-0.272772	6.93e-12	0.0472159	0.243872	-0.0599003	0.139158	0.0657192	0.10461	0.0665324	0.100377	0.247956	5.17e-10
DOT1L	blue	-0.0714675	0.0775297	0.0714675	0.0775297	-0.00797711	0.843999	0.0810908	0.0451096	0.0274962	0.497519	0.00488457	0.904093	0.0228653	0.572678	-0.0346198	0.392967	0.355824	1.13e-19	0.0249064	0.538898	-0.0015787	0.968936	-0.0519128	0.20004	0.0718931	0.0757753	-0.0763289	0.0593466
DENND4B	blue	-0.099897	0.0134954	0.099897	0.0134954	-0.0485693	0.230604	0.0114575	0.777453	0.105759	0.00889217	0.115039	0.00441049	0.0645014	0.111213	0.0907668	0.024855	0.305361	1.18e-14	0.00635223	0.875484	-0.0411031	0.310415	-0.121632	0.00259896	-0.0333188	0.411004	-0.149435	0.000209674
AL591895.1	blue	-0.071669	0.0766948	0.071669	0.0766948	-0.0651384	0.107719	0.0587201	0.147129	0.00199808	0.96069	0.0890353	0.0277589	-0.0547959	0.176148	-0.0275	0.497459	0.365954	8.46e-21	-0.0251675	0.53465	0.141119	0.000467665	0.0287044	0.478809	-0.139428	0.000547682	-0.178171	9.4e-06
AP006284.1	blue	-0.300182	3.45e-14	0.300182	3.45e-14	-0.128802	0.00142001	0.057247	0.157562	0.0849891	0.0357029	0.18803	2.87e-06	0.109717	0.00663414	0.0624731	0.122933	0.772722	2.53e-122	0.126737	0.00169538	0.0650628	0.108129	-0.188965	2.55e-06	-0.0721533	0.0747188	-0.375782	6.29e-22
ZNF266	blue	-0.1611	6.33e-05	0.1611	6.33e-05	-0.0355805	0.37996	0.101282	0.0122507	0.0378311	0.350539	0.107871	0.0076141	-0.00561239	0.889888	-0.0542533	0.180475	0.37726	4.22e-22	0.115757	0.00416859	-0.0107725	0.790438	-0.131187	0.00115345	0.0612805	0.13026	-0.154617	0.000124462
RHOT2	blue	-0.141937	0.000432989	0.141937	0.000432989	-0.125252	0.00192271	-0.0770787	0.0568846	0.0393369	0.331683	0.0310517	0.44358	0.0266332	0.511117	0.0123237	0.76112	0.366554	7.24e-21	-0.0560126	0.166728	-9.37e-05	0.998155	-0.0611468	0.131102	0.113812	0.00485294	-0.143509	0.000373014
QRICH2	blue	-0.0824519	0.0416124	0.0824519	0.0416124	-0.0300597	0.458285	-0.0417627	0.302709	-0.0479086	0.237016	0.0026266	0.948339	0.0968891	0.0165896	-0.0478291	0.237796	0.388832	1.73e-23	0.204515	3.42e-07	-0.0961313	0.017461	-0.0958063	0.0178468	0.215347	7.64e-08	0.00194438	0.961745
ZNF419	blue	-0.110505	0.00625162	0.110505	0.00625162	0.00718646	0.859291	0.144794	0.000329804	-0.100545	0.0128998	-0.0629487	0.120101	-0.0201809	0.618577	-0.0798295	0.0485679	0.284597	7.55e-13	0.134169	0.000885126	-0.0690713	0.0880313	-0.118601	0.0033249	0.109687	0.00664917	-0.0552728	0.17241
GABPB2	blue	-0.0887107	0.0283346	0.0887107	0.0283346	-0.0737613	0.0684531	0.0222096	0.58374	-0.00885681	0.827053	0.0486096	0.230217	-0.0366952	0.365203	-0.0737347	0.0685533	0.274211	5.32e-12	0.127109	0.00164232	0.0513417	0.20504	-0.0207556	0.608616	6.6e-06	0.99987	-0.0786632	0.0519606
DAZAP1	blue	-0.166163	3.67e-05	0.166163	3.67e-05	-0.0288351	0.476808	0.0079434	0.84465	0.0753461	0.0627062	0.0622508	0.124273	0.0975571	0.0158533	0.106007	0.00873265	0.257529	1.03e-10	0.030299	0.454713	-0.118109	0.00345867	-0.2107	1.47e-07	0.0772821	0.0562319	-0.14843	0.000231546
AL513327.1	blue	-0.234745	4.28e-09	0.234745	4.28e-09	-0.0247573	0.541331	0.0658945	0.103686	0.0552332	0.172718	0.159195	7.74e-05	0.0987066	0.0146533	0.0694492	0.086303	0.586316	1.08e-57	0.301804	2.47e-14	-0.0318501	0.431942	-0.233013	5.6e-09	-0.0172868	0.669773	-0.261061	5.61e-11
CIB4	blue	-0.183879	4.76e-06	0.183879	4.76e-06	-0.129171	0.00137536	0.123822	0.00216788	-0.0310424	0.443716	-0.0105801	0.794097	0.021467	0.596386	-0.00812355	0.841173	0.369924	2.99e-21	0.0530584	0.190278	0.192149	1.71e-06	-0.0191928	0.635866	-0.123932	0.00214808	-0.274858	4.72e-12
CAPRIN1	blue	0.0823179	0.0419461	-0.0823179	0.0419461	0.0797396	0.0488225	-0.00996613	0.805799	-0.0174428	0.666971	-0.0481337	0.234817	0.012433	0.759066	-0.0314598	0.43761	-0.258358	8.96e-11	-0.0105402	0.794855	-0.0829222	0.0404585	-0.0150316	0.710774	0.0155236	0.701751	0.125809	0.00183441
HIST2H2BF	blue	-0.00452031	0.911215	0.00452031	0.911215	-0.069095	0.0879221	-0.141389	0.000455944	0.115754	0.00416965	0.0499486	0.217616	0.0774848	0.0555871	0.0822428	0.0421342	0.277213	3.05e-12	0.301609	2.57e-14	-0.129751	0.00130779	-0.123917	0.00215069	0.114782	0.00449969	0.0015166	0.970157
YPEL4	blue	-0.283225	9.81e-13	0.283225	9.81e-13	0.0631198	0.119096	0.262494	4.37e-11	0.0722197	0.074451	0.106572	0.00837904	0.0206638	0.610202	0.03051	0.451576	0.363249	1.7e-20	0.0705349	0.081489	-0.0763407	0.0593072	-0.245871	7.28e-10	0.0843003	0.037232	-0.261242	5.44e-11
KCTD13	blue	-0.185746	3.8e-06	0.185746	3.8e-06	-0.0665229	0.100426	-0.0343963	0.396031	0.110336	0.00633168	0.125997	0.00180542	0.143584	0.000370326	0.169489	2.54e-05	0.400891	5.41e-25	-0.0150682	0.7101	-0.00559742	0.89018	-0.146648	0.000275668	-0.0169857	0.675195	-0.272885	6.78e-12
TJAP1	blue	-0.106116	0.00866328	0.106116	0.00866328	-0.0653206	0.106736	0.0943277	0.0196976	-0.0544215	0.179125	-0.0180245	0.656565	-0.014858	0.713966	-0.0719397	0.0755852	0.288726	3.39e-13	-0.0443032	0.274219	0.0977159	0.0156825	0.01977	0.625741	-0.0501443	0.215817	-0.15777	8.99e-05
B3GNTL1	blue	-0.251102	3.07e-10	0.251102	3.07e-10	-0.00652328	0.872159	-0.0874251	0.0307168	0.194012	1.35e-06	0.255544	1.45e-10	0.275645	4.08e-12	0.306066	1.02e-14	0.380053	1.98e-22	0.079382	0.0498469	-0.0937417	0.0204762	-0.238746	2.29e-09	-0.0389173	0.336871	-0.314409	1.74e-15
AC132812.1	blue	-0.233524	5.17e-09	0.233524	5.17e-09	-0.0525835	0.194281	0.134843	0.000833105	0.0822365	0.0421501	0.196613	9.69e-07	0.116694	0.0038713	0.0793028	0.0500763	0.622968	5.76e-67	0.0494688	0.222073	0.0659226	0.103538	-0.145137	0.000319105	-0.112001	0.00557932	-0.340692	4.53e-18
AC005261.1	blue	-0.229758	9.21e-09	0.229758	9.21e-09	0.00912861	0.821833	0.0340505	0.400799	0.0905212	0.0252502	0.0819508	0.0428723	0.107152	0.00802893	0.145678	0.000302865	0.301151	2.83e-14	0.180953	6.77e-06	-0.115795	0.00415612	-0.252673	2.36e-10	0.0823585	0.0418447	-0.216447	6.54e-08
CSAD	blue	-0.236235	3.4e-09	0.236235	3.4e-09	-0.0811265	0.0450146	-0.0750596	0.0637145	0.0862799	0.0329812	0.147351	0.000257393	0.196182	1.02e-06	0.20499	3.2e-07	0.70305	3.18e-92	0.125899	0.00182042	-0.0632247	0.118482	-0.235389	3.87e-09	0.0425587	0.293578	-0.303214	1.85e-14
CDK10	blue	-0.180334	7.28e-06	0.180334	7.28e-06	-0.153082	0.000145508	-0.0412118	0.309136	0.035939	0.375175	0.0787513	0.0516975	0.0044876	0.911854	-0.00793897	0.844735	0.431058	4.87e-29	-0.087692	0.0302085	0.181966	6e-06	0.0423229	0.296262	-0.0383271	0.344254	-0.253451	2.07e-10
GEN1	blue	-0.180571	7.08e-06	0.180571	7.08e-06	0.0207626	0.608495	-0.0503284	0.214134	0.102538	0.0112104	0.201038	5.43e-07	0.241576	1.46e-09	0.153023	0.000146377	0.264607	3.01e-11	0.101679	0.0119128	-0.0398608	0.325279	-0.151154	0.000176695	0.0161223	0.69083	-0.17336	1.64e-05
AL365205.1	blue	-0.0868205	0.0318951	0.0868205	0.0318951	0.00947992	0.815098	0.124639	0.00202445	-0.0361448	0.372445	0.00541996	0.89364	-0.00743392	0.854499	-0.0249136	0.53878	0.4734	1.89e-35	0.0492885	0.223764	-0.00695689	0.863742	-0.125313	0.00191292	-0.0488219	0.228185	-0.167492	3.17e-05
AC018638.5	blue	-0.266367	2.2e-11	0.266367	2.2e-11	0.0106766	0.79226	0.0735737	0.0691612	0.132213	0.00105367	0.200172	6.09e-07	0.190806	2.03e-06	0.184887	4.22e-06	0.589275	2.13e-58	0.0814357	0.0442008	0.0132434	0.743895	-0.191246	1.92e-06	-0.0404414	0.318275	-0.366084	8.18e-21
KLHL31	blue	-0.213997	9.25e-08	0.213997	9.25e-08	-0.152789	0.000149895	0.04222	0.29744	-0.0647144	0.110035	0.0276029	0.495851	0.0506275	0.21142	-0.0490419	0.226093	0.390389	1.12e-23	0.124433	0.00205979	0.0719114	0.0757007	-0.103909	0.0101649	0.0388092	0.338215	-0.183309	5.1e-06
MOV10	blue	-0.0807032	0.0461495	0.0807032	0.0461495	-0.00169462	0.966656	-0.0356697	0.378765	0.0936779	0.0205625	0.141804	0.000438493	0.119135	0.00318484	0.121153	0.00270293	0.29674	6.93e-14	-0.0616324	0.128063	0.00540062	0.894018	-0.0538942	0.183381	-0.0703509	0.0822895	-0.167705	3.09e-05
CAPZA2	blue	0.070732	0.0806387	-0.070732	0.0806387	-0.0592881	0.14325	-0.0909195	0.0246119	-0.0473342	0.242691	-0.0469212	0.246831	-0.0602457	0.136888	-0.124045	0.00212773	-0.274276	5.26e-12	0.00280698	0.944797	-0.00876182	0.82888	0.063775	0.115304	0.112475	0.0053802	0.175409	1.3e-05
AC018653.3	blue	-0.0317899	0.432815	0.0317899	0.432815	-0.0660461	0.102892	-0.0893245	0.0272544	0.0925674	0.0221173	0.109333	0.00682794	0.0959424	0.0176843	0.0850004	0.0356783	0.389165	1.58e-23	0.0220754	0.586017	0.160435	6.79e-05	0.0846561	0.0364352	-0.150484	0.000188927	-0.164094	4.59e-05
RBM33	blue	-0.245053	8.32e-10	0.245053	8.32e-10	-0.0220539	0.586382	-0.0586543	0.147584	0.150346	0.000191539	0.191166	1.94e-06	0.20703	2.43e-07	0.153333	0.000141862	0.351718	3.13e-19	0.0655895	0.105298	-0.0188135	0.642556	-0.186055	3.66e-06	0.010268	0.800041	-0.241932	1.38e-09
REX1BD	blue	-0.130415	0.00123421	0.130415	0.00123421	-0.0313973	0.43852	-0.127168	0.00163411	0.133166	0.000968202	0.0698053	0.0846993	0.150824	0.000182627	0.254677	1.68e-10	0.296203	7.72e-14	-0.0759322	0.0606844	-0.0814314	0.044212	-0.0903943	0.0254565	0.107253	0.00796967	-0.187885	2.92e-06
NSUN5P1	blue	-0.20566	2.93e-07	0.20566	2.93e-07	-0.142057	0.000428132	-0.221628	3.09e-08	0.131263	0.00114576	0.120142	0.0029354	0.222259	2.82e-08	0.15545	0.000114281	0.565056	7.82e-53	0.112649	0.00530878	-0.136606	0.000710058	-0.215764	7.2e-08	0.311614	3.17e-15	-0.137259	0.000668949
NOP2	blue	-0.173611	1.59e-05	0.173611	1.59e-05	-0.00756503	0.851962	-0.0699718	0.0839581	0.115774	0.00416299	0.139623	0.000537851	0.26808	1.62e-11	0.226557	1.49e-08	0.296406	7.41e-14	-0.0470958	0.245076	-0.0547344	0.176634	-0.172039	1.9e-05	-0.00186772	0.963252	-0.250818	3.22e-10
TCERG1	blue	-0.20283	4.28e-07	0.20283	4.28e-07	-0.056604	0.162289	0.0478996	0.237104	0.0458392	0.257909	0.122271	0.00246576	0.0996197	0.0137576	-0.00132118	0.974001	0.380713	1.65e-22	0.155956	0.000108475	0.0256958	0.526105	-0.138286	0.000608747	0.0141657	0.726747	-0.197797	8.31e-07
CUTALP	blue	-0.0204504	0.613897	0.0204504	0.613897	-0.040379	0.319024	0.00407874	0.919857	-0.0980656	0.0153122	-0.0375204	0.354513	0.0228702	0.572596	-0.0757775	0.0612126	0.250922	3.16e-10	0.121675	0.0025897	-0.0164414	0.685037	-0.0638196	0.11505	0.00487137	0.904351	-0.0174179	0.667418
RUSC1-AS1	blue	-0.210481	1.51e-07	0.210481	1.51e-07	-0.141036	0.000471319	0.00212065	0.95828	0.0279592	0.490304	0.146029	0.000292745	0.138602	0.000591243	-0.00118793	0.976622	0.641908	2.92e-72	0.186357	3.52e-06	0.118707	0.00329671	-0.0635245	0.116743	-0.0390563	0.335146	-0.281044	1.49e-12
MTA1	blue	-0.146995	0.000266494	0.146995	0.000266494	0.0906304	0.0250737	0.150394	0.000190627	-0.00855167	0.832923	-0.00525008	0.896955	0.0996545	0.0137245	0.0577824	0.153707	0.309995	4.47e-15	-0.0251136	0.535524	-0.0377399	0.351703	-0.142473	0.000411588	-0.0311789	0.441714	-0.195166	1.17e-06
STAU1	blue	0.097904	0.0154824	-0.097904	0.0154824	-0.0333648	0.410357	-0.0779329	0.054184	-0.0630787	0.119336	-0.119463	0.00310167	-0.0586181	0.147834	-0.0407647	0.314418	-0.229389	9.74e-09	-0.0665421	0.100327	-0.0154367	0.703342	0.0840785	0.0377358	0.0225338	0.578258	0.155528	0.000113365
G3BP2	blue	0.109807	0.0065894	-0.109807	0.0065894	-0.0674732	0.0956507	-0.0462435	0.253731	-0.0767673	0.0578966	-0.0930258	0.0214636	-0.066748	0.0992777	-0.167047	3.33e-05	-0.310663	3.88e-15	0.0544046	0.17926	-0.0366517	0.365772	0.0779325	0.0541852	0.150152	0.000195265	0.243546	1.06e-09
IQCC	blue	-0.0511432	0.206799	0.0511432	0.206799	-0.108871	0.00706788	-0.049236	0.224259	-0.070972	0.0796133	-0.0622622	0.124204	-0.010904	0.78794	-0.042642	0.292633	0.261443	5.25e-11	0.0889449	0.0279182	0.00350663	0.931068	-0.0579606	0.152441	-0.0150595	0.710261	-0.0739871	0.0676089
DNM1	blue	-0.176137	1.19e-05	0.176137	1.19e-05	-0.144394	0.000342723	-0.0405022	0.317548	-0.042496	0.29429	0.0304585	0.452341	0.0421238	0.298543	-0.0822934	0.0420073	0.310784	3.78e-15	-0.0859426	0.0336747	0.226433	1.52e-08	0.0846296	0.0364942	-0.159517	7.49e-05	-0.233505	5.19e-09
ZNF83	blue	-0.261826	4.91e-11	0.261826	4.91e-11	-0.148377	0.000232758	-0.0825315	0.0414151	0.0922301	0.0226093	0.200788	5.61e-07	0.148253	0.000235616	0.122831	0.00235405	0.567705	2.03e-53	0.12458	0.00203458	0.0150421	0.710581	-0.195509	1.12e-06	-0.0105574	0.794528	-0.315062	1.51e-15
PROCA1	blue	-0.126747	0.0016939	0.126747	0.0016939	-0.16427	4.5e-05	-0.0958793	0.0177595	0.00151477	0.970193	0.0331334	0.413613	0.0981739	0.015199	-0.0448775	0.26804	0.393644	4.42e-24	0.0987594	0.0146001	-0.0961226	0.0174712	-0.139705	0.000533787	0.234733	4.29e-09	-0.0682713	0.0917824
MAP3K8	blue	-0.17512	1.34e-05	0.17512	1.34e-05	0.053838	0.183839	-0.0134175	0.740648	0.219867	4e-08	0.32159	3.63e-16	0.16859	2.8e-05	0.172738	1.76e-05	0.331037	4.31e-17	0.17142	2.04e-05	-0.128655	0.00143812	-0.233409	5.27e-09	0.0505092	0.21249	-0.198383	7.7e-07
AC012615.6	blue	-0.209405	1.76e-07	0.209405	1.76e-07	-0.115589	0.00422424	0.00115054	0.977358	0.0695731	0.0857425	0.179763	7.79e-06	0.142958	0.000393083	0.0580008	0.152156	0.609748	1.76e-63	0.118375	0.00338562	0.0687573	0.0894888	-0.120789	0.0027848	-0.0332614	0.411809	-0.280803	1.55e-12
MUS81	blue	-0.138506	0.000596478	0.138506	0.000596478	-0.080114	0.0477689	0.0521448	0.198034	0.00180734	0.96444	-0.00330187	0.935084	-0.0203302	0.615981	-0.00893215	0.825606	0.284768	7.3e-13	-0.0651587	0.107609	0.0730616	0.0711244	-0.0463907	0.25222	-0.000184582	0.996367	-0.196179	1.02e-06
GTF2IRD2B	blue	-0.0613895	0.129577	0.0613895	0.129577	-0.0201748	0.618683	0.0388448	0.337772	-0.0496572	0.220315	-0.0293476	0.469007	-0.0678345	0.0938837	-0.0934014	0.0209404	0.259085	7.9e-11	0.0582387	0.150479	0.091718	0.0233742	0.0269986	0.505335	-0.00492761	0.903252	-0.0820729	0.0425622
RIMKLB	blue	-0.138494	0.000597174	0.138494	0.000597174	0.0546699	0.177146	0.0642791	0.112452	0.0174149	0.667473	0.0240056	0.553683	0.0529439	0.191238	0.0232645	0.565994	0.398338	1.14e-24	0.134742	0.000840723	-0.086237	0.0330687	-0.159781	7.28e-05	0.143676	0.000367089	-0.0951973	0.0185898
CCDC142	blue	-0.16916	2.63e-05	0.16916	2.63e-05	-0.0748967	0.0642939	0.0504238	0.213265	0.0838353	0.0382953	0.17783	9.78e-06	0.114412	0.00463166	0.0556484	0.169508	0.385867	3.97e-23	0.0693071	0.0869499	0.10152	0.0120473	-0.0614095	0.129452	-0.108634	0.00719424	-0.263896	3.41e-11
AL355987.4	blue	-0.166477	3.54e-05	0.166477	3.54e-05	-0.0233882	0.56393	0.00947203	0.81525	0.0670144	0.097933	0.0558109	0.168263	0.159068	7.85e-05	0.10052	0.0129224	0.445863	3.53e-31	0.0817348	0.0434253	-0.177357	1.03e-05	-0.245295	8e-10	0.057541	0.155437	-0.158434	8.39e-05
REXO1	blue	-0.148928	0.000220442	0.148928	0.000220442	-0.0483827	0.232402	0.037051	0.36057	0.0298434	0.461527	0.0659912	0.103179	0.0676843	0.0946149	0.026973	0.505739	0.26086	5.81e-11	-0.130245	0.00125271	0.111433	0.00582617	0.0129207	0.749925	-0.0538074	0.184088	-0.223215	2.45e-08
TUSC3	blue	0.133653	0.000927015	-0.133653	0.000927015	0.0788211	0.05149	-0.0427022	0.291952	-0.0114756	0.77711	-0.0786063	0.0521309	0.0230343	0.569844	0.100189	0.0132239	-0.227891	1.22e-08	-0.0714007	0.0778078	-0.0874893	0.0305939	-0.000204723	0.995971	-0.13415	0.000886669	0.0772	0.0564947
CAPN10	blue	-0.0497212	0.219721	0.0497212	0.219721	-0.112388	0.00541616	-0.140633	0.000489463	0.0264877	0.513429	-0.016801	0.678529	0.0330941	0.414168	0.0697647	0.0848812	0.314221	1.81e-15	0.0317739	0.433046	-0.111929	0.00560974	-0.118551	0.00333809	0.151273	0.000174597	-0.0477179	0.23889
ZNF182	blue	-0.0914412	0.0237971	0.0914412	0.0237971	-0.010633	0.793091	0.0407788	0.314252	0.0176556	0.663157	0.0434005	0.284125	0.0564284	0.163597	0.0183141	0.651408	0.240928	1.62e-09	0.19884	7.25e-07	-0.0146144	0.718455	-0.0878793	0.0298563	0.0194284	0.631725	-0.0965351	0.0169918
AC073335.2	blue	-0.259169	7.79e-11	0.259169	7.79e-11	-0.046216	0.254013	-0.0676026	0.0950148	0.156056	0.000107366	0.207871	2.17e-07	0.201926	4.83e-07	0.200749	5.64e-07	0.612746	2.95e-64	0.0170093	0.674768	0.00213708	0.957957	-0.17967	7.88e-06	-0.0409346	0.312404	-0.354442	1.59e-19
CYP2R1	blue	-0.123413	0.00224304	0.123413	0.00224304	-0.10056	0.0128862	-0.067817	0.0939685	-0.0789599	0.0510793	-0.0235131	0.56185	0.0458156	0.258155	0.0220147	0.587048	0.265926	2.38e-11	0.134413	0.000866003	-0.101176	0.0123421	-0.140386	0.000500918	0.133344	0.000952885	-0.0753716	0.0626173
TUBGCP6	blue	-0.131157	0.00115648	0.131157	0.00115648	-0.17551	1.28e-05	-0.0677874	0.0941128	0.0392916	0.33224	0.073443	0.0696579	0.020909	0.605969	-0.0410396	0.311164	0.499789	6.34e-40	0.121082	0.00271874	0.0612012	0.130759	-0.0419023	0.301094	0.0545763	0.17789	-0.152564	0.000153344
HERC2P9	blue	-0.177152	1.06e-05	0.177152	1.06e-05	-0.0705646	0.0813605	-0.0136958	0.735468	0.0798732	0.0484443	0.143373	0.000377853	0.18581	3.77e-06	0.0741362	0.0670562	0.56372	1.54e-52	0.183731	4.85e-06	-0.0884812	0.0287478	-0.212172	1.2e-07	0.062596	0.122196	-0.194846	1.22e-06
RAD9A	blue	-0.15071	0.000184702	0.15071	0.000184702	-0.174723	1.4e-05	-0.0954467	0.0182823	0.0188114	0.642593	0.065724	0.104585	0.0661226	0.102493	0.0378572	0.350207	0.37851	3.01e-22	-0.0316005	0.435562	0.0717559	0.0763374	-0.0307272	0.44836	0.0155641	0.701012	-0.200433	5.88e-07
PAXBP1	blue	-0.140785	0.00048258	0.140785	0.00048258	-0.120886	0.00276274	0.0472204	0.243827	-0.0262292	0.517549	0.0535028	0.186587	0.0369199	0.362272	-0.0285809	0.480703	0.368697	4.13e-21	0.159419	7.56e-05	-0.0015039	0.970407	-0.149073	0.000217317	-0.0562485	0.164947	-0.158558	8.28e-05
FAM86B3P	blue	-0.0985325	0.0148298	0.0985325	0.0148298	-0.143044	0.000389901	-0.0538283	0.183917	-0.0149518	0.712241	0.0417017	0.303415	0.0448204	0.26865	-0.0646453	0.110416	0.389772	1.33e-23	0.018526	0.647646	0.0427935	0.29092	-0.044905	0.267746	-0.0356617	0.378873	-0.132228	0.00105225
DNA2	blue	-0.206399	2.65e-07	0.206399	2.65e-07	-0.141846	0.00043675	-0.103215	0.0106827	0.0849858	0.0357101	0.190269	2.17e-06	0.28809	3.84e-13	0.0829912	0.0402914	0.506653	3.74e-41	0.181801	6.12e-06	0.0530991	0.189938	-0.107292	0.0079469	-0.0693807	0.0866144	-0.265288	2.67e-11
RNF207	blue	-0.177382	1.03e-05	0.177382	1.03e-05	-0.198457	7.62e-07	-0.145727	0.000301415	-0.00832204	0.837346	0.0689375	0.0886499	0.114845	0.00447779	0.0337731	0.404649	0.596986	2.87e-60	0.0522049	0.197517	0.0783594	0.0528761	-0.0433501	0.284685	-0.00804222	0.842742	-0.227515	1.29e-08
AC107027.3	blue	0.154154	0.000130494	-0.154154	0.000130494	-0.0410367	0.311198	-0.0350075	0.387686	-0.0499213	0.217868	-0.0881347	0.0293815	-0.097378	0.0160478	-0.0973547	0.0160734	-0.246211	6.89e-10	0.0206602	0.610264	0.0411727	0.309596	0.12337	0.00225109	-0.0189484	0.640172	0.171326	2.06e-05
ZNF702P	blue	0.154468	0.000126378	-0.154468	0.000126378	-0.106986	0.00812803	-0.137692	0.000642909	-0.0657359	0.104522	-0.0903698	0.0254966	-0.0941446	0.019938	-0.0270872	0.50394	-0.290492	2.4e-13	0.033101	0.41407	-0.1245	0.00204825	-0.027992	0.489793	0.0564338	0.163557	0.20962	1.7e-07
L3MBTL1	blue	-0.177298	1.04e-05	0.177298	1.04e-05	-0.197314	8.85e-07	-0.11391	0.00481596	-0.035419	0.382128	0.036741	0.364605	0.0913817	0.0238888	-0.0288105	0.477183	0.544109	2.23e-48	0.202267	4.61e-07	-0.0264871	0.513438	-0.144409	0.000342224	0.123377	0.00224977	-0.131942	0.00107921
AC083843.3	blue	-0.0885012	0.0287117	0.0885012	0.0287117	-0.133211	0.000964251	-0.0454936	0.261519	-0.10683	0.00822162	-0.0539264	0.183118	-0.0441368	0.276026	-0.100843	0.0126338	0.454947	1.52e-32	0.290168	2.56e-13	-0.0614365	0.129282	-0.0903179	0.0255815	0.3344	1.99e-17	0.0171554	0.672138
AC023509.3	blue	-0.236858	3.08e-09	0.236858	3.08e-09	-0.0305473	0.451023	0.0271162	0.503483	0.124292	0.00208431	0.186909	3.29e-06	0.185005	4.16e-06	0.18099	6.74e-06	0.611893	4.91e-64	0.0505457	0.21216	-0.00404948	0.92043	-0.189049	2.53e-06	0.00367549	0.927758	-0.326669	1.17e-16
ZNF354B	blue	-0.19673	9.54e-07	0.19673	9.54e-07	-0.183118	5.22e-06	0.0501733	0.215551	-0.000109941	0.997836	0.128166	0.00150007	0.0426187	0.292898	-0.0495369	0.221436	0.364138	1.36e-20	0.128456	0.001463	0.153043	0.000146085	-0.0310851	0.44309	-0.0508582	0.209344	-0.217383	5.72e-08
SUZ12P1	blue	-0.212055	1.22e-07	0.212055	1.22e-07	-0.0576571	0.154603	-0.0335943	0.407144	0.114422	0.00462808	0.170714	2.21e-05	0.132232	0.00105189	0.0890032	0.0278154	0.508884	1.47e-41	0.225527	1.74e-08	-0.050231	0.215023	-0.184475	4.43e-06	0.0246375	0.543289	-0.224435	2.05e-08
ZMAT1	blue	-0.172956	1.72e-05	0.172956	1.72e-05	-0.210707	1.47e-07	0.0134887	0.739322	-0.0507233	0.210556	0.0560918	0.166129	-0.0392713	0.33249	-0.102295	0.011405	0.591763	5.38e-59	0.168133	2.95e-05	0.118183	0.0034382	-0.0632125	0.118554	0.00859261	0.832135	-0.189779	2.31e-06
PPIL1	blue	0.202095	4.72e-07	-0.202095	4.72e-07	-0.0170419	0.674182	-0.0571165	0.158514	-0.0550746	0.173957	-0.0925635	0.0221229	-0.0694417	0.0863369	-0.113763	0.00487135	-0.278326	2.48e-12	-0.158311	8.49e-05	0.0280726	0.488544	0.152096	0.000160747	-0.0513442	0.205018	0.15891	7.98e-05
SLC25A24	blue	0.0366882	0.365295	-0.0366882	0.365295	-0.0077549	0.848291	0.143234	0.000382892	-0.0370891	0.360075	-0.0233638	0.564336	-0.0988338	0.0145255	-0.182452	5.66e-06	-0.309914	4.55e-15	-0.00960236	0.812754	0.088066	0.0295086	0.0876328	0.0303206	-0.078902	0.0512501	0.0727993	0.0721476
USP21	blue	-0.0671737	0.0971357	0.0671737	0.0971357	-0.0351248	0.386096	-0.0446137	0.270866	0.0636434	0.116058	0.0775574	0.0553578	0.0459584	0.256672	0.0644432	0.111536	0.25527	1.52e-10	-0.132335	0.0010423	0.0828315	0.0406789	0.0209042	0.606052	-0.112315	0.00544667	-0.176682	1.12e-05
OFD1	blue	-0.102357	0.0113551	0.102357	0.0113551	-0.14728	0.000259177	0.027735	0.493791	-0.0728462	0.0719639	0.00116012	0.97717	-0.0501129	0.216105	-0.0796248	0.0491495	0.303334	1.8e-14	0.130796	0.00119374	0.0542595	0.180425	-0.0511677	0.206582	-0.0100022	0.805111	-0.1109	0.00606705
AC012651.1	blue	-0.237333	2.86e-09	0.237333	2.86e-09	-0.0985273	0.0148351	0.120554	0.0028387	0.0642763	0.112468	0.173726	1.57e-05	0.0391352	0.33417	-0.00567086	0.888748	0.569439	8.32e-54	0.118597	0.003326	0.152743	0.00015059	-0.0691238	0.0877899	-0.12099	0.00273923	-0.297448	6e-14
AC124944.3	blue	-0.24384	1.01e-09	0.24384	1.01e-09	-0.175245	1.32e-05	0.0631376	0.118991	-0.0384512	0.342693	0.0637315	0.115553	0.04645	0.251614	-0.0204408	0.614063	0.578002	9.48e-56	0.159593	7.43e-05	0.109915	0.0065362	-0.0952903	0.0184747	-0.0171816	0.671666	-0.27559	4.12e-12
LAMA5	blue	-0.11877	0.00328001	0.11877	0.00328001	-0.0216903	0.59257	0.116541	0.00391861	-0.016478	0.684373	0.0156365	0.699688	-0.0582787	0.150198	-0.023768	0.557615	0.32313	2.58e-16	0.00226545	0.955434	0.0205309	0.612502	-0.0759924	0.0604796	-0.0231345	0.568166	-0.16798	3e-05
FAM153B	blue	0.00638994	0.874751	-0.00638994	0.874751	0.0109225	0.787589	0.0969501	0.0165211	-0.0858343	0.0339001	-0.0727675	0.0722727	-0.137339	0.000664105	-0.0689856	0.0884272	0.24872	4.56e-10	0.0402336	0.32077	0.0725132	0.0732773	0.0443716	0.273477	0.0270918	0.503866	-0.0212685	0.599787
ZNF841	blue	-0.203786	3.77e-07	0.203786	3.77e-07	-0.0684898	0.0907454	0.0677352	0.0943668	0.0432093	0.286254	0.0900542	0.0260166	0.0646839	0.110203	0.00753151	0.852611	0.443999	6.65e-31	0.294755	1.03e-13	-0.0719044	0.0757293	-0.195461	1.12e-06	0.0906367	0.0250636	-0.154116	0.000131
AC145207.5	blue	-0.169963	2.41e-05	0.169963	2.41e-05	-0.04611	0.255105	0.0841064	0.0376721	0.00578171	0.886588	0.0591893	0.143919	0.0845111	0.0367581	0.0539851	0.182642	0.250338	3.49e-10	0.244905	8.52e-10	0.0649002	0.109016	-0.0520977	0.19844	-0.0320461	0.429114	-0.192024	1.74e-06
SNX2	blue	0.143957	0.00035738	-0.143957	0.00035738	-0.0748089	0.0646081	0.0298935	0.460774	-0.11832	0.00340055	-0.135372	0.000794272	-0.216706	6.3e-08	-0.194459	1.28e-06	-0.285877	5.9e-13	-0.0377876	0.351094	0.0489273	0.227181	0.141823	0.000437685	0.0496958	0.219957	0.200683	5.69e-07
FAM227A	blue	-0.0282942	0.485118	0.0282942	0.485118	-0.163306	5e-05	-0.229641	9.38e-09	0.0440785	0.276662	0.0632122	0.118555	0.118789	0.0032748	0.0582834	0.150166	0.389083	1.61e-23	0.204139	3.59e-07	-0.00326506	0.935806	-0.0628765	0.120528	-0.0451765	0.264862	-0.0661204	0.102504
CAPN3	blue	0.0524574	0.195355	-0.0524574	0.195355	-0.0829109	0.0404859	-0.197287	8.88e-07	0.000723939	0.985752	0.0382493	0.345236	-0.0380634	0.347587	0.0106343	0.793066	0.30735	7.82e-15	0.0722258	0.0744267	0.152952	0.00014744	0.207425	2.3e-07	0.00198086	0.961028	0.0229872	0.570634
LMNTD2	blue	-0.2703	1.09e-11	0.2703	1.09e-11	-0.176795	1.1e-05	-0.0354432	0.381803	0.0641802	0.113008	0.130759	0.00119754	0.0740384	0.0674182	0.0657345	0.104529	0.601503	2.17e-61	0.0304798	0.452025	0.129632	0.00132134	-0.0661384	0.102411	-0.0395674	0.328855	-0.332913	2.8e-17
NEAT1	blue	-0.22127	3.26e-08	0.22127	3.26e-08	-0.225196	1.83e-08	-0.00623155	0.87783	-0.0749343	0.0641598	0.00802811	0.843015	-0.0249533	0.538133	-0.103647	0.0103579	0.638398	2.99e-71	0.314318	1.78e-15	0.00657416	0.871171	-0.145088	0.000320608	0.178774	8.76e-06	-0.15655	0.000102028
NBPF8	blue	-0.321643	3.58e-16	0.321643	3.58e-16	-0.0823526	0.0418595	0.0170471	0.674088	0.11982	0.0030131	0.279194	2.11e-12	0.206993	2.44e-07	0.138806	0.000580171	0.521199	7.47e-44	0.176727	1.11e-05	0.0688174	0.0892084	-0.187341	3.12e-06	-0.124825	0.00199306	-0.37539	6.99e-22
TMEM182	blue	0.0483423	0.232793	-0.0483423	0.232793	-0.0792383	0.0502636	-0.12064	0.00281871	-0.0970311	0.0164306	-0.0817461	0.043396	-0.0506139	0.211543	-0.0111179	0.783882	-0.268915	1.4e-11	-0.0385349	0.341642	-0.010032	0.804541	0.0315744	0.435941	-0.0190018	0.639231	0.102428	0.0112985
D2HGDH	blue	-0.071503	0.0773818	0.071503	0.0773818	-0.194103	1.34e-06	-0.0180488	0.656132	-0.0254036	0.530822	0.0283801	0.483792	-0.0832566	0.0396545	-0.103469	0.0104906	0.420002	1.65e-27	-0.0391527	0.333954	0.262455	4.4e-11	0.190846	2.02e-06	-0.0657852	0.104261	-0.157928	8.84e-05
AC051619.3	blue	-0.232124	6.42e-09	0.232124	6.42e-09	-0.232962	5.64e-09	0.0924324	0.0223129	-0.0487353	0.229012	0.106854	0.00820739	-0.0380443	0.347828	-0.159686	7.35e-05	0.414468	9.19e-27	0.159583	7.43e-05	0.360132	3.79e-20	0.0790492	0.0508164	-0.188166	2.82e-06	-0.306657	9.04e-15
CLK2	blue	-0.204551	3.4e-07	0.204551	3.4e-07	-0.066093	0.102647	0.0788315	0.0514592	0.0775149	0.055492	0.14955	0.000207304	0.0669852	0.0980799	0.0659174	0.103566	0.474585	1.21e-35	-0.00121106	0.976167	0.11199	0.00558377	-0.0595572	0.14144	-0.120984	0.00274069	-0.316569	1.09e-15
DDX17	blue	-0.108803	0.00710388	0.108803	0.00710388	-0.0794287	0.0497122	0.118107	0.00345926	-0.125246	0.00192375	-0.0326464	0.420514	-0.0953714	0.0183748	-0.159527	7.48e-05	0.26748	1.81e-11	0.0653858	0.106386	0.0386467	0.340244	-0.0490833	0.225701	0.0170413	0.674192	-0.0687438	0.089552
SDHAP3	blue	-0.384283	6.17e-23	0.384283	6.17e-23	-0.127507	0.0015874	0.148605	0.000227581	0.091907	0.0230893	0.19392	1.37e-06	0.0665065	0.10051	0.0944349	0.019558	0.567398	2.37e-53	0.0666292	0.0998822	0.143871	0.000360316	-0.196478	9.86e-07	-0.147925	0.000243325	-0.461752	1.35e-33
AL022322.1	blue	-0.241507	1.47e-09	0.241507	1.47e-09	-0.106429	0.00846743	0.0490813	0.22572	-0.0163174	0.687286	0.0954437	0.0182861	0.0696155	0.085551	0.0322037	0.426845	0.658263	3.84e-77	0.161123	6.31e-05	0.0919256	0.0230615	-0.10661	0.00835574	-0.00595384	0.883235	-0.281527	1.36e-12
ZNF789	blue	-0.102112	0.0115537	0.102112	0.0115537	-0.121134	0.0027073	-0.0513354	0.205095	-0.0639612	0.114245	1.06e-05	0.999792	0.0214998	0.595825	-0.0681198	0.0925066	0.410935	2.7e-26	0.120817	0.00277841	0.0661579	0.102309	-0.0148678	0.713787	0.00282172	0.944507	-0.112334	0.00543878
NPIPA1	blue	-0.233447	5.24e-09	0.233447	5.24e-09	-0.0366539	0.365744	0.018487	0.648338	0.0644243	0.111641	0.0967632	0.0167317	0.136059	0.000746297	0.155606	0.000112456	0.589478	1.91e-58	0.0132328	0.744093	-0.00542714	0.8935	-0.173368	1.64e-05	0.00892589	0.825726	-0.299356	4.08e-14
PPP4R1L	blue	-0.226865	1.42e-08	0.226865	1.42e-08	-0.0731733	0.0706926	0.0833025	0.0395451	0.0487934	0.228457	0.188353	2.76e-06	0.0734379	0.0696775	0.0867888	0.0319579	0.457595	5.96e-33	0.157536	9.21e-05	0.0607848	0.133403	-0.159035	7.87e-05	-0.0886197	0.0284979	-0.306464	9.41e-15
AC138969.1	blue	-0.178831	8.7e-06	0.178831	8.7e-06	0.0286687	0.479355	0.121797	0.00256399	0.0674662	0.0956852	0.0964467	0.0170936	0.0711436	0.0788866	0.0574976	0.15575	0.269932	1.16e-11	0.0179743	0.65746	0.0834893	0.0391032	-0.0402506	0.320566	-0.0425426	0.29376	-0.19325	1.49e-06
WDR27	blue	-0.18961	2.36e-06	0.18961	2.36e-06	-0.092731	0.0218819	0.0670588	0.0977102	-0.0631692	0.118806	0.0305719	0.450659	0.00344409	0.932295	-0.0259082	0.52269	0.591992	4.74e-59	0.230547	8.17e-09	0.0512342	0.205991	-0.111381	0.00584932	-0.0635671	0.116497	-0.22704	1.39e-08
ARL6IP4	blue	-0.234556	4.41e-09	0.234556	4.41e-09	-0.0458465	0.257834	-0.0606413	0.134324	0.0987347	0.014625	0.166358	3.59e-05	0.125144	0.00194037	0.212652	1.12e-07	0.500475	4.79e-40	-0.00770247	0.849305	-0.0219854	0.587545	-0.150887	0.000181475	0.0684642	0.0908662	-0.300616	3.15e-14
HERC2P3	blue	-0.00135521	0.973332	0.00135521	0.973332	-0.0365134	0.367586	0.00632153	0.87608	-0.0401983	0.321196	-0.052399	0.195853	-0.025687	0.526247	-0.0191499	0.63662	0.354484	1.57e-19	0.20675	2.52e-07	-0.0820365	0.0426544	-0.0922588	0.022567	0.060178	0.13733	0.00544111	0.893228
SYTL1	blue	-0.151846	0.000164843	0.151846	0.000164843	0.0916072	0.0235426	-0.0463129	0.253017	0.365502	9.52e-21	0.291834	1.84e-13	0.219483	4.23e-08	0.295138	9.55e-14	0.411602	2.21e-26	0.0379843	0.34859	-0.170539	2.26e-05	-0.211005	1.41e-07	-0.0839455	0.0380409	-0.239521	2.02e-09
HUWE1	blue	0.136626	0.000708789	-0.136626	0.000708789	-0.0128741	0.750798	0.0654286	0.106157	-0.147474	0.000254319	-0.107109	0.0080548	-0.112098	0.00553806	-0.171333	2.06e-05	-0.267021	1.96e-11	-0.0631831	0.118725	0.0510128	0.207961	0.138626	0.000589955	-0.0453334	0.263204	0.180403	7.22e-06
AC008735.2	blue	-0.225948	1.63e-08	0.225948	1.63e-08	-0.103156	0.0107278	0.00407129	0.920003	0.0809811	0.0454017	0.17082	2.19e-05	0.104822	0.00951762	0.054033	0.182253	0.626656	5.73e-68	0.0538419	0.183807	0.0615975	0.12828	-0.115201	0.0043548	-0.0354577	0.381607	-0.288498	3.55e-13
PDE4DIP	blue	0.202292	4.6e-07	-0.202292	4.6e-07	0.0101849	0.801625	-0.225367	1.78e-08	0.0611585	0.131028	0.00586662	0.884934	0.0349286	0.388757	0.138601	0.000591288	-0.253856	1.93e-10	-0.0154163	0.703716	-0.120334	0.00288997	0.017478	0.666341	-0.0496024	0.220826	0.172271	1.86e-05
CACNA1F	blue	-0.219963	3.94e-08	0.219963	3.94e-08	-0.0158561	0.695679	-0.00320552	0.936974	0.14203	0.000429212	0.214118	9.1e-08	0.197013	9.2e-07	0.272939	6.72e-12	0.396407	2e-24	0.0151965	0.707745	-0.0318273	0.432273	-0.228453	1.12e-08	-0.108827	0.00709155	-0.333521	2.43e-17
CAPN10-DT	blue	-0.120713	0.002802	0.120713	0.002802	-0.1692	2.62e-05	-0.204611	3.37e-07	-0.0289494	0.475062	0.0503386	0.214041	0.091537	0.02365	0.0625707	0.122347	0.520145	1.18e-43	0.165347	4.01e-05	-0.123731	0.00218429	-0.171137	2.11e-05	0.253403	2.09e-10	-0.0745358	0.0655929
SSPO	blue	-0.0416034	0.304557	0.0416034	0.304557	0.0416308	0.304239	-0.00405523	0.920317	0.0227787	0.574135	0.0306383	0.449675	0.0669242	0.0983865	0.124965	0.00196983	0.487924	7.28e-38	0.142378	0.000415311	-0.0506262	0.211432	-0.0708426	0.0801652	0.0298318	0.461701	-0.101609	0.0119718
ACVR1	blue	0.0419677	0.300339	-0.0419677	0.300339	-0.00365369	0.928185	0.0240081	0.553641	-0.0391862	0.33354	-0.0290147	0.474066	-0.0626553	0.121842	-0.0257852	0.524666	-0.231711	6.84e-09	-0.0578558	0.153185	0.060278	0.136678	0.0909371	0.0245841	-0.0373264	0.357009	0.0455004	0.261448
AC018665.1	blue	-0.202365	4.55e-07	0.202365	4.55e-07	-0.0804591	0.0468147	0.102348	0.0113628	-0.0353984	0.382404	0.0783302	0.0529649	-0.0263824	0.515105	-0.0630122	0.119727	0.563274	1.93e-52	0.160211	6.96e-05	0.0710873	0.0791244	-0.0677493	0.094298	0.000746847	0.985301	-0.19745	8.69e-07
ROBO3	blue	-0.099003	0.0143571	0.099003	0.0143571	0.0638432	0.114915	-0.0588623	0.146151	0.100122	0.0132857	0.14267	0.000403979	0.192467	1.65e-06	0.335743	1.45e-17	0.379947	2.03e-22	0.0334692	0.408893	-0.178895	8.63e-06	-0.266033	2.34e-11	-0.0777567	0.0547324	-0.233467	5.22e-09
TTC28-AS1	blue	-0.116897	0.00380941	0.116897	0.00380941	-0.145052	0.000321729	-0.0347134	0.391687	-0.0517994	0.201026	0.00962406	0.812339	0.0091681	0.821076	-0.0393808	0.331142	0.380551	1.72e-22	0.194761	1.23e-06	0.0201855	0.618497	-0.0670612	0.0976983	0.10312	0.0107552	-0.122751	0.00236967
GABPB1-AS1	blue	-0.112031	0.00556652	0.112031	0.00556652	-0.117033	0.00376868	-0.0669807	0.0981023	-0.0606779	0.134089	0.055441	0.171106	0.0813233	0.0444951	-0.0202753	0.616935	0.532449	4.95e-46	0.245005	8.38e-10	0.00791262	0.845244	-0.104426	0.00979348	-0.0207358	0.608959	-0.13772	0.000641301
ZDHHC11B	blue	-0.193914	1.37e-06	0.193914	1.37e-06	-0.138905	0.000574884	0.0930754	0.0213937	-0.120196	0.00292253	-0.0348027	0.390469	-0.096129	0.0174637	-0.156212	0.000105655	0.416631	4.72e-27	0.0546779	0.177083	0.172928	1.72e-05	0.0442067	0.275266	0.0613798	0.129637	-0.166976	3.35e-05
CD164	blue	0.163376	4.96e-05	-0.163376	4.96e-05	-0.035772	0.377398	0.0297133	0.463484	-0.103054	0.0108065	-0.157295	9.44e-05	-0.184122	4.63e-06	-0.194386	1.29e-06	-0.287306	4.47e-13	-0.00866158	0.830807	0.110653	0.00618192	0.210215	1.57e-07	-0.05806	0.151737	0.192214	1.7e-06
BCYRN1	blue	-0.0164764	0.684401	0.0164764	0.684401	-0.0305166	0.451478	-0.0357461	0.377744	-0.0334959	0.40852	-0.0127921	0.752332	-0.0351121	0.386268	0.0017475	0.965616	0.306156	1e-14	0.31133	3.37e-15	0.0075096	0.853035	-0.00913667	0.821679	0.0663871	0.101123	-0.0252781	0.532854
PI4KAP1	blue	-0.169092	2.65e-05	0.169092	2.65e-05	-0.110228	0.00638351	0.000203734	0.99599	-0.0403029	0.319936	0.0439688	0.277861	0.032802	0.418301	-0.0125051	0.757714	0.54764	4.16e-49	0.0513869	0.204641	0.0788959	0.0512684	-0.0591935	0.143891	0.0166707	0.680884	-0.2098	1.66e-07
WASH2P	blue	-0.139667	0.000535656	0.139667	0.000535656	-0.151309	0.000173962	0.0049953	0.90193	-0.0598985	0.139169	-0.00916744	0.821088	-0.00183385	0.963918	-0.0623323	0.12378	0.452298	3.84e-32	0.00174519	0.965662	0.104723	0.00958621	-0.00335942	0.933955	0.0139211	0.731284	-0.1809	6.81e-06
AC009159.3	blue	-0.180223	7.38e-06	0.180223	7.38e-06	-0.194653	1.25e-06	-0.08183	0.0431808	-0.0227333	0.574898	0.0343584	0.396552	-0.0180623	0.655891	0.00285996	0.943757	0.369679	3.19e-21	-0.0435971	0.281947	0.263997	3.35e-11	0.103006	0.0108428	-0.0728074	0.0721161	-0.258099	9.37e-11
ATP5PB	blue	0.195292	1.15e-06	-0.195292	1.15e-06	-0.132015	0.00107231	-0.188494	2.71e-06	-0.0918149	0.0232277	-0.127263	0.00162088	-0.157189	9.55e-05	-0.0897635	0.0265039	-0.302992	1.94e-14	-0.0814263	0.0442253	0.029	0.47429	0.174561	1.43e-05	0.0965777	0.0169429	0.222363	2.78e-08
SPTY2D1	blue	0.149998	0.000198288	-0.149998	0.000198288	-0.00579734	0.886283	0.0221511	0.584731	-0.112991	0.00517072	-0.139099	0.000564662	-0.145964	0.000294573	-0.164346	4.47e-05	-0.324955	1.71e-16	-0.0267059	0.509965	-0.00763392	0.85063	0.0652366	0.107189	-0.0219829	0.587587	0.196752	9.51e-07
LINC01004	blue	-0.173556	1.6e-05	0.173556	1.6e-05	-0.109613	0.00668611	-0.117882	0.00352218	0.0433405	0.284792	0.0919306	0.0230539	0.108628	0.00719749	0.0568183	0.160702	0.578069	9.15e-56	0.218797	4.67e-08	-0.0619035	0.126391	-0.162839	5.26e-05	0.169598	2.51e-05	-0.147786	0.000246672
CMAHP	blue	-0.0727618	0.072295	0.0727618	0.072295	0.0400656	0.322796	0.220781	3.5e-08	0.106077	0.00868795	0.143218	0.000383479	-0.120994	0.00273853	-0.0948287	0.0190526	0.294831	1.02e-13	0.10899	0.00700549	0.147087	0.000264113	0.0356318	0.379273	-0.0990484	0.0143122	-0.15222	0.000158748
ZNF600	blue	-0.168576	2.81e-05	0.168576	2.81e-05	-0.114334	0.00465971	-0.053895	0.183374	0.044777	0.269114	0.121813	0.00256049	0.0924034	0.0223553	0.0597212	0.140345	0.28642	5.31e-13	0.208807	1.91e-07	-0.0424517	0.294795	-0.13763	0.000646622	0.0862052	0.0331337	-0.148389	0.00023249
MMGT1	blue	0.0847312	0.036269	-0.0847312	0.036269	-0.0492195	0.224415	0.0322205	0.426604	-0.0777845	0.0546454	-0.100649	0.0128061	-0.114037	0.00476877	-0.185589	3.87e-06	-0.333341	2.54e-17	-0.0828768	0.0405687	0.0528518	0.192013	0.105729	0.0089116	0.0468616	0.247433	0.157543	9.2e-05
ATXN7L2	blue	-0.111478	0.00580631	0.111478	0.00580631	0.0708856	0.0799813	-0.0360335	0.37392	0.163933	4.67e-05	0.154152	0.000130514	0.116877	0.00381573	0.236927	3.05e-09	0.401866	4.06e-25	-0.00950245	0.814667	-0.0593181	0.143047	-0.127189	0.00163116	-0.0387529	0.338916	-0.222043	2.91e-08
GIGYF1	blue	-0.14164	0.000445289	0.14164	0.000445289	-0.0845988	0.0365625	-0.0150339	0.71073	0.00705223	0.861893	0.100601	0.012849	0.0444084	0.273079	0.0274264	0.498611	0.469727	7.39e-35	0.0521764	0.197762	0.0475721	0.240329	-0.0565658	0.162573	-0.0535761	0.185983	-0.208124	2.09e-07
OGT	blue	-0.101666	0.0119235	0.101666	0.0119235	-0.0979853	0.0153966	-0.056052	0.16643	0.0759107	0.0607574	0.0931612	0.0212737	0.0804376	0.0468736	-0.00494475	0.902917	0.365158	1.04e-20	0.229917	8.99e-09	-0.102598	0.0111629	-0.163682	4.8e-05	0.0876602	0.0302687	-0.0688002	0.0892885
ADGRB1	blue	-0.0677937	0.0940821	0.0677937	0.0940821	0.0289966	0.474342	-0.141414	0.000454901	0.0854636	0.034681	0.0492475	0.224151	0.245575	7.64e-10	0.301911	2.42e-14	0.335909	1.4e-17	-0.00296129	0.941767	-0.168848	2.73e-05	-0.180187	7.41e-06	-0.0102565	0.800259	-0.13909	0.00056515
ZNF528	blue	-0.0974561	0.0159627	0.0974561	0.0159627	-0.0790356	0.0508563	0.0770565	0.0569563	-0.0465548	0.250544	0.0115076	0.776505	-0.00897603	0.824763	-0.055041	0.17422	0.277218	3.05e-12	0.123155	0.00229159	0.0131778	0.74512	-0.0639988	0.114031	-0.00278138	0.9453	-0.0895524	0.0268625
APBB3	blue	-0.237276	2.88e-09	0.237276	2.88e-09	-0.169735	2.47e-05	-0.010435	0.796858	0.035807	0.376932	0.104207	0.00994941	0.0393323	0.331739	0.057349	0.156822	0.543471	3.01e-48	0.0116881	0.773095	0.053329	0.188024	-0.133572	0.000933762	0.0688813	0.088911	-0.273778	5.76e-12
BTN2A3P	blue	-0.207519	2.27e-07	0.207519	2.27e-07	-0.00321676	0.936754	0.150494	0.000188732	0.0720794	0.0750176	0.177832	9.78e-06	0.109182	0.00690569	-0.016286	0.687855	0.381374	1.38e-22	0.203587	3.87e-07	0.0581716	0.150951	-0.128362	0.00147493	-0.115342	0.0043069	-0.230766	7.9e-09
LINC00894	blue	-0.226848	1.43e-08	0.226848	1.43e-08	-0.186193	3.59e-06	-0.152741	0.000150624	0.0562374	0.16503	0.144267	0.00034692	0.158663	8.19e-05	0.0725254	0.0732288	0.66421	5.39e-79	0.313089	2.31e-15	-0.0788834	0.0513052	-0.20161	5.04e-07	0.142648	0.00040484	-0.184569	4.38e-06
ENGASE	blue	-0.188952	2.56e-06	0.188952	2.56e-06	-0.0786994	0.0518524	-0.0323785	0.424339	0.103647	0.010358	0.165054	4.14e-05	0.0906269	0.0250794	0.136763	0.000699994	0.515694	8.13e-43	0.0161543	0.690249	0.00422737	0.916947	-0.163844	4.72e-05	-0.0447219	0.269705	-0.263438	3.7e-11
VPS4B	blue	0.0757327	0.0613663	-0.0757327	0.0613663	0.0510889	0.207282	0.143964	0.000357129	-0.0991516	0.0142106	-0.0756973	0.061488	-0.17735	1.03e-05	-0.247025	6.03e-10	-0.311156	3.5e-15	0.0381979	0.345885	0.054492	0.178562	0.114023	0.00477393	-0.0159424	0.694106	0.15152	0.000170319
AL022311.1	blue	-0.181051	6.69e-06	0.181051	6.69e-06	-0.0432155	0.286185	-0.0475737	0.240314	0.0415732	0.304909	0.121263	0.00267887	0.190867	2.01e-06	0.10762	0.00775683	0.511767	4.35e-42	0.353246	2.14e-19	-0.0593178	0.143049	-0.165863	3.79e-05	0.12701	0.00165629	-0.183985	4.7e-06
AC110285.2	blue	-0.161554	6.03e-05	0.161554	6.03e-05	-0.0950831	0.0187321	0.0186721	0.645057	0.0248761	0.539391	0.0771797	0.0565599	0.00400988	0.921206	-0.00645141	0.873556	0.657369	7.22e-77	0.131005	0.00117206	0.00429289	0.915664	-0.124908	0.00197921	0.0507677	0.210156	-0.200135	6.12e-07
DNAH17	blue	-0.00303908	0.940241	0.00303908	0.940241	-0.0138451	0.732694	-0.0975258	0.0158871	0.0297593	0.462792	0.00106613	0.979019	0.0915903	0.0235685	0.116449	0.00394726	0.416553	4.83e-27	0.0847508	0.0362257	-0.151437	0.000171746	-0.143193	0.000384405	0.0306385	0.449672	-0.0406062	0.316306
C19orf66	blue	-0.135112	0.00081318	0.135112	0.00081318	-0.0525104	0.194903	-0.0672043	0.096983	0.157942	8.83e-05	0.211216	1.37e-07	0.0889543	0.0279017	0.183186	5.18e-06	0.302386	2.19e-14	-0.0730011	0.0713595	0.0302029	0.456145	-0.0900522	0.02602	-0.0623977	0.123386	-0.263419	3.71e-11
UBXN11	blue	-0.261328	5.35e-11	0.261328	5.35e-11	-0.119757	0.00302873	-0.0320026	0.429741	0.142812	0.000398596	0.228765	1.07e-08	0.0922039	0.0226478	0.144637	0.000334824	0.481807	7.82e-37	0.0282596	0.485652	0.16335	4.98e-05	-0.0446488	0.270489	-0.17327	1.66e-05	-0.394388	3.57e-24
TRIM3	blue	-0.14935	0.000211443	0.14935	0.000211443	0.0583205	0.149906	0.0799168	0.0483215	0.0843306	0.0371636	0.132007	0.00107299	0.0580319	0.151936	0.0554493	0.171041	0.26427	3.19e-11	-0.0354002	0.382381	0.0530185	0.190612	-0.0369677	0.361651	-0.0980078	0.0153728	-0.214713	8.36e-08
NPIPB15	blue	-0.157192	9.55e-05	0.157192	9.55e-05	-0.115752	0.0041702	-0.0890913	0.0276607	0.0185224	0.64771	0.0872021	0.0311469	0.0853817	0.0348555	0.0988121	0.0145472	0.525648	1.05e-44	0.0907426	0.0248937	-0.0220712	0.586088	-0.110233	0.00638122	0.107476	0.00783967	-0.181041	6.7e-06
ASMTL-AS1	blue	-0.241845	1.4e-09	0.241845	1.4e-09	-0.113994	0.00478468	-0.0679621	0.093266	0.0962936	0.017271	0.137596	0.00064863	0.136584	0.0007115	0.0758404	0.0609975	0.704362	1.04e-92	0.109979	0.00650441	-0.00585015	0.885254	-0.156413	0.000103479	0.138288	0.00060865	-0.253133	2.18e-10
AF117829.1	blue	-0.185648	3.84e-06	0.185648	3.84e-06	-0.148468	0.00023069	-0.0980346	0.0153447	0.0873815	0.0308004	0.117829	0.00353696	0.144463	0.000340465	0.11605	0.00407368	0.413144	1.38e-26	0.373664	1.11e-21	-0.0636014	0.116299	-0.172502	1.81e-05	0.134125	0.000888621	-0.16308	5.12e-05
ATG16L2	blue	-0.3089	5.64e-15	0.3089	5.64e-15	-0.0942856	0.0197527	0.0587517	0.146911	0.0920923	0.0228129	0.229799	9.15e-09	0.15794	8.83e-05	0.0568076	0.160781	0.691012	6.72e-88	0.130187	0.00125902	0.054129	0.181476	-0.178649	8.88e-06	-0.0127168	0.753743	-0.358719	5.42e-20
NGRN	blue	0.140016	0.00051855	-0.140016	0.00051855	0.0407011	0.315175	0.024916	0.538741	-0.0979203	0.0154651	-0.138267	0.00060982	-0.133038	0.000979302	-0.134534	0.000856568	-0.265611	2.52e-11	-0.0880198	0.0295943	-0.00762672	0.850769	0.0972041	0.0162387	0.0156705	0.699066	0.169877	2.43e-05
NSUN6	blue	-0.11098	0.00603067	0.11098	0.00603067	-0.110794	0.00611605	-0.02562	0.527326	-0.0300598	0.458284	0.0599175	0.139044	0.0609716	0.132212	0.038991	0.335955	0.351772	3.09e-19	0.138752	0.000583124	0.0270779	0.504086	-0.0703395	0.082339	0.0134491	0.74006	-0.134633	0.000849019
PIK3CB	blue	0.0861221	0.033304	-0.0861221	0.033304	-0.0787398	0.0517319	0.0396586	0.327741	-0.0329476	0.416238	-0.0559962	0.166853	-0.133318	0.000955161	-0.138605	0.000591049	-0.278001	2.63e-12	-0.0585222	0.148499	0.118059	0.00347241	0.138729	0.000584357	-0.144311	0.000345459	0.0739794	0.0676378
MIR29B2CHG	blue	-0.163549	4.87e-05	0.163549	4.87e-05	-0.0558714	0.167802	0.096186	0.0173967	-0.0258715	0.523279	0.059274	0.143346	-0.108066	0.00750469	-0.0565304	0.162836	0.46827	1.26e-34	0.363357	1.66e-20	-0.0477313	0.238757	-0.156819	9.92e-05	0.0353064	0.383644	-0.112056	0.00555583
AC011476.3	blue	-0.162578	5.41e-05	0.162578	5.41e-05	-0.0947147	0.0191977	0.0111372	0.783518	-0.0394139	0.330736	0.0274893	0.497627	-0.0192748	0.634423	0.0144054	0.722315	0.284394	7.85e-13	0.0576753	0.154473	-0.00119519	0.97648	-0.14111	0.000468059	-0.0114565	0.777471	-0.141929	0.000433331
CRYGS	blue	-0.227843	1.23e-08	0.227843	1.23e-08	-0.0644633	0.111424	-0.0615671	0.128469	0.141568	0.000448334	0.205673	2.92e-07	0.208069	2.11e-07	0.197035	9.17e-07	0.550026	1.32e-49	0.129104	0.00138338	-0.0155961	0.700427	-0.161147	6.3e-05	0.039214	0.333197	-0.293201	1.41e-13
SPNS1	blue	-0.24477	8.71e-10	0.24477	8.71e-10	-0.0764019	0.059103	-0.045573	0.260686	0.0893734	0.02717	0.186249	3.57e-06	0.142893	0.000395523	0.0982297	0.0151411	0.33715	1.04e-17	0.00336375	0.93387	1.18e-05	0.999767	-0.129911	0.00128968	0.00314939	0.938076	-0.226923	1.41e-08
CPSF7	blue	-0.201145	5.35e-07	0.201145	5.35e-07	-0.103946	0.0101378	0.151254	0.000174923	-0.00248808	0.95106	0.0616658	0.127857	0.0550189	0.174393	-0.0770145	0.0570922	0.288683	3.42e-13	-0.0337773	0.404591	0.121073	0.0027209	-0.0406542	0.315734	-0.0337391	0.405123	-0.217547	5.59e-08
MYO15B	blue	-0.316661	1.07e-15	0.316661	1.07e-15	-0.165872	3.78e-05	0.0824423	0.0416361	0.102723	0.0110639	0.244991	8.4e-10	0.0660468	0.102888	0.0447532	0.269369	0.495688	3.33e-39	0.00803128	0.842953	0.438041	4.91e-30	0.146608	0.000276721	-0.237187	2.92e-09	-0.460292	2.28e-33
KLHL17	blue	-0.190914	2e-06	0.190914	2e-06	-0.0627476	0.121292	-0.00603422	0.88167	0.0474938	0.241106	0.116565	0.00391108	0.132351	0.00104085	0.100707	0.0127543	0.524482	1.76e-44	-0.0241777	0.550843	0.0220283	0.586816	-0.121354	0.00265894	-0.0251524	0.534894	-0.283604	9.13e-13
MRPL38	blue	-0.0681218	0.0924972	0.0681218	0.0924972	-0.0616296	0.128081	-0.0880517	0.0295351	0.0206258	0.61086	0.0312879	0.440118	0.0738678	0.0680541	0.0583579	0.149644	0.327084	1.06e-16	-0.0466901	0.249168	-0.00920355	0.820396	-0.020976	0.604816	0.00587644	0.884742	-0.125898	0.00182062
AC124319.2	blue	-0.156425	0.000103355	0.156425	0.000103355	-0.120015	0.00296592	0.112781	0.00525489	-0.0650677	0.108103	0.055985	0.166938	-0.052202	0.197541	-0.0889524	0.0279049	0.431788	3.84e-29	0.148396	0.000232327	0.141683	0.000443487	-0.0511658	0.206598	-0.154786	0.000122327	-0.232849	5.74e-09
CROCC	blue	-0.155997	0.00010802	0.155997	0.00010802	0.111762	0.00568194	0.163316	4.99e-05	0.0474679	0.241362	0.0878739	0.0298664	0.078741	0.0517282	0.139938	0.000522329	0.413131	1.38e-26	0.00567753	0.888618	-0.0092297	0.819894	-0.121278	0.00267548	-0.0875089	0.0305564	-0.258905	8.15e-11
SLC17A9	blue	-0.31881	6.69e-16	0.31881	6.69e-16	0.0513981	0.204542	-0.0939559	0.0201886	0.367153	6.19e-21	0.377659	3.79e-22	0.445198	4.43e-31	0.523423	2.81e-44	0.434206	1.74e-29	-0.00116263	0.97712	-0.155297	0.000116084	-0.345752	1.35e-18	-0.0555045	0.170615	-0.433374	2.29e-29
PRCP	blue	0.0976189	0.0157867	-0.0976189	0.0157867	0.0538167	0.184012	0.0630975	0.119226	-0.0759995	0.0604555	-0.129228	0.00136856	-0.166183	3.66e-05	-0.132913	0.00099019	-0.29881	4.56e-14	-0.0791103	0.0506372	0.0714608	0.0775573	0.154698	0.000123433	0.0599376	0.138911	0.147039	0.00026536
WDR97	blue	-0.212824	1.09e-07	0.212824	1.09e-07	-0.173164	1.68e-05	-0.0918491	0.0231763	0.0476576	0.239484	0.137655	0.000645112	0.0914333	0.0238093	0.0822923	0.04201	0.632859	1.1e-69	0.144615	0.000335541	0.0793401	0.0499682	-0.0825687	0.0413231	0.0209221	0.605744	-0.264563	3.03e-11
SETD4	blue	-0.120463	0.00285972	0.120463	0.00285972	-0.152145	0.000159958	-0.121242	0.00268336	0.0202628	0.617153	0.0950071	0.0188274	0.0691606	0.0876205	0.0589272	0.145706	0.289118	3.14e-13	0.0563906	0.16388	0.020375	0.615205	-0.0481833	0.234335	0.0869527	0.0316342	-0.133412	0.000947161
AC100803.3	blue	-0.20736	2.32e-07	0.20736	2.32e-07	0.150808	0.000182909	0.176467	1.15e-05	0.0938608	0.0203158	0.147756	0.000247389	0.0606613	0.134196	0.129213	0.00137028	0.585202	1.99e-57	0.157098	9.64e-05	-0.0943026	0.0197304	-0.228334	1.14e-08	0.0391592	0.333873	-0.244077	9.75e-10
AC019257.1	blue	-0.217613	5.53e-08	0.217613	5.53e-08	-0.0699957	0.0838521	-0.0041676	0.918117	0.107328	0.00792588	0.136773	0.000699359	0.1507	0.000184885	0.160941	6.44e-05	0.426675	2e-28	-0.0199746	0.62217	0.102243	0.0114473	-0.10209	0.0115719	-0.131215	0.00115058	-0.340298	4.97e-18
CCDC14	blue	-0.232823	5.76e-09	0.232823	5.76e-09	-0.0837136	0.0385778	0.0163682	0.686365	0.0318959	0.431281	0.176302	1.17e-05	0.149204	0.000214529	0.0502516	0.214835	0.522099	5.04e-44	0.160202	6.96e-05	0.0417459	0.302903	-0.160538	6.72e-05	-0.11122	0.00592165	-0.281047	1.48e-12
ZC3H12A	blue	-0.141893	0.000434815	0.141893	0.000434815	-0.000729681	0.985639	0.0188119	0.642583	0.099061	0.0142997	0.113189	0.00509244	0.138033	0.000623089	0.13031	0.00124552	0.341934	3.37e-18	0.0354633	0.381532	-0.063642	0.116066	-0.166372	3.58e-05	-0.0698342	0.0845702	-0.212614	1.12e-07
ZNF7	blue	-0.155742	0.000110901	0.155742	0.000110901	-0.0488376	0.228035	-0.0019566	0.961505	0.0464397	0.251719	0.0764413	0.0589719	0.0862148	0.0331141	0.094723	0.0191871	0.250399	3.45e-10	0.112865	0.00522122	-0.0627596	0.121221	-0.151538	0.000170027	0.0568186	0.160699	-0.145144	0.000318871
MAN2C1	blue	-0.169917	2.42e-05	0.169917	2.42e-05	-0.135408	0.000791705	-0.00425522	0.916402	-0.0148808	0.713547	0.0611321	0.131195	0.0320501	0.429055	-0.041297	0.308136	0.505741	5.47e-41	0.0508032	0.209837	0.0931312	0.0213156	-0.0134107	0.740776	0.0668937	0.0985406	-0.180131	7.46e-06
ZNF846	blue	-0.0403566	0.319292	0.0403566	0.319292	-0.0810136	0.0453151	-0.0198529	0.624293	-0.0733627	0.0699646	-0.00528676	0.896239	-0.056636	0.162051	-0.0766232	0.0583698	0.266678	2.08e-11	0.217178	5.89e-08	-0.0250755	0.536144	-0.0392321	0.332973	0.103219	0.0106796	0.0127419	0.753272
AC116366.1	blue	-0.287884	4e-13	0.287884	4e-13	-0.0743217	0.0663735	0.0985854	0.0147759	0.164895	4.21e-05	0.326881	1.11e-16	0.101208	0.0123147	0.0155449	0.701362	0.538195	3.54e-47	0.280265	1.72e-12	0.0808734	0.0456904	-0.155093	0.000118547	-0.0798087	0.0486267	-0.319107	6.27e-16
AP001094.2	blue	-0.248376	4.82e-10	0.248376	4.82e-10	-0.0556836	0.169237	0.138612	0.000590683	0.0188712	0.641537	0.174405	1.45e-05	0.00646043	0.87338	-0.00190308	0.962557	0.46924	8.85e-35	0.206914	2.47e-07	0.111835	0.00565043	-0.126741	0.00169471	-0.110839	0.00609529	-0.293538	1.31e-13
L3HYPDH	blue	-0.106924	0.00816488	0.106924	0.00816488	-0.0548093	0.176042	-0.000931306	0.981672	-0.00379959	0.925325	0.0809723	0.0454255	0.0731982	0.0705964	0.0442172	0.275152	0.315072	1.51e-15	0.00971266	0.810644	0.138903	0.00057501	0.0539256	0.183125	-0.0802676	0.0473421	-0.193163	1.51e-06
GGA1	blue	-0.0830432	0.0401659	0.0830432	0.0401659	0.0148155	0.714748	-0.0501252	0.215992	0.0229557	0.571162	0.0441068	0.276353	0.0788412	0.0514305	0.0954914	0.0182278	0.30012	3.49e-14	-0.0322617	0.426013	-0.0727116	0.0724925	-0.10561	0.00898889	0.107096	0.00806253	-0.109469	0.0067586
ZNF529	blue	-0.0750335	0.0638073	0.0750335	0.0638073	-0.0332131	0.41249	0.0282125	0.486379	-0.134924	0.000827071	-0.0710602	0.0792392	-0.0233778	0.564103	-0.12902	0.00139344	0.272263	7.6e-12	0.176748	1.11e-05	-0.045338	0.263156	-0.087415	0.0307362	0.109125	0.00693538	0.00919198	0.820618
ANKS3	blue	-0.157514	9.23e-05	0.157514	9.23e-05	-0.146164	0.000288917	-0.0774459	0.0557103	0.0483411	0.232804	0.0577559	0.153897	0.0115392	0.775907	0.0732886	0.0702487	0.324766	1.79e-16	-0.0369505	0.361875	0.0839602	0.0380072	-0.0435722	0.282222	-0.00899039	0.824487	-0.214603	8.49e-08
TMEM147-AS1	blue	-0.042022	0.299714	0.042022	0.299714	-0.112468	0.0053831	-0.150976	0.000179871	-0.010979	0.786517	-0.0452155	0.264449	0.0387371	0.339114	0.0760623	0.0602428	0.54198	6.07e-48	0.116075	0.00406559	-0.137961	0.000627245	-0.134736	0.000841209	0.200274	6.01e-07	-0.0209892	0.604587
VAMP7	blue	0.183108	5.23e-06	-0.183108	5.23e-06	0.0454624	0.261847	-0.0497724	0.219245	-0.0550541	0.174117	-0.1178	0.00354509	-0.0866415	0.0322512	-0.0653237	0.10672	-0.298168	5.19e-14	0.0183481	0.650805	-0.106398	0.0084861	0.0413278	0.307775	0.0705812	0.0812887	0.263509	3.65e-11
FTOP1	blue	-0.121233	0.00268543	0.121233	0.00268543	-0.127552	0.00158122	0.0212526	0.60006	-0.0423625	0.295811	0.0507958	0.209904	-0.0502096	0.215219	-0.0917445	0.0233341	0.257126	1.11e-10	0.0727659	0.0722788	0.266014	2.34e-11	0.145052	0.00032173	-0.105239	0.00923453	-0.146439	0.000281321
ENOSF1	blue	-0.0919635	0.0230048	0.0919635	0.0230048	-0.234461	4.48e-09	0.0299905	0.459321	-0.132881	0.000993064	-0.0414148	0.306757	-0.137429	0.000658633	-0.200535	5.8e-07	0.335095	1.69e-17	0.130855	0.0011876	0.283617	9.11e-13	0.170333	2.31e-05	-0.0269704	0.50578	-0.107737	0.00768991
PRKDC	blue	0.147719	0.000248289	-0.147719	0.000248289	0.0949606	0.0188858	-0.0533831	0.187576	-0.0302962	0.454754	-0.0553356	0.171922	0.0300713	0.458112	-0.0272358	0.501601	-0.303657	1.69e-14	0.0389891	0.335979	-0.150819	0.000182708	-0.0146671	0.717483	0.0416371	0.304165	0.221902	2.97e-08
ZNF767P	blue	-0.153853	0.000134551	0.153853	0.000134551	-0.107073	0.00807627	-0.0828608	0.0406075	0.00494211	0.902969	0.0710323	0.0793573	0.09544	0.0182905	0.0750615	0.063708	0.625928	9.06e-68	0.178187	9.38e-06	-0.0347778	0.390809	-0.143993	0.00035615	0.128608	0.001444	-0.160473	6.77e-05
HRAT92	blue	-0.126496	0.00173044	0.126496	0.00173044	-0.1287	0.0014325	0.0568218	0.160676	-0.127016	0.00165547	-0.00658455	0.870969	-0.0495278	0.221521	-0.137172	0.00067432	0.313788	1.99e-15	0.0270401	0.504682	0.161915	5.8e-05	0.024017	0.553495	-0.0133049	0.742748	-0.173298	1.65e-05
LCMT2	blue	0.171077	2.12e-05	-0.171077	2.12e-05	-0.0386061	0.340751	-8.99e-05	0.998231	-0.194992	1.19e-06	-0.180839	6.86e-06	-0.205922	2.83e-07	-0.221838	3e-08	-0.273933	5.6e-12	-0.0361535	0.372329	0.0259691	0.521712	0.139218	0.000558485	-0.0293092	0.469588	0.207971	2.14e-07
ZNF783	blue	-0.128668	0.00143653	0.128668	0.00143653	0.0355486	0.380387	-0.0118959	0.769174	0.0676295	0.0948831	0.117254	0.00370298	0.133191	0.000966007	0.222196	2.85e-08	0.401685	4.29e-25	0.123268	0.00227026	-0.131284	0.00114364	-0.235586	3.76e-09	0.0206485	0.610467	-0.196737	9.53e-07
PCED1A	blue	-0.219313	4.33e-08	0.219313	4.33e-08	-0.0999185	0.0134753	-0.0777909	0.0546254	0.0457368	0.258975	0.0886086	0.0285178	0.116478	0.00393799	0.140958	0.000474812	0.412374	1.74e-26	-0.0515078	0.203576	-0.0526052	0.194097	-0.170799	2.19e-05	0.0856662	0.0342521	-0.239529	2.02e-09
ZC3H8	blue	-0.0487138	0.229218	0.0487138	0.229218	-0.104156	0.00998634	-0.0995347	0.0138389	0.0475031	0.241013	0.0375167	0.35456	0.0743864	0.0661367	0.0151583	0.708446	0.287943	3.95e-13	0.0844177	0.0369674	0.0149727	0.711856	-0.0296435	0.464534	0.0421528	0.29821	-0.0568211	0.160681
PNN	blue	-0.0545793	0.177866	0.0545793	0.177866	-0.14337	0.000377957	0.0579519	0.152502	-0.0952883	0.0184772	-0.0655167	0.105686	-0.0511096	0.207098	-0.20415	3.59e-07	0.285993	5.77e-13	0.0357608	0.377549	0.104099	0.0100271	0.0410134	0.311473	-0.0167635	0.679205	-0.0437692	0.28005
AC232271.1	blue	-0.179595	7.95e-06	0.179595	7.95e-06	-0.0926358	0.0220185	-0.0801185	0.0477565	0.0546684	0.177158	0.111188	0.00593575	0.103623	0.0103755	0.0599446	0.138865	0.636044	1.4e-70	0.165624	3.89e-05	-0.0263078	0.516295	-0.159627	7.4e-05	0.0884804	0.0287492	-0.198444	7.64e-07
AC073957.3	blue	-0.180544	7.1e-06	0.180544	7.1e-06	-0.186133	3.62e-06	-0.0707591	0.0805226	-0.0604338	0.135664	0.0292648	0.470261	0.0371301	0.359544	-0.0285076	0.48183	0.576854	1.74e-55	0.224026	2.17e-08	0.0294694	0.467162	-0.107448	0.00785583	0.0647956	0.109588	-0.138854	0.000577616
PPP1R32	blue	-0.100372	0.0130565	0.100372	0.0130565	-0.0127195	0.753691	0.0262453	0.517292	0.0251226	0.535379	0.0436218	0.281674	0.0045557	0.910522	0.0478087	0.237996	0.476115	6.82e-36	0.028844	0.476671	0.0174497	0.666847	-0.0511344	0.206877	0.0423157	0.296346	-0.147271	0.000259418
CYP4F12	blue	0.0356417	0.37914	-0.0356417	0.37914	-0.00913844	0.821645	-0.133869	0.000909284	0.130508	0.00122415	0.113907	0.00481725	0.0664355	0.100874	0.180881	6.82e-06	0.289068	3.17e-13	0.0235741	0.560835	0.148764	0.000224058	0.167866	3.04e-05	-0.0519035	0.20012	-0.0926258	0.022033
KCNAB3	blue	-0.169439	2.55e-05	0.169439	2.55e-05	0.00801935	0.843184	0.0326858	0.419953	0.0692963	0.0869993	0.121127	0.00270887	0.146402	0.000282335	0.0876929	0.0302068	0.616053	4.02e-65	0.132715	0.00100778	-0.0322196	0.426617	-0.165896	3.77e-05	-0.00369231	0.927428	-0.234526	4.43e-09
PROSER3	blue	-0.114755	0.00450935	0.114755	0.00450935	-0.0732587	0.0703636	0.00574537	0.887296	-0.00389854	0.923387	0.0650468	0.108216	0.0780871	0.0537081	0.0566206	0.162165	0.353816	1.86e-19	-0.0302331	0.455695	0.0587616	0.146843	-0.0562914	0.164624	-0.120428	0.00286787	-0.16927	2.6e-05
PYROXD2	blue	-0.0386964	0.339622	0.0386964	0.339622	-0.0808344	0.0457951	0.0398394	0.325538	-0.059947	0.138849	-0.0187539	0.643609	-0.0712473	0.0784501	-0.0491873	0.224718	0.3094	5.08e-15	0.0217171	0.592113	0.130983	0.00117434	0.0511858	0.206421	-0.177707	9.92e-06	-0.132013	0.00107246
AL109811.3	blue	-0.174613	1.42e-05	0.174613	1.42e-05	-0.0728324	0.0720178	0.0635583	0.116548	-0.0214422	0.59681	0.103483	0.0104803	-0.0197472	0.62614	-0.0028572	0.943811	0.544017	2.33e-48	0.131659	0.00110645	0.0605386	0.134986	-0.084016	0.037879	-0.0505176	0.212414	-0.229464	9.63e-09
VMAC	blue	-0.0339681	0.401941	0.0339681	0.401941	-0.0918782	0.0231325	-0.0942878	0.0197498	0.031035	0.443826	0.041823	0.30201	-0.0327717	0.418732	0.00567939	0.888582	0.265418	2.61e-11	0.0913627	0.0239181	-0.0524793	0.195168	-0.0610778	0.131538	0.0773208	0.0561083	-0.0257479	0.525267
TRIM46	blue	-0.191333	1.9e-06	0.191333	1.9e-06	0.129266	0.00136403	-0.0382367	0.345394	0.244428	9.2e-10	0.264189	3.24e-11	0.271119	9.36e-12	0.372705	1.43e-21	0.355582	1.2e-19	-0.00524887	0.896979	-0.227249	1.35e-08	-0.340904	4.31e-18	-0.0709986	0.0795004	-0.312105	2.86e-15
ZNF547	blue	-0.0852363	0.0351672	0.0852363	0.0351672	0.00913437	0.821723	0.0554658	0.170914	-0.0192786	0.634357	0.0566125	0.162225	-0.00105925	0.979154	0.0423235	0.296257	0.258241	9.14e-11	0.113099	0.00512797	-0.0451132	0.265532	-0.110783	0.00612128	0.0499961	0.217178	-0.089621	0.0267455
AC003973.3	blue	-0.00147798	0.970917	0.00147798	0.970917	-0.0724962	0.073345	-0.0123816	0.760032	-0.0376726	0.352563	-0.013523	0.738682	-0.0734203	0.0697448	-0.0539355	0.183044	0.265599	2.52e-11	0.280064	1.79e-12	-0.0973378	0.0160918	-0.094993	0.0188451	0.163586	4.85e-05	0.0534172	0.187294
AC073218.1	blue	-0.279626	1.94e-12	0.279626	1.94e-12	-0.156043	0.000107514	0.126305	0.00175877	0.00188155	0.962981	0.165155	4.09e-05	-0.0148365	0.714363	-0.037787	0.351102	0.526623	6.81e-45	0.253661	2e-10	0.212891	1.08e-07	-0.0701289	0.0832632	-0.174572	1.43e-05	-0.338674	7.3e-18
INTS3	blue	-0.0454491	0.261986	0.0454491	0.261986	-0.0378373	0.350461	-0.0296649	0.464213	0.0712787	0.0783182	0.0938078	0.020387	0.0694547	0.086278	0.106719	0.00828917	0.295063	9.7e-14	0.0349277	0.388768	-0.0326333	0.420701	-0.106988	0.0081265	-0.135991	0.000750966	-0.133371	0.000950652
ABCA7	blue	0.00740559	0.855047	-0.00740559	0.855047	0.0401735	0.321494	-0.14317	0.000385245	0.200698	5.68e-07	0.203345	4e-07	0.0866906	0.0321531	0.15136	0.000173085	0.357744	6.94e-20	0.0411507	0.309855	-0.0876509	0.0302863	-0.0423431	0.296033	0.0755053	0.0621517	-0.0482028	0.234145
ADIRF-AS1	blue	-0.174715	1.4e-05	0.174715	1.4e-05	-0.14977	0.000202815	0.0102693	0.800015	-0.0491057	0.225489	0.0128833	0.750625	0.00798437	0.843859	-0.0644283	0.111619	0.510506	7.42e-42	0.112853	0.00522596	0.00731209	0.856858	-0.109464	0.00676147	0.12833	0.00147901	-0.152518	0.000154045
CORO7	blue	-0.287457	4.34e-13	0.287457	4.34e-13	-0.0641433	0.113215	-0.0574785	0.155887	0.183885	4.76e-06	0.283443	9.41e-13	0.167667	3.11e-05	0.168658	2.78e-05	0.321261	3.9e-16	-0.0211469	0.601876	-0.002304	0.954677	-0.144439	0.000341236	0.122634	0.00239274	-0.287653	4.18e-13
AC037459.3	blue	0.0181769	0.653849	-0.0181769	0.653849	-0.0799336	0.0482743	0.00948821	0.81494	-0.054164	0.181193	-0.028143	0.487454	-0.0516615	0.202229	-0.124936	0.00197466	0.319541	5.7e-16	0.0342448	0.398115	-0.0131855	0.744976	-0.000288747	0.994317	0.0355043	0.380982	0.0308483	0.446573
AL391684.1	blue	-0.124699	0.0020144	0.124699	0.0020144	-0.202686	4.36e-07	-0.0925942	0.0220785	-0.0674325	0.0958513	0.00896751	0.824927	0.00559768	0.890174	-0.0544194	0.179142	0.544783	1.62e-48	0.108872	0.00706772	-0.0230947	0.568832	-0.108918	0.0070434	0.129233	0.00136795	-0.0976604	0.0157421
RTEL1-TNFRSF6B	blue	-0.289171	3.11e-13	0.289171	3.11e-13	-0.147388	0.000256456	-0.0247329	0.541729	0.146029	0.000292746	0.25551	1.46e-10	0.159744	7.31e-05	0.150961	0.000180141	0.647298	7.77e-74	0.15225	0.000158277	0.0414708	0.306103	-0.179726	7.83e-06	-0.0208035	0.60779	-0.34334	2.41e-18
VPS35	blue	0.0961706	0.0174148	-0.0961706	0.0174148	-0.0673306	0.0963555	-0.0510961	0.207218	-0.100405	0.0130264	-0.0904128	0.0254262	-0.103455	0.0105013	-0.0995135	0.0138593	-0.264879	2.87e-11	-0.0448204	0.26865	0.0239992	0.553788	0.0968364	0.016649	-0.0131849	0.744986	0.154462	0.000126457
MFAP1	blue	0.0975066	0.015908	-0.0975066	0.015908	-0.0545162	0.178368	-0.00845463	0.834791	-0.099011	0.0143492	-0.136838	0.000695233	-0.157261	9.48e-05	-0.117587	0.00360613	-0.230854	7.8e-09	-0.069291	0.0870235	0.055904	0.167554	0.112805	0.00524526	-0.00662431	0.870196	0.125134	0.00194187
ANXA7	blue	0.181587	6.27e-06	-0.181587	6.27e-06	-0.0548116	0.176024	-0.139778	0.000530149	-0.0925937	0.0220793	-0.114616	0.00455857	-0.137937	0.000628627	-0.0717623	0.0763109	-0.257782	9.9e-11	-0.0917426	0.023337	0.0432293	0.28603	0.169061	2.66e-05	-0.0373535	0.356659	0.191132	1.95e-06
C1RL-AS1	blue	-0.268363	1.54e-11	0.268363	1.54e-11	-0.239032	2.19e-09	0.0925179	0.0221888	0.00294251	0.942136	0.181652	6.22e-06	0.0345777	0.393543	-0.0773667	0.0559618	0.43188	3.73e-29	0.0393119	0.331991	0.433095	2.51e-29	0.139621	0.000537969	-0.283094	1.01e-12	-0.389548	1.42e-23
GOLGA2P5	blue	-0.168849	2.73e-05	0.168849	2.73e-05	-0.211329	1.34e-07	0.0051671	0.898575	-0.0158427	0.695924	0.0756588	0.0616207	-0.00578917	0.886442	-0.0564402	0.163509	0.625124	1.5e-67	0.128396	0.00147067	0.159911	7.18e-05	-0.00927121	0.819098	-0.0406279	0.316047	-0.228002	1.2e-08
RBM5	blue	-0.00780827	0.84726	0.00780827	0.84726	-0.0113004	0.780424	0.0194119	0.632013	0.0100081	0.804998	0.0210289	0.603904	-0.0210911	0.602834	-0.0586656	0.147505	0.356179	1.03e-19	0.186135	3.62e-06	-0.0818957	0.0430127	-0.0725071	0.0733018	0.0806247	0.0463627	0.0149981	0.711389
PPOX	blue	-0.0705143	0.0815785	0.0705143	0.0815785	-0.147371	0.000256883	-0.129123	0.00138101	-0.0072473	0.858113	0.0404381	0.318315	0.0227554	0.574526	0.0219198	0.588661	0.29697	6.61e-14	-0.0256055	0.52756	0.0444335	0.272808	0.0245813	0.544211	-0.0149185	0.712852	-0.115223	0.00434714
AL390719.1	blue	-0.00811204	0.841395	0.00811204	0.841395	-0.0468224	0.247828	-0.170489	2.27e-05	0.0145356	0.719908	-0.00262278	0.948414	0.0428668	0.290093	0.130164	0.00126154	0.26512	2.75e-11	0.0173028	0.669487	-0.152626	0.000152387	-0.135787	0.000764976	-0.00108378	0.978671	-0.0526739	0.193515
MSTO2P	blue	-0.187161	3.19e-06	0.187161	3.19e-06	-0.0709126	0.0798661	-0.0347755	0.39084	0.157977	8.8e-05	0.172884	1.73e-05	0.159512	7.49e-05	0.19213	1.72e-06	0.591994	4.73e-59	0.0442767	0.274506	-0.0143581	0.723188	-0.171624	2e-05	-0.0878811	0.029853	-0.289258	3.06e-13
CRACR2B	blue	-0.208311	2.04e-07	0.208311	2.04e-07	-0.12729	0.00161719	-0.117393	0.00366233	0.124847	0.00198951	0.145948	0.000295029	0.0566033	0.162293	0.166968	3.36e-05	0.3341	2.13e-17	-0.0135949	0.737345	-0.0261862	0.518236	-0.149488	0.000208584	0.121979	0.00252573	-0.216193	6.78e-08
AAAS	blue	-0.12324	0.00227551	0.12324	0.00227551	-0.0996383	0.0137399	-0.109081	0.00695797	0.0179854	0.657262	-0.00867966	0.83046	0.0846616	0.0364232	0.136328	0.00072827	0.266233	2.26e-11	0.0137231	0.734961	-0.0588607	0.146162	-0.106778	0.00825323	0.130375	0.00123851	-0.101181	0.0123379
PABPN1	blue	-0.115628	0.00421131	0.115628	0.00421131	-0.051756	0.201404	-0.0588092	0.146516	0.0585827	0.148079	0.0500216	0.216944	0.123057	0.0023104	0.106096	0.00867602	0.457638	5.87e-33	0.0631153	0.119122	-0.0872669	0.0310214	-0.117611	0.00359911	0.110206	0.00639419	-0.120577	0.00283336
RNF224	blue	-0.0276717	0.494778	0.0276717	0.494778	-0.129249	0.00136608	-0.0551953	0.173013	-0.0767745	0.0578731	-0.0203879	0.61498	-0.0348409	0.389949	-0.0489979	0.22651	0.361246	2.85e-20	0.00737882	0.855566	0.204571	3.39e-07	0.177746	9.88e-06	-0.0473632	0.242403	-0.0911794	0.024203
PDZD7	blue	-0.0329128	0.41673	0.0329128	0.41673	-0.0852495	0.035139	-0.119865	0.00300224	0.0465097	0.251004	0.0402594	0.320459	0.129977	0.00128229	0.137834	0.000634586	0.291038	2.16e-13	-0.0455447	0.260983	0.0898977	0.0262779	0.0940153	0.0201094	-0.0692478	0.0872209	-0.137795	0.000636855
AC012360.3	blue	-0.0452632	0.263945	0.0452632	0.263945	-0.0869965	0.0315482	-0.0578006	0.153578	-0.0288624	0.476391	0.0030567	0.939895	0.00851251	0.833677	-0.0132141	0.744443	0.455512	1.24e-32	0.137767	0.000638536	0.0314541	0.437693	-0.0320818	0.4286	-0.0536633	0.185267	-0.0869315	0.0316758
AC004967.1	blue	-0.104462	0.00976867	0.104462	0.00976867	-0.0646445	0.11042	-0.0554862	0.170756	0.0199355	0.622851	0.0619238	0.126267	0.0182657	0.652269	0.056513	0.162966	0.355984	1.08e-19	0.181432	6.39e-06	-0.00958983	0.812994	-0.0714653	0.0775386	0.0431849	0.286527	-0.114111	0.00474141
WDR19	blue	-0.0500647	0.216548	0.0500647	0.216548	-0.0996999	0.0136814	0.0119037	0.769027	-0.0874122	0.0307415	-0.0322164	0.426664	-0.0310931	0.442973	-0.0650619	0.108134	0.278751	2.29e-12	0.122568	0.00240586	0.0532813	0.18842	-0.0250908	0.535895	-0.137898	0.000630869	-0.080641	0.0463183
BACE1-AS	blue	-0.105631	0.00897536	0.105631	0.00897536	-0.0476205	0.239851	-0.0078282	0.846875	-0.0325395	0.422038	-0.000511402	0.989935	0.000213926	0.99579	0.0381088	0.347012	0.294566	1.07e-13	0.0760904	0.0601478	-0.013141	0.745807	-0.0627306	0.121394	0.102819	0.0109884	-0.0881792	0.0292995
LRRC37B	blue	-0.198702	7.38e-07	0.198702	7.38e-07	-0.103102	0.0107695	0.0292401	0.470636	-0.0424926	0.294329	0.0927275	0.021887	0.0797344	0.0488372	-0.0412083	0.309177	0.343738	2.19e-18	0.170476	2.27e-05	0.0571315	0.158404	-0.0906567	0.0250315	0.00649422	0.872724	-0.172057	1.9e-05
PTOV1-AS2	blue	-0.24296	1.17e-09	0.24296	1.17e-09	-0.109816	0.00658481	-0.0510955	0.207223	0.0743771	0.066171	0.175201	1.33e-05	0.12917	0.00137548	0.123343	0.00225618	0.691043	6.55e-88	0.0867047	0.032125	-0.000453557	0.991073	-0.175114	1.34e-05	0.0298424	0.461542	-0.290507	2.39e-13
KLC1	blue	-0.16002	7.1e-05	0.16002	7.1e-05	0.00885171	0.827151	0.11352	0.00496384	-0.0273296	0.500128	0.0357494	0.3777	0.0222759	0.582618	-0.0279575	0.49033	0.408642	5.41e-26	0.220598	3.59e-08	-0.117476	0.00363817	-0.187442	3.08e-06	0.0919587	0.0230118	-0.120808	0.00278042
AL118516.1	blue	-0.0897251	0.0265687	0.0897251	0.0265687	-0.103239	0.0106646	-0.101753	0.0118505	-0.0284092	0.483345	-0.00647849	0.873029	0.0699268	0.0841577	0.0422172	0.297472	0.352316	2.7e-19	-0.0243494	0.548016	-0.0296656	0.464201	-0.0982976	0.0150708	-0.00199552	0.96074	-0.14069	0.000486875
CBWD5	blue	-0.0372555	0.357923	0.0372555	0.357923	-0.154714	0.000123241	-0.0370195	0.360978	-0.0559312	0.167347	-0.00285397	0.943874	-0.031648	0.434872	-0.104103	0.0100245	0.244855	8.59e-10	0.145796	0.000299422	0.150232	0.000193721	0.130427	0.0012329	-0.0145359	0.719903	-0.0358193	0.376768
GARS-DT	blue	-0.246404	6.67e-10	0.246404	6.67e-10	-0.173214	1.67e-05	-0.083729	0.0385419	0.0820306	0.0426694	0.205949	2.81e-07	0.126939	0.00166637	0.0692241	0.0873293	0.644248	6.11e-73	0.243262	1.11e-09	0.0167889	0.678746	-0.177465	1.02e-05	0.024811	0.540453	-0.255508	1.46e-10
N4BP2L2-IT2	blue	-0.259544	7.3e-11	0.259544	7.3e-11	-0.0947579	0.0191426	0.0385135	0.341911	0.0549311	0.175082	0.197663	8.45e-07	0.112501	0.00536942	0.0536649	0.185254	0.570019	6.17e-54	0.436136	9.24e-30	0.00325647	0.935975	-0.203586	3.87e-07	-0.00272122	0.946481	-0.260351	6.35e-11
CAPN13	blue	0.142203	0.000422249	-0.142203	0.000422249	-0.172277	1.85e-05	-0.0323652	0.424529	-0.1327	0.00100911	-0.127345	0.0016096	-0.147763	0.000247223	-0.244786	8.69e-10	0.358688	5.47e-20	0.155216	0.000117063	0.061665	0.127862	0.106143	0.00864639	0.18034	7.28e-06	0.141733	0.000441415
CCDC47	blue	0.0793366	0.0499783	-0.0793366	0.0499783	-0.00866523	0.830737	0.0091266	0.821872	-0.0844119	0.0369805	-0.111639	0.00573559	-0.117298	0.00368989	-0.0770902	0.0568477	-0.271837	8.22e-12	-0.0323621	0.424575	0.000884668	0.982589	0.0384376	0.342865	-0.0642957	0.11236	0.121225	0.00268726
C8orf44	blue	-0.0588321	0.146358	0.0588321	0.146358	-0.0592209	0.143705	-0.0789591	0.0510816	0.0334351	0.409371	0.0510715	0.207437	0.0405531	0.31694	0.0661503	0.102349	0.433052	2.54e-29	0.220952	3.41e-08	-0.0765119	0.0587378	-0.119395	0.0031187	0.073511	0.0693991	-0.0679475	0.0933366
MDM4	blue	-0.156125	0.000106601	0.156125	0.000106601	-0.130748	0.00119874	0.00915622	0.821304	0.0450129	0.266598	0.106449	0.00845456	0.0500139	0.217014	-0.0353003	0.383726	0.489332	4.19e-38	0.28043	1.67e-12	0.0280478	0.488929	-0.0834802	0.0391245	0.0263455	0.515694	-0.144781	0.000330221
MZF1	blue	-0.170785	2.19e-05	0.170785	2.19e-05	-0.100867	0.0126126	-0.000410709	0.991917	-0.0116053	0.774658	0.0580023	0.152145	0.0410851	0.310627	0.00498439	0.902143	0.542357	5.08e-48	0.113769	0.00486906	-0.0231699	0.567575	-0.123154	0.00229188	0.0968751	0.0166054	-0.164252	4.51e-05
TTC14	blue	-0.102889	0.0109342	0.102889	0.0109342	-0.0400902	0.322499	0.0235486	0.561259	0.0576709	0.154504	0.0771868	0.0565369	0.0442446	0.274854	-0.0383294	0.344226	0.363016	1.81e-20	0.286684	5.05e-13	0.00486989	0.90438	-0.0527679	0.19272	0.0786803	0.0519094	-0.0521497	0.197992
DDX39B	blue	-0.252832	2.3e-10	0.252832	2.3e-10	-0.147605	0.00025108	0.0907054	0.0249532	-0.0111094	0.784045	0.105464	0.00908496	0.0602307	0.136986	-0.0351195	0.386168	0.61958	4.67e-66	0.104629	0.00965148	0.062472	0.122939	-0.122492	0.002421	0.0212782	0.59962	-0.256055	1.33e-10
WDR90	blue	-0.257335	1.07e-10	0.257335	1.07e-10	-0.166186	3.66e-05	-0.0466044	0.25004	0.078268	0.0531543	0.130252	0.00125193	0.136218	0.000735646	0.111279	0.005895	0.49103	2.14e-38	0.0403196	0.319736	0.0633436	0.11779	-0.107502	0.00782436	-0.0703764	0.0821781	-0.299126	4.27e-14
EIF3L	blue	0.0423977	0.295409	-0.0423977	0.295409	-0.00878491	0.828436	0.0973215	0.0161096	-0.0467444	0.248618	-0.0753592	0.0626606	-0.164455	4.42e-05	-0.197444	8.7e-07	-0.30767	7.31e-15	-0.00284531	0.944044	0.0176422	0.663397	0.0794309	0.0497059	0.0984099	0.0149551	0.155936	0.000108707
RNF26	blue	0.0317649	0.433177	-0.0317649	0.433177	0.00265275	0.947826	-0.0359802	0.374627	0.0171102	0.672951	-0.0211326	0.602122	-0.0241514	0.551276	-0.00376171	0.926068	-0.212911	1.08e-07	-0.178492	9.05e-06	-0.0475087	0.240958	0.0378652	0.350105	0.0470868	0.245166	0.0786711	0.0519369
EDRF1	blue	-0.137425	0.000658869	0.137425	0.000658869	-0.146642	0.000275822	-0.00624297	0.877608	0.00151825	0.970125	0.110624	0.00619551	0.0870966	0.0313522	-0.0493737	0.222964	0.295835	8.31e-14	0.201304	5.24e-07	0.0665266	0.100407	-0.0316586	0.434718	-0.0224535	0.579614	-0.112219	0.0054866
MUC20-OT1	blue	-0.229242	9.96e-09	0.229242	9.96e-09	-0.191679	1.82e-06	0.0287412	0.478245	-0.0426456	0.292592	0.0298274	0.461767	0.0200703	0.620502	-0.0454547	0.261928	0.538119	3.67e-47	0.239314	2.09e-09	0.0462365	0.253802	-0.115143	0.00437439	0.192027	1.74e-06	-0.175423	1.29e-05
DPH7	blue	-0.140298	0.00050505	0.140298	0.00050505	-0.0165654	0.682789	-0.0410221	0.311371	0.0840801	0.0377323	0.0892496	0.0273844	0.103925	0.010153	0.0930513	0.0214277	0.419925	1.69e-27	0.0990109	0.0143493	-0.0918789	0.0231315	-0.14357	0.000370828	0.151095	0.000177731	-0.140207	0.000509379
MALAT1	blue	-0.185097	4.11e-06	0.185097	4.11e-06	-0.12959	0.0013262	-0.038083	0.347338	0.0293833	0.468466	0.12363	0.0022029	0.0207524	0.608672	-0.00515304	0.898849	0.595871	5.38e-60	0.465852	3.06e-34	-0.0332889	0.411423	-0.145882	0.000296933	0.181862	6.07e-06	-0.125698	0.00185162
AC026356.2	blue	-0.211585	1.3e-07	0.211585	1.3e-07	0.00694177	0.864035	-0.0444185	0.272971	0.108423	0.00730832	0.17668	1.12e-05	0.184195	4.58e-06	0.276698	3.36e-12	0.464358	5.27e-34	0.283281	9.71e-13	-0.139449	0.000546617	-0.276702	3.35e-12	0.0241611	0.551117	-0.250005	3.68e-10
LINC00482	blue	-0.1362	0.000736802	0.1362	0.000736802	-0.172909	1.73e-05	-0.140959	0.000474764	-0.0708728	0.0800359	-0.0357317	0.377937	4.8e-05	0.999055	0.03105	0.443605	0.362647	1.99e-20	0.144131	0.000351458	-0.129063	0.00138827	-0.155295	0.000116115	0.416158	5.46e-27	-0.00819735	0.83975
RAB4B	blue	-0.0861379	0.0332717	0.0861379	0.0332717	0.0727636	0.072288	-0.108657	0.0071817	0.169939	2.41e-05	0.171262	2.08e-05	0.147752	0.00024748	0.22558	1.73e-08	0.319642	5.58e-16	-0.00588436	0.884588	-0.136373	0.000725336	-0.135508	0.000784543	0.122432	0.00243317	-0.133685	0.000924327
NPIPB11	blue	-0.182442	5.66e-06	0.182442	5.66e-06	-0.0681222	0.0924951	-0.0306725	0.449168	0.0577406	0.154006	0.119771	0.00302517	0.138619	0.000590324	0.10488	0.00947805	0.513288	2.28e-42	0.0720939	0.074959	-0.067394	0.0960417	-0.169533	2.53e-05	0.105324	0.00917803	-0.184178	4.59e-06
UBA7	blue	-0.130896	0.00118326	0.130896	0.00118326	0.0268655	0.507437	-0.00460088	0.909639	0.166814	3.41e-05	0.263069	3.95e-11	0.135004	0.000821072	0.117019	0.00377292	0.334214	2.07e-17	0.0665095	0.100494	-0.014758	0.715808	-0.106443	0.00845867	-0.0258671	0.523349	-0.197268	8.9e-07
THAP9-AS1	blue	-0.190629	2.08e-06	0.190629	2.08e-06	-0.156082	0.000107074	-0.0739785	0.0676409	0.0304395	0.452623	0.134201	0.000882614	0.115623	0.00421298	0.0338116	0.404115	0.343964	2.07e-18	0.106347	0.00851835	0.073087	0.0710261	-0.035614	0.379512	0.0176388	0.663458	-0.164294	4.49e-05
AC137056.2	blue	-0.0788466	0.0514143	0.0788466	0.0514143	-0.277924	2.67e-12	-0.122115	0.00249752	-0.0453545	0.262982	0.0916901	0.0234166	-0.109246	0.00687241	-0.181958	6e-06	0.391071	9.2e-24	0.143462	0.000374661	0.431287	4.52e-29	0.307255	7.97e-15	-0.147974	0.000242161	-0.159339	7.63e-05
ST13	blue	0.0298489	0.461445	-0.0298489	0.461445	-0.0472704	0.243328	0.0460218	0.256016	-0.0968668	0.0166147	-0.108083	0.00749508	-0.115565	0.00423219	-0.113512	0.00496695	-0.23817	2.51e-09	-0.0324668	0.423076	0.0800694	0.0478933	0.110097	0.00644715	0.0532826	0.18841	0.083452	0.039191
AC018638.4	blue	-0.200219	6.05e-07	0.200219	6.05e-07	-0.0575515	0.155362	0.0877323	0.0301325	0.0351089	0.386311	0.123492	0.00222826	0.0926383	0.0220149	0.0168198	0.678189	0.551257	7.29e-50	0.13383	0.000912412	0.00731866	0.85673	-0.164108	4.58e-05	0.0151101	0.709332	-0.224734	1.96e-08
PLCXD1	blue	-0.153579	0.000138361	0.153579	0.000138361	0.0191634	0.636383	-0.0881475	0.0293579	0.103346	0.0105833	0.138804	0.000580277	0.331713	3.69e-17	0.2395	2.03e-09	0.379062	2.59e-22	0.0208521	0.60695	-0.135456	0.000788268	-0.202605	4.41e-07	-0.0136708	0.735933	-0.195664	1.09e-06
PUS1	blue	-0.185367	3.98e-06	0.185367	3.98e-06	-0.128187	0.0014974	-0.150361	0.000191246	0.140093	0.000514814	0.177669	9.97e-06	0.23386	4.91e-09	0.227137	1.37e-08	0.289359	3e-13	-0.0809729	0.0454238	-0.0206356	0.61069	-0.130311	0.00124548	0.0107091	0.791644	-0.240751	1.66e-09
AC093227.1	blue	-0.0714811	0.0774729	0.0714811	0.0774729	-0.109845	0.00657072	-0.0111952	0.782418	-0.0651361	0.107732	-0.0115895	0.774956	-0.0364765	0.36807	-0.094137	0.0199481	0.255114	1.56e-10	0.192179	1.71e-06	0.0509119	0.208862	-0.0105069	0.795489	0.085731	0.0341161	-0.0326687	0.420196
MAPK15	blue	-0.238021	2.56e-09	0.238021	2.56e-09	-0.223759	2.26e-08	-0.00288248	0.943315	0.101021	0.0124774	0.218618	4.79e-08	0.0476078	0.239976	0.0135224	0.738695	0.50673	3.62e-41	0.000397056	0.992185	0.215885	7.08e-08	-0.0276589	0.494977	-0.215795	7.17e-08	-0.365048	1.07e-20
SRRM2	blue	-0.0963955	0.0171528	0.0963955	0.0171528	-0.0602503	0.136858	0.0864513	0.0326333	-0.0495551	0.221267	-0.0089658	0.824959	-0.0370454	0.360642	-0.0435955	0.281965	0.304839	1.32e-14	0.00577595	0.8867	0.0314022	0.438449	-0.0632781	0.118171	-0.0310727	0.443272	-0.0987011	0.0146588
AC020659.1	blue	-0.186931	3.28e-06	0.186931	3.28e-06	-0.212229	1.19e-07	-0.0820701	0.0425694	-0.0215044	0.595745	0.0741772	0.0669049	-0.029363	0.468773	-0.0869956	0.0315498	0.46914	9.18e-35	0.0952922	0.0184724	0.0860138	0.0335272	-0.0589736	0.145388	0.0569565	0.159685	-0.16027	6.91e-05
DZIP1L	blue	-0.102247	0.0114444	0.102247	0.0114444	-0.0641359	0.113257	0.0474536	0.241504	0.0197485	0.626118	0.0794771	0.0495727	0.0204975	0.61308	-0.0157913	0.696861	0.345939	1.29e-18	0.015468	0.702769	0.0953009	0.0184615	-0.0390694	0.334984	-0.228191	1.17e-08	-0.203817	3.75e-07
ZNF814	blue	-0.145467	0.000309091	0.145467	0.000309091	-0.0874122	0.0307415	0.0210059	0.6043	-0.0264611	0.513852	0.00443223	0.912938	0.0330074	0.415393	-0.00263788	0.948118	0.431705	3.95e-29	0.242612	1.23e-09	-0.0268107	0.508305	-0.0806112	0.0463993	0.165055	4.14e-05	-0.0909838	0.0245102
PIGS	blue	0.137958	0.000627384	-0.137958	0.000627384	0.0165541	0.682994	-0.138145	0.000616701	-0.0174204	0.667373	-0.0595825	0.14127	-0.069715	0.0851037	-0.0094464	0.81574	-0.257474	1.04e-10	-0.145811	0.000298971	-0.0139273	0.731169	0.103552	0.0104283	-0.0512994	0.205414	0.168344	2.88e-05
CDC5L	blue	0.0462481	0.253683	-0.0462481	0.253683	-0.000929698	0.981703	-0.00446738	0.91225	-0.0273901	0.49918	-0.0289615	0.474877	-0.0152152	0.707403	-0.0414001	0.306929	-0.250194	3.57e-10	-0.0388234	0.338037	-0.036768	0.364252	0.00935125	0.817563	0.0140368	0.729136	0.10578	0.00887837
SPAG17	blue	-0.0815837	0.0438156	0.0815837	0.0438156	-0.135704	0.000770752	-0.133878	0.000908505	0.127381	0.00160461	0.168205	2.93e-05	0.0347024	0.391838	0.115534	0.00424227	0.312479	2.64e-15	0.14719	0.000261473	-0.0486064	0.230248	-0.150947	0.000180395	-0.110348	0.00632615	-0.135249	0.000803167
CHAMP1	blue	0.189238	2.47e-06	-0.189238	2.47e-06	0.00502371	0.901375	0.012794	0.752296	-0.159123	7.8e-05	-0.178576	8.96e-06	-0.119116	0.00318977	-0.211397	1.33e-07	-0.312345	2.71e-15	-0.142946	0.000393536	0.0506346	0.211356	0.166102	3.69e-05	-0.0589799	0.145345	0.236677	3.17e-09
RGL2	blue	-0.122888	0.0023429	0.122888	0.0023429	0.00188923	0.962829	0.156628	0.000101205	-0.0226281	0.576669	0.0182021	0.6534	0.0274435	0.498343	0.0477273	0.238797	0.249153	4.24e-10	-0.0154126	0.703783	-0.00161141	0.968292	-0.120417	0.00287047	-0.116262	0.00400582	-0.18014	7.45e-06
AC073869.1	blue	-0.242021	1.36e-09	0.242021	1.36e-09	0.00366937	0.927878	0.000373791	0.992643	0.133189	0.000966143	0.187458	3.08e-06	0.164666	4.32e-05	0.272179	7.72e-12	0.509413	1.18e-41	0.035952	0.375001	-0.0665189	0.100446	-0.261013	5.66e-11	-0.0354402	0.381843	-0.331298	4.06e-17
SLC25A25-AS1	blue	0.148132	0.000238435	-0.148132	0.000238435	-0.128908	0.00140698	-0.178822	8.71e-06	-0.151173	0.000176354	-0.185513	3.91e-06	-0.118278	0.00341213	-0.198424	7.66e-07	0.374336	9.27e-22	0.2036	3.86e-07	-0.119663	0.00305175	0.0304644	0.452253	0.403616	2.42e-25	0.267024	1.96e-11
LIN37	blue	-0.194311	1.3e-06	0.194311	1.3e-06	-0.0853084	0.0350123	-0.0403349	0.319552	0.0238232	0.556701	0.0515586	0.203131	0.127305	0.00161507	0.122403	0.00243903	0.336268	1.28e-17	0.0063509	0.87551	-0.00221408	0.956444	-0.101138	0.0123749	0.0586027	0.147941	-0.204854	3.26e-07
HNRNPH1	blue	-0.159616	7.41e-05	0.159616	7.41e-05	-0.0764777	0.0588511	0.0798797	0.0484259	0.0114864	0.776906	0.0773869	0.0558978	0.0739371	0.0677952	-0.00598255	0.882676	0.400861	5.46e-25	0.0966909	0.0168138	-0.0021959	0.956801	-0.167882	3.03e-05	-0.0341422	0.399531	-0.167253	3.25e-05
OXER1	blue	-0.0438909	0.278713	0.0438909	0.278713	-0.0937611	0.02045	-0.0905748	0.0251635	0.0386831	0.339788	0.0682909	0.091689	0.0268833	0.507157	0.098464	0.0148996	0.337055	1.07e-17	-0.0556597	0.169421	0.248736	4.55e-10	0.205489	3e-07	-0.105275	0.00921024	-0.178001	9.59e-06
SLC25A37	blue	-0.185075	4.12e-06	0.185075	4.12e-06	-0.0679706	0.0932249	-0.0145626	0.71941	0.0561039	0.166037	0.178778	8.75e-06	0.14564	0.000303971	0.152557	0.00015345	0.415116	7.53e-27	0.0830645	0.0401147	-0.0194166	0.631931	-0.179925	7.64e-06	-0.106135	0.00865121	-0.266969	1.98e-11
AC096992.2	blue	-0.188196	2.81e-06	0.188196	2.81e-06	-0.0532035	0.189067	0.0423015	0.296508	0.00691475	0.864559	0.162755	5.3e-05	0.0301837	0.456431	0.0135264	0.73862	0.298184	5.17e-14	0.199923	6.29e-07	0.0493017	0.223641	-0.0898169	0.0264138	0.0160904	0.691411	-0.153794	0.000135364
VAMP1	blue	-0.127184	0.00163186	0.127184	0.00163186	-0.0704299	0.0819448	-0.105126	0.00931067	0.159511	7.49e-05	0.211376	1.34e-07	0.173633	1.59e-05	0.0930833	0.0213827	0.525504	1.12e-44	0.123381	0.00224893	-0.117438	0.00364918	-0.203464	3.93e-07	0.0345416	0.394037	-0.156653	0.000100943
PIGL	blue	-0.110808	0.00610976	0.110808	0.00610976	-0.158307	8.5e-05	-0.14283	0.000397899	-0.0392368	0.332915	-0.00977234	0.809503	0.124506	0.0020472	0.0119276	0.768576	0.395635	2.49e-24	0.159509	7.49e-05	-0.104134	0.0100019	-0.155613	0.000112381	0.14361	0.00036942	-0.0565721	0.162526
WDR60	blue	-0.185015	4.15e-06	0.185015	4.15e-06	-0.120859	0.00276889	0.0410696	0.31081	-0.0242492	0.549664	0.0669187	0.0984144	0.0279446	0.49053	0.00216726	0.957364	0.289003	3.21e-13	0.097836	0.0155545	0.0819782	0.0428025	-0.0692515	0.087204	-0.0517308	0.201624	-0.166521	3.52e-05
MTG1	blue	-0.107358	0.00790837	0.107358	0.00790837	-0.0995377	0.0138361	0.00230144	0.954727	-0.0127429	0.753254	0.0502723	0.214646	-0.0146526	0.71775	-0.046613	0.249952	0.430017	6.83e-29	0.0259495	0.522026	0.0695432	0.0858776	-0.0174654	0.666565	-0.0512024	0.206273	-0.155312	0.00011591
CPPED1	blue	0.104803	0.00953108	-0.104803	0.00953108	-0.0936086	0.0206567	-0.0839469	0.0380376	-0.142608	0.000406368	-0.138251	0.000610704	-0.0988391	0.0145202	-0.144682	0.000333365	-0.255373	1.49e-10	-0.0258803	0.523138	0.0554743	0.170848	0.167504	3.16e-05	0.0772243	0.0564168	0.200481	5.85e-07
CYSRT1	blue	-0.0352588	0.384285	0.0352588	0.384285	-0.0990217	0.0143385	-0.0918681	0.0231478	-0.0446341	0.270647	-0.00245201	0.951769	-0.00302218	0.940572	-0.00658931	0.870876	0.395394	2.67e-24	-0.00734673	0.856187	0.100973	0.0125186	0.0807356	0.0460618	0.00428329	0.915852	-0.0851968	0.0352525
IZUMO4	blue	-0.012861	0.751043	0.012861	0.751043	-0.0508278	0.209616	-0.24046	1.74e-09	0.167473	3.17e-05	0.101802	0.0118099	0.113633	0.00492073	0.216829	6.19e-08	0.4232	6.04e-28	0.0198548	0.62426	-0.0850963	0.0354697	-0.0597789	0.139962	0.0951406	0.0186604	-0.0845044	0.0367731
SPACA6	blue	-0.0709032	0.0799063	0.0709032	0.0799063	0.018784	0.643077	-0.00693176	0.864229	0.0117666	0.771612	-0.0290601	0.473373	0.102417	0.0113073	0.113757	0.00487335	0.520339	1.09e-43	0.0479151	0.236952	-0.142555	0.000408429	-0.169097	2.65e-05	0.127081	0.00164628	-0.114088	0.0047498
NPIPB2	blue	-0.015427	0.70352	0.015427	0.70352	-0.0634633	0.117096	-0.123748	0.00218118	0.00406651	0.920096	-0.0532904	0.188345	0.0256805	0.526351	0.0584387	0.14908	0.258737	8.39e-11	0.0250693	0.536245	0.00667746	0.869164	0.00741378	0.854889	0.0758	0.0611356	-0.0355352	0.380566
PRORSD1P	blue	-0.0200272	0.621252	0.0200272	0.621252	-0.074701	0.0649955	-0.104245	0.00992272	-0.0240918	0.55226	-0.0191814	0.636066	0.0369735	0.361576	-0.0250141	0.537143	0.300055	3.54e-14	0.0111101	0.784031	-0.0191894	0.635925	-0.07063	0.081078	-0.0510335	0.207776	-0.0502733	0.214637
CCNL1	blue	-0.158808	8.06e-05	0.158808	8.06e-05	-0.0908658	0.0246972	0.0150874	0.709749	0.0512878	0.205516	0.0845586	0.0366522	0.075845	0.0609816	0.0114899	0.77684	0.408529	5.59e-26	0.127104	0.00164299	-0.0189235	0.640613	-0.137172	0.000674304	0.0282224	0.486226	-0.147864	0.000244792
ARHGAP4	blue	-0.192945	1.55e-06	0.192945	1.55e-06	0.0336009	0.407051	-0.0775761	0.0552988	0.265625	2.51e-11	0.330523	4.85e-17	0.201962	4.81e-07	0.25125	2.99e-10	0.326049	1.34e-16	-0.0197866	0.625451	-0.181022	6.71e-06	-0.294556	1.07e-13	0.0377773	0.351226	-0.231055	7.56e-09
IRF9	blue	-0.227439	1.31e-08	0.227439	1.31e-08	-0.0958193	0.0178313	0.0155487	0.701294	0.0972755	0.0161601	0.183531	4.97e-06	0.142923	0.000394407	0.0333707	0.410274	0.597063	2.74e-60	0.0905813	0.0251529	-0.0011193	0.977973	-0.154482	0.000126201	-0.0277928	0.49289	-0.258853	8.23e-11
AP5Z1	blue	-0.274553	4.99e-12	0.274553	4.99e-12	-0.00913558	0.8217	-0.0564721	0.163271	0.147499	0.0002537	0.189272	2.46e-06	0.211543	1.31e-07	0.197294	8.87e-07	0.339627	5.83e-18	-0.0781203	0.053606	-0.0202732	0.616972	-0.153339	0.000141775	0.00834304	0.836941	-0.28495	7.05e-13
CXCL2	blue	-0.161552	6.03e-05	0.161552	6.03e-05	0.0394519	0.33027	0.0581917	0.15081	0.106915	0.00817062	0.115288	0.00432499	0.139468	0.000545665	0.220295	3.76e-08	0.339872	5.5e-18	-0.0159739	0.693531	-0.0635125	0.116812	-0.204315	3.51e-07	-0.0804614	0.0468083	-0.257021	1.13e-10
PTCH2	blue	-0.226938	1.41e-08	0.226938	1.41e-08	0.214739	8.33e-08	0.198139	7.95e-07	0.139926	0.000522873	0.204994	3.2e-07	0.131549	0.00111726	0.19027	2.17e-06	0.446065	3.29e-31	0.0553458	0.171843	-0.0205924	0.611438	-0.197457	8.68e-07	-0.126136	0.00178419	-0.31259	2.57e-15
NUP85	blue	-0.217968	5.26e-08	0.217968	5.26e-08	-0.0509525	0.208499	-0.0156721	0.699038	0.0802037	0.0475193	0.0969457	0.0165261	0.242677	1.22e-09	0.141856	0.000436321	0.339729	5.69e-18	0.0285344	0.481418	-0.0824567	0.0416004	-0.204711	3.33e-07	0.00394182	0.922539	-0.230044	8.82e-09
TAF1C	blue	-0.147983	0.000241946	0.147983	0.000241946	-0.0715238	0.0772958	-0.00554469	0.891208	0.0576138	0.154914	0.0736501	0.0688724	0.0739663	0.0676864	0.0860754	0.0334002	0.509238	1.27e-41	-0.0189446	0.64024	0.00534778	0.895048	-0.106462	0.00844658	-0.0140985	0.727993	-0.221896	2.97e-08
TPT1-AS1	blue	-0.0865865	0.0323614	0.0865865	0.0323614	-0.0175165	0.665649	-0.000797072	0.984313	-0.02216	0.584582	-0.00576062	0.886999	0.00892202	0.8258	0.0574313	0.156227	0.383943	6.78e-23	0.112965	0.00518126	-0.00338526	0.933448	-0.0885643	0.0285976	0.00411057	0.919234	-0.119675	0.00304875
EIF4G2	blue	0.0819173	0.0429575	-0.0819173	0.0429575	-0.0347665	0.390962	0.0139326	0.731069	-0.0578337	0.153343	-0.0901083	0.0259269	-0.0256922	0.526163	-0.11466	0.0045428	-0.265915	2.39e-11	-0.031239	0.440834	-0.0274496	0.498247	0.0689354	0.0886595	0.0735368	0.0693012	0.18271	5.48e-06
TCTN3	blue	0.0875784	0.0304239	-0.0875784	0.0304239	-0.0268536	0.507626	-0.0287584	0.477981	-0.0726474	0.0727457	-0.107257	0.00796703	-0.0793117	0.0500505	-0.0254921	0.529392	-0.282626	1.1e-12	-0.0973419	0.0160874	-0.00258283	0.949199	0.0578259	0.153398	-0.0125594	0.756693	0.11435	0.00465417
CROCCP3	blue	-0.224746	1.95e-08	0.224746	1.95e-08	-0.0753392	0.0627303	0.0550082	0.174477	0.033072	0.414479	0.134213	0.000881628	0.0816553	0.0436301	0.0274391	0.498412	0.559519	1.26e-51	0.155451	0.000114265	0.0662241	0.101966	-0.118991	0.00322205	-0.05608	0.166218	-0.262382	4.45e-11
PIGK	blue	0.18067	7e-06	-0.18067	7e-06	0.0700634	0.0835521	-0.0203981	0.614804	-0.0596867	0.140575	-0.131067	0.00116567	-0.051101	0.207175	-0.0588545	0.146204	-0.282794	1.07e-12	-0.0578594	0.153159	-0.0612721	0.130313	0.0663096	0.101523	0.00546381	0.892785	0.212185	1.19e-07
COLQ	blue	-0.15294	0.000147616	0.15294	0.000147616	0.087793	0.0300182	-0.00453798	0.910869	0.132808	0.00099954	0.162675	5.35e-05	0.118553	0.00333776	0.155565	0.00011294	0.415968	5.79e-27	0.0924445	0.0222954	-0.117021	0.00377227	-0.192461	1.65e-06	0.106437	0.0084621	-0.155966	0.000108362
SGSM2	blue	-0.0337449	0.405042	0.0337449	0.405042	-0.0457209	0.259141	-0.052215	0.19743	-0.0812475	0.0446946	-0.0711813	0.0787276	-0.0409316	0.31244	-0.0480775	0.235365	0.308125	6.64e-15	0.0502655	0.214708	-0.0816469	0.0436518	-0.0424954	0.294297	0.159568	7.44e-05	0.0485993	0.230315
NPHP3	blue	-0.214246	8.93e-08	0.214246	8.93e-08	-0.0356087	0.379582	0.0622109	0.124516	-0.000132206	0.997398	0.0558191	0.168201	0.139596	0.000539215	0.0809183	0.0455699	0.441764	1.41e-30	0.124286	0.00208529	0.00946511	0.815382	-0.154759	0.000122674	0.00417848	0.917904	-0.215019	8.01e-08
ADCY10P1	blue	-0.142714	0.000402302	0.142714	0.000402302	-0.0723903	0.0737669	0.0509089	0.208889	-0.0204797	0.613389	0.0753822	0.0625803	0.0034628	0.931928	-0.0275026	0.497419	0.546404	7.5e-49	0.177886	9.72e-06	0.0171607	0.672041	-0.12663	0.00171089	-0.045647	0.259912	-0.173049	1.7e-05
CD27-AS1	blue	-0.173715	1.57e-05	0.173715	1.57e-05	-0.136795	0.000697985	-0.169541	2.52e-05	0.0687325	0.0896045	0.106154	0.0086395	0.186158	3.61e-06	0.138869	0.000576804	0.285349	6.53e-13	-0.0611824	0.130878	-0.0357761	0.377344	-0.144251	0.000347453	0.0677682	0.0942059	-0.178068	9.51e-06
AC132872.1	blue	-0.0676476	0.0947943	0.0676476	0.0947943	-0.0396979	0.327261	-0.0384918	0.342184	0.00956605	0.813449	0.00893012	0.825645	0.121187	0.00269556	0.073618	0.0689937	0.383255	8.2e-23	-0.050414	0.213355	-0.0830165	0.0402302	-0.123963	0.00214242	-0.0259304	0.522332	-0.125068	0.00195272
GSTM2	blue	0.00297142	0.941569	-0.00297142	0.941569	-0.0809791	0.0454072	0.0224647	0.579425	-0.039712	0.327089	-0.0968895	0.0165891	-0.138621	0.000590227	-0.046396	0.252166	0.287116	4.64e-13	-0.0764638	0.0588973	0.0540113	0.182429	0.0300974	0.457722	-0.0996884	0.0136923	-0.0601658	0.137411
LEPROT	blue	0.175181	1.33e-05	-0.175181	1.33e-05	0.00599546	0.882425	0.0618359	0.126807	-0.0791622	0.0504854	-0.109182	0.00690581	-0.176663	1.12e-05	-0.150228	0.000193802	-0.274317	5.22e-12	-0.0191294	0.636981	0.0296235	0.464836	0.111599	0.00575289	-0.116096	0.00405889	0.163293	5.01e-05
AC083843.2	blue	-0.0475791	0.24026	0.0475791	0.24026	-0.0549908	0.174613	0.0276108	0.495727	-0.0638676	0.114776	-0.0754114	0.0624783	-0.0639098	0.114536	-0.0685314	0.0905489	0.408094	6.38e-26	0.293164	1.42e-13	-0.15678	9.96e-05	-0.165177	4.08e-05	0.277479	2.9e-12	0.0619183	0.1263
AC024075.2	blue	-0.0582131	0.150659	0.0582131	0.150659	-0.0247936	0.540737	-0.0559631	0.167104	0.00955349	0.81369	-0.037833	0.350515	-0.0150539	0.710363	0.0552318	0.172729	0.307797	7.12e-15	0.0492601	0.224032	-0.0476945	0.239121	-0.0747312	0.0648869	0.105304	0.00919086	-0.0417751	0.302564
RUFY4	blue	-0.210006	1.62e-07	0.210006	1.62e-07	-0.0405566	0.316897	-0.191292	1.91e-06	0.373395	1.19e-21	0.472373	2.77e-35	0.368698	4.13e-21	0.313264	2.23e-15	0.474475	1.26e-35	0.084586	0.0365911	-0.105626	0.00897858	-0.242099	1.34e-09	-0.0336877	0.40584	-0.314252	1.8e-15
U2AF1L4	blue	-0.238056	2.55e-09	0.238056	2.55e-09	-0.107773	0.0076691	-0.111266	0.00590103	0.130195	0.00125816	0.160129	7.02e-05	0.152587	0.000152989	0.120982	0.0027412	0.496908	2.04e-39	0.0274256	0.498624	-0.104959	0.00942403	-0.211375	1.34e-07	0.196765	9.5e-07	-0.203665	3.83e-07
CFAP44	blue	-0.153967	0.000133002	0.153967	0.000133002	-0.0694936	0.0861018	0.0322102	0.426753	0.0798368	0.0485472	0.13376	0.000918166	0.0548243	0.175924	0.0239129	0.555215	0.540925	9.95e-48	0.184275	4.54e-06	0.0296608	0.464274	-0.118444	0.00336702	-0.103638	0.0103647	-0.220093	3.87e-08
TIA1	blue	-0.132468	0.00103008	0.132468	0.00103008	-0.0817033	0.0435064	-0.0303332	0.454203	0.0178975	0.658831	0.0587392	0.146997	0.0711465	0.0788743	0.0244486	0.546387	0.382808	9.28e-23	0.139211	0.000558816	-0.0154495	0.703108	-0.110562	0.00622445	0.0133624	0.741675	-0.134226	0.000880636
GUSBP1	blue	-0.108912	0.00704639	0.108912	0.00704639	-0.0823334	0.0419074	0.0121133	0.765078	-0.0258871	0.523028	0.0246934	0.542375	0.0862766	0.0329879	0.025162	0.534738	0.26732	1.86e-11	0.23056	8.15e-09	-0.0275934	0.496	-0.122658	0.00238811	0.0585492	0.148312	-0.0993147	0.0140513
BCRP3	blue	0.0337591	0.404845	-0.0337591	0.404845	-0.1501	0.000196277	-0.10111	0.0123994	-0.0139704	0.730368	0.0051909	0.89811	-0.011725	0.772398	-0.0436553	0.281304	0.372003	1.73e-21	-0.00302085	0.940598	0.167636	3.12e-05	0.140228	0.000508366	-0.134464	0.000862022	-0.0842319	0.0373867
STAG3L2	blue	-0.0995046	0.0138678	0.0995046	0.0138678	-0.231019	7.6e-09	-0.098045	0.0153338	-0.0793492	0.0499419	0.0112643	0.781109	-0.00787694	0.845933	-0.104749	0.00956808	0.36511	1.05e-20	0.128136	0.00150398	0.0791228	0.0506006	-0.0235599	0.561071	0.036039	0.373846	-0.0604538	0.135535
ZNF276	blue	-0.239991	1.88e-09	0.239991	1.88e-09	-0.0830804	0.0400763	0.0110783	0.784634	0.150661	0.000185616	0.200801	5.6e-07	0.0954482	0.0182806	0.0458814	0.257471	0.553132	2.93e-50	0.106965	0.00814028	0.0201756	0.618669	-0.158068	8.71e-05	-0.0175031	0.66589	-0.275482	4.21e-12
BMS1P1	blue	-0.157083	9.65e-05	0.157083	9.65e-05	-0.138698	0.00058602	-0.0590824	0.144646	0.00912085	0.821982	0.143117	0.000387176	0.0381484	0.346511	0.0304815	0.451999	0.367133	6.23e-21	0.245329	7.95e-10	0.0807816	0.0459376	-0.0743884	0.0661296	-0.0920467	0.0228806	-0.155855	0.00010961
ARL6IP1	blue	0.0880717	0.029498	-0.0880717	0.029498	-0.0740074	0.0675335	-0.16683	3.41e-05	-0.0371973	0.358675	-0.105243	0.00923205	0.00153786	0.969739	-0.030983	0.444589	-0.248775	4.52e-10	-0.0831919	0.0398089	-0.10386	0.0102006	-0.0044213	0.913152	0.096991	0.0164754	0.168779	2.75e-05
CDC42	blue	0.0570104	0.15929	-0.0570104	0.15929	-0.0190627	0.638156	0.00485665	0.904639	-0.0230111	0.570233	-0.0361824	0.371948	-0.0420566	0.299315	-0.101132	0.0123803	-0.253071	2.21e-10	-0.0663171	0.101484	-0.0170331	0.674339	0.0195209	0.630101	-0.00531331	0.895721	0.0912938	0.0240249
LRP5L	blue	-0.127809	0.00154673	0.127809	0.00154673	-0.140905	0.000477142	-0.0569106	0.160022	-0.0245498	0.544727	-0.000861908	0.983037	0.0210295	0.603895	-0.0800973	0.0478156	0.43133	4.46e-29	0.13717	0.000674434	-0.0141778	0.726524	-0.0890058	0.0278108	0.216797	6.22e-08	-0.0639915	0.114073
DHX9	blue	0.126897	0.00167235	-0.126897	0.00167235	-0.00344478	0.932281	-0.00337176	0.933713	-0.0936105	0.0206541	-0.112134	0.00552268	-0.0279233	0.490861	-0.122668	0.00238608	-0.291562	1.94e-13	-0.0590069	0.14516	-0.0071663	0.859682	0.0811402	0.0449785	-0.015078	0.709921	0.176976	1.08e-05
[truncated: 14,479 more rows]
