# Supplementary material for: A pyroptosis-associated signature plays a role in prognosis prediction in clear cell renal cell carcinoma
Source: BMC Med Genomics. 2022 Sep 26;15:204. doi: 10.1186/s12920-022-01339-0 (PMC9513884; doi:10.1186/s12920-022-01339-0)
Supplement: Supplementary file 7 — Additional file 7. Table S6 Different grouping information of 539 TCGA KIRC patients. [file 12920_2022_1339_MOESM7_ESM.xlsx]

## Sheet: Table S6_Different grouping inf
Table S6：Different grouping information of 539 TCGA KIRC patients
id	age	gender	grade	stage	T	M	N	Cluster	futime	fustat	ELANE	AIM2	GSDMB	IL6	NLRP1	NOD2	riskScore	risk
TCGA-A3-3308	77	FEMALE	G2	Stage III	T3b	M0	N0	C1	0.0438356	0	2.32193	5.80736	8.57365	8.69	11.4041	7.77479	2.75606	high
TCGA-A3-3311	57	MALE	G2	Stage I	T1	M0	NX	C1	3.26301	1	2	6.67242	8.43045	8.14466	10.6786	8.75154	2.79027	high
TCGA-A3-3317	67	MALE	G2	Stage II	T2	M0	N0	C1	4.08493	0	2.32193	6.79442	9	4.80736	11.3939	8.54689	2.50841	low
TCGA-A3-3319	70	MALE	G2	Stage I	T1b	M0	NX	C1	3.09589	0	3.16993	7.82018	9.46352	8.7211	10.1749	9.74147	3.27392	high
TCGA-A3-3320	52	FEMALE	G1	Stage I	T1b	M0	NX	C1	4.13151	0	2	5.49185	9.40727	6.04439	11.4398	7.40939	2.64771	high
TCGA-A3-3323	53	MALE	G1	Stage I	T1b	M0	NX	C1	3.03014	0	3.70044	7.56224	9.07949	4.80736	11.6434	8.37504	2.57042	high
TCGA-A3-3324	51	MALE	G3	Stage I	T1b	M0	NX	C1	3.24932	0	2.32193	7.19967	8.54303	5.75489	11.0028	8.51175	2.56004	high
TCGA-A3-3325	52	MALE	G2	Stage I	T1a	M0	NX	C1	3.20548	1	3.90689	5.90689	9.90388	6.37504	11.7859	8.61839	2.83079	high
TCGA-A3-3329	75	MALE	G2	Stage I	T1b	M0	N0	C1	4.44932	0	1.58496	6.70044	8.58496	7.86419	10.2562	8.04985	2.83516	high
TCGA-A3-3331	86	FEMALE	G2	Stage I	T1	M0	N0	C1	3.44384	0	3	5.58496	8.90388	7.77479	11.5589	8.74483	2.71559	high
TCGA-A3-3335	41	MALE	G4	Stage II	T2a	M0	N0	C1	5.16712	0	2.32193	6.78136	8.61102	8.37504	9.65464	7.70044	2.96109	high
TCGA-A3-3343	79	MALE	G3	Stage II	T2	M0	N0	C1	2.58904	0	3.32193	7.40088	9.15228	5.75489	11.0189	8.58872	2.74075	high
TCGA-A3-3346	68	MALE	G3	Stage I	T1b	M0	NX	C1	0.375342	1	5.80736	7.79442	8.41363	11.7789	9.29232	9.00843	3.4233	high
TCGA-A3-3347	76	FEMALE	G2	Stage III	T1b	M0	N1	C1	4.41096	1	4.45943	8.11894	9.82972	6.70044	11.9377	9.15482	3.0093	high
TCGA-A3-3349	34	FEMALE	G2	Stage I	T1b	M0	N0	C1	3.79452	0	4.64386	4.16993	8.73132	5.52356	11.7632	7.53916	2.28573	low
TCGA-A3-3351	42	MALE	G2	Stage II	T2a	M0	N0	C1	2.49315	0	1	8.56986	9.54496	3.80735	11.7074	9.88264	2.65092	high
TCGA-A3-3352	74	MALE	G3	Stage III	T3a	M0	N0	C1	1.53699	1	1.58496	6.20945	9.59246	5.80736	11.576	8.44294	2.71661	high
TCGA-A3-3357	62	MALE	G3	Stage II	T2	M0	N0	C1	7.36438	0	4.16993	6.39232	8.51964	6.08746	10.5868	8.69349	2.57319	high
TCGA-A3-3358	57	FEMALE	G2	Stage I	T1a	M0	N0	C1	3.58082	0	2.80735	7.62936	9.10591	9.30606	11.3471	9.10329	3.12166	high
TCGA-A3-3359	82	FEMALE	G2	Stage I	T1a	M0	N0	C1	6.86027	0	1.58496	6.94252	9.28309	4.52356	11.0634	8.39232	2.58971	high
TCGA-A3-3365	46	MALE	G2	Stage I	T1a	M0	NX	C1	2.39178	0	3.16993	6.70044	8.58872	5.64386	11.5333	6.84549	2.46937	low
TCGA-A3-3367	72	MALE	G3	Stage I	T1b	M0	N0	C1	6.21918	0	2	6.22882	9.28309	4.16993	11.1529	8.03342	2.48617	low
TCGA-A3-3370	48	FEMALE	G2	Stage I	T1b	M0	N0	C1	6.23014	0	3.58496	8.49985	9.84078	4	12.168	9.6865	2.71305	high
TCGA-A3-3372	64	MALE	G2	Stage III	T3	M0	NX	C1	2.0137	0	2.80735	7.07682	9.08746	5.24793	11.5689	8.46352	2.5894	high
TCGA-A3-3376	51	MALE	G2	Stage I	T1a	M0	N0	C1	4.64658	1	3.70044	5.97728	9.43463	5.97728	13.0394	8.90689	2.55412	high
TCGA-A3-3378	60	MALE	G3	Stage I	T1	M0	N0	C1	1.72603	0	2.58496	8.3966	9.03067	12.9007	11.1662	9.89482	3.58892	high
TCGA-A3-3380	54	MALE	G2	Stage I	T1	M0	N0	C1	1.55342	0	2	5.58496	9.12412	4.24793	11.5093	6.79442	2.36571	low
TCGA-A3-3382	69	MALE	G3	Stage I	T1b	M0	NX	C1	1.5726	0	2.58496	7.93074	9.19476	6.70044	10.5353	7.79442	2.93804	high
TCGA-A3-3387	49	MALE	G2	Stage I	T1a	M0	N0	C1	1.69041	0	3	7.47573	8.74819	5.88264	11.5887	8.62936	2.60125	high
TCGA-A3-A6NI	47	MALE	G3	Stage I	T1a	MX	NX	C1	2.78904	0	4.90689	6.47573	8.76818	6	10.9723	8.01123	2.60126	high
TCGA-A3-A6NJ	57	FEMALE	G1	Stage I	T1a	MX	NX	C1	1.28219	0	3.80735	6.9542	8.5812	6.50779	11.5008	9.01123	2.59958	high
TCGA-A3-A6NL	49	FEMALE	G2	Stage I	T1b	MX	NX	C1	1.88767	0	2	6.26679	8.44708	6.37504	11.6595	7.81378	2.47037	low
TCGA-A3-A8OU	74	FEMALE	G1	Stage I	T1a	MX	NX	C1	0.003	0	2	6.2854	9.81378	6.30378	11.8082	7.65105	2.81548	high
TCGA-A3-A8OX	65	FEMALE	G3	Stage I	T1a	MX	NX	C1	0.003	0	6.39232	6.52356	7.92481	7.33985	11.8368	8.2854	2.46072	low
TCGA-AK-3425	68	MALE	G2	Stage I	T1	M0	N0	C1	9.1589	0	5.16993	7.31288	6.20945	7.56986	9.96867	7.92481	2.24991	low
TCGA-AK-3426	37	MALE	G3	Stage III	T3a	M0	N1	C1	2.42466	1	1.58496	8.67596	9.90087	4.52356	11.2906	9.04712	2.87139	high
TCGA-AK-3445	69	MALE	G3	Stage III	T3a	M0	NX	C1	6.55342	0	4.08746	7.2854	9.51964	7.16993	11.1254	9.04166	2.9862	high
TCGA-AK-3461	72	MALE	G2	Stage I	T1a	M0	NX	C1	6.07397	0	3.45943	6.30378	9.02514	5.67242	11.2871	7.21917	2.58329	high
TCGA-B0-4688	46	MALE	G4	Stage IV	T4	M1	N0	C1	0.276712	1	3	11.4528	9.5812	10.5108	12.3098	7.39232	3.58861	high
TCGA-B0-4690	65	MALE	G3	Stage IV	T4	M1	N0	C1	0.117808	1	4.16993	8.71425	9.82972	10.7364	11.1997	10.4848	3.58547	high
TCGA-B0-4691	55	MALE	G3	Stage IV	T2	M1	N0	C1	0.380822	1	2	7.43463	9.89026	7.23841	10.7665	7.92481	3.12517	high
TCGA-B0-4693	72	FEMALE	G4	Stage III	T3a	M0	N0	C1	0.210959	1	4.16993	6.40939	8.69697	6.80736	11.0258	8.2854	2.66304	high
TCGA-B0-4694	72	MALE	G4	Stage III	T3b	M0	NX	C1	0.290411	1	3.32193	8.18487	8.24793	6.67242	10.3826	9.03067	2.72239	high
TCGA-B0-4697	46	FEMALE	G4	Stage IV	T3b	M1	NX	C1	1.58356	1	2.58496	7.87652	10.0553	8.35315	11.4848	7.87652	3.26801	high
TCGA-B0-4698	75	MALE	G4	Stage IV	T4	M0	NX	C1	0.115068	1	3	10.7773	10.2348	8.84862	11.0947	8.91289	3.63698	high
TCGA-B0-4699	74	MALE	G4	Stage IV	T4	M1	N0	C1	0.30137	1	2.58496	11.043	10.6751	10.2288	10.6511	10.1923	3.97621	high
TCGA-B0-4700	60	MALE	G4	Stage IV	T4	M1	NX	C1	5.42466	1	1	7.82018	9.44501	10.1536	11.0532	8.50779	3.34145	high
TCGA-B0-4701	66	FEMALE	G3	Stage IV	T3a	M1	N0	C1	0.652055	1	3	7.02237	9.62753	6.93074	11.1655	7.94837	2.95575	high
TCGA-B0-4703	51	MALE	G4	Stage IV	T3a	M1	N0	C1	0.49863	1	3.58496	8.12412	9.40088	7.16993	11.7785	9.10591	2.95957	high
TCGA-B0-4706	61	MALE	G4	Stage III	T3a	M0	NX	C1	0.178082	1	5.08746	5.12928	10.0279	5.35755	11.5517	7.50779	2.70802	high
TCGA-B0-4710	75	FEMALE	G3	Stage III	T3a	M0	N0	C1	4.80822	0	9.75154	6.53916	10.1434	10.6018	11.6262	8.03892	3.45569	high
TCGA-B0-4712	76	MALE	G3	Stage IV	T3a	M1	NX	C1	3.66301	1	2.32193	8.12412	7.63663	9.31967	9.72792	8.17493	2.90706	high
TCGA-B0-4714	81	MALE	G3	Stage IV	T3b	M1	NX	C1	0.271233	1	2.32193	7.74819	9.88111	4.24793	11.9118	9.28309	2.7111	high
TCGA-B0-4718	57	MALE	G2	Stage III	T3a	M0	NX	C1	4.87123	0	4.58496	5.67242	9.43671	10.817	10.6839	7.71425	3.29012	high
TCGA-B0-4810	47	MALE	G3	Stage III	T3a	M0	N1	C1	1.30959	1	3.90689	7.92481	9.82337	10.242	11.7402	8.82337	3.41034	high
TCGA-B0-4811	48	MALE	G3	Stage III	T3a	M0	N0	C1	3.88219	1	4.24793	4.80736	10.0821	7.04439	11.8345	7.46761	2.86168	high
TCGA-B0-4813	68	MALE	G3	Stage III	T3b	M0	NX	C1	0.0493151	1	3.70044	3.16993	9.88264	13.1548	9.75489	5.9542	3.55495	high
TCGA-B0-4814	58	MALE	G3	Stage IV	T4	M1	N0	C1	0.460274	1	2.80735	5.78136	9.25974	8.59991	10.8494	7.44294	2.97701	high
TCGA-B0-4815	65	MALE	G4	Stage III	T3a	M0	NX	C1	4.35068	1	4.24793	10.2738	10.9366	11.381	11.9712	10.0607	4.00511	high
TCGA-B0-4816	49	MALE	G3	Stage II	T2	M0	N0	C1	3.75616	1	3	6.87036	9.33539	6.93074	11.9669	9.93369	2.80288	high
TCGA-B0-4817	81	MALE	G3	Stage III	T3c	M0	N0	C1	2.79178	1	2.32193	8.55842	9.37504	9.26679	11.0795	8.02237	3.27858	high
TCGA-B0-4818	68	FEMALE	G3	Stage II	T2	M0	NX	C1	1.39726	1	2	7.40939	9.59619	6.33985	11.7752	8.32643	2.85396	high
TCGA-B0-4819	60	FEMALE	G4	Stage IV	T3b	M1	NX	C1	0.50137	1	3.32193	9.224	10.9851	11.1978	12.2282	9.52748	3.88798	high
TCGA-B0-4821	68	FEMALE	G3	Stage III	T3b	M0	N0	C1	3.36986	1	5.32193	7.54689	11.0382	7.94837	10.8297	7.97154	3.5272	high
TCGA-B0-4822	78	MALE	G4	Stage II	T2	M0	NX	C1	3.04384	1	2.58496	6.59991	10.4073	9.29462	12.1539	6.94252	3.3072	high
TCGA-B0-4824	49	FEMALE	G3	Stage I	T1a	M0	N0	C1	4.53973	1	3.16993	7.45943	9.69523	5.42626	11.3652	8.97442	2.82341	high
TCGA-B0-4827	77	FEMALE	G4	Stage III	T3b	M0	N0	C1	2.42466	1	4.32193	7.84549	5.24793	10.0888	9.98442	8.86728	2.32047	low
TCGA-B0-4828	79	MALE	G3	Stage IV	T2	M1	NX	C1	0.841096	1	2.58496	4.64386	9.64566	5.97728	10.062	7.5157	2.76363	high
TCGA-B0-4833	82	FEMALE	G2	Stage I	T1b	M0	N0	C1	6.53699	1	3.58496	5.97728	9.79928	5.16993	11.0258	8.10329	2.73553	high
TCGA-B0-4836	61	MALE	G3	Stage IV	T3b	M1	NX	C1	3.39178	1	1.58496	7.39232	7.83289	8.63663	11.2935	7.61471	2.68089	high
TCGA-B0-4837	63	MALE	G3	Stage I	T1b	M0	N0	C1	3.77534	1	4.90689	5.45943	8.11374	12.2369	10.0238	6.14975	3.13455	high
TCGA-B0-4838	69	FEMALE	G3	Stage I	T1b	M0	N0	C1	2.28493	1	2.32193	7.21917	8.90689	4.52356	11.3902	9.60363	2.48883	low
TCGA-B0-4843	57	MALE	G3	Stage III	T3a	M0	N0	C1	0.876712	1	2	3.58496	9.63299	11.7553	11.5579	6.88264	3.19848	high
TCGA-B0-4844	60	MALE	G3	Stage IV	T3a	M1	NX	C1	0.857534	1	2.80735	6.61471	8.33092	6.90689	9.73132	7.59991	2.70037	high
TCGA-B0-4845	70	MALE	G2	Stage IV	T3a	M1	NX	C1	5.4411	1	3.45943	5.16993	9.57554	6.62936	11.683	6.97728	2.71568	high
TCGA-B0-4846	52	MALE	G2	Stage IV	T3a	M1	N0	C1	3.28767	1	1	6.61471	9.16239	7.02237	11.2562	8.93664	2.79992	high
TCGA-B0-4847	60	MALE	G3	Stage IV	T3a	M1	NX	C1	2.1726	1	2	7.76818	9.94398	3.58496	11.4491	8.85175	2.69233	high
TCGA-B0-4852	78	FEMALE	G2	Stage II	T2	M0	N0	C1	3.07123	1	8.34873	7.21917	10.5147	10.7142	11.6935	8.15987	3.61035	high
TCGA-B0-4945	75	FEMALE	G2	Stage I	T1a	M0	N0	C1	5.87671	1	0	5.67242	9.21189	6.97728	11.2456	7.27612	2.72589	high
TCGA-B0-5075	77	FEMALE	G2	Stage III	T3a	M0	N0	C1	1.74521	1	3.70044	7.02237	8.82972	5.49185	10.6375	9.14975	2.6329	high
TCGA-B0-5077	77	MALE	G3	Stage I	T1a	M0	N0	C1	3.60822	1	2.58496	7.02237	9.2503	6.6865	11.2831	8.04985	2.81559	high
TCGA-B0-5080	63	MALE	G3	Stage IV	T3a	M1	N0	C1	0.936986	1	4.52356	6.04439	7.87652	10.6165	11.4367	8.08746	2.81275	high
TCGA-B0-5081	79	FEMALE	G2	Stage III	T3b	M0	N0	C1	0.991781	1	3.32193	8.41363	10.6909	7.70736	12.0947	9.9629	3.36296	high
TCGA-B0-5084	33	MALE	G3	Stage IV	T3a	M1	N1	C1	0.608219	1	2	6.24793	11.1215	6.67242	10.0471	7.3837	3.36045	high
TCGA-B0-5085	76	FEMALE	G3	Stage III	T3a	M0	N0	C1	2.10959	1	2.32193	4.08746	10.6546	7.85798	11.809	6.93074	3.0457	high
TCGA-B0-5088	53	MALE	G3	Stage I	T1b	M0	N0	C1	1.54247	1	2.80735	5.35755	9.74651	7.33985	11.865	7.8009	2.84203	high
TCGA-B0-5092	53	FEMALE	G3	Stage IV	T1a	M1	N0	C1	1.25753	1	1	8.5157	10.851	6.44294	11.6622	9.41996	3.29842	high
TCGA-B0-5094	62	MALE	G2	Stage IV	T3b	M1	N0	C1	0.912329	1	5.08746	7.91289	9.66178	8.88874	10.2842	7.25739	3.33902	high
TCGA-B0-5095	81	MALE	G3	Stage III	T3a	M0	N0	C1	0.671233	1	5.42626	6.24793	9.90989	9.53138	11.7883	8.21917	3.22115	high
TCGA-B0-5096	72	FEMALE	GX	Stage III	T3a	M0	N1	C1	0.186301	1	3.16993	6.65821	5.70044	9.05257	10.1137	9.5216	2.21945	low
TCGA-B0-5097	59	FEMALE	G2	Stage III	T3b	M0	N0	C1	1.82192	0	1	6.20945	8.30834	11.5068	10.4666	7.45943	3.11486	high
TCGA-B0-5098	53	FEMALE	G3	Stage I	T1	M0	NX	C1	4.33973	1	4.08746	7.30378	10.7822	9.57554	9.31061	6.08746	3.74863	high
TCGA-B0-5099	88	FEMALE	G3	Stage III	T3b	M0	NX	C1	1.32877	1	3.70044	2.80735	9.76818	10.1972	10.8321	6.10852	3.06411	high
TCGA-B0-5100	72	MALE	G3	Stage III	T3a	M0	NX	C1	5.2411	1	3.45943	3.90689	7.91289	9.60363	12.1399	6.24793	2.46808	low
TCGA-B0-5102	74	FEMALE	G3	Stage I	T1	M0	NX	C1	7.5726	1	2.32193	6.85798	8.99718	8.58872	10.1472	7.22882	3.04872	high
TCGA-B0-5104	90	FEMALE	G2	Stage I	T1	M0	N0	C1	0.003	1	2.80735	4.70044	9.14211	8.82972	11.4471	8.34873	2.83884	high
TCGA-B0-5106	64	MALE	G2	Stage I	T1a	M0	N0	C1	4.37808	1	2	8.03892	10.1548	6.59991	12.0997	8.75822	3.05458	high
TCGA-B0-5107	65	FEMALE	G4	Stage IV	T2	M1	N0	C1	2.53973	1	3.32193	8.27612	9.65643	3.45943	9.79279	9.47167	2.79496	high
TCGA-B0-5108	54	MALE	G2	Stage III	T3a	M0	N0	C1	4.88219	0	2.32193	7.82018	8.77808	12.5187	11.6506	9.03067	3.38556	high
TCGA-B0-5109	69	MALE	G4	Stage III	T3b	M0	N1	C1	1.60822	1	3.45943	8.28077	8.78136	13.1738	10.8361	8.59246	3.57105	high
TCGA-B0-5110	71	FEMALE	G2	Stage I	T1a	M0	N0	C1	5.50411	0	3.32193	6	8.52748	7.69349	11.5093	7.65821	2.63844	high
TCGA-B0-5113	69	FEMALE	G2	Stage III	T3a	M0	N0	C1	3.21918	0	0	8.02237	9.46352	7.70736	11.375	8.88264	3.05311	high
TCGA-B0-5115	43	MALE	G3	Stage IV	T2	M1	N0	C1	4.39452	0	3.16993	6.40939	9.04985	6.74147	11.8868	8.06609	2.66901	high
TCGA-B0-5120	72	FEMALE	G2	Stage I	T1a	M0	N0	C1	3.20274	0	3.16993	5.45943	7.80736	9.32868	11.2137	7.31288	2.61461	high
TCGA-B0-5399	46	MALE	G2	Stage I	T1b	M0	N0	C1	3.86575	0	4.16993	6.16993	8.86419	5.88264	11.2354	8.30834	2.5654	high
TCGA-B0-5400	59	FEMALE	G4	Stage III	T3b	M0	N0	C1	4.74795	0	3.58496	6.40939	7.76818	12.8576	10.0808	9.36851	3.19053	high
TCGA-B0-5402	64	MALE	G4	Stage IV	T4	M0	NX	C1	3.53425	0	0	6.56986	7.36632	8.3443	10.9076	7.03342	2.48605	low
TCGA-B0-5690	53	FEMALE	G1	Stage I	T1b	M0	NX	C1	9.29315	0	4.16993	5.16993	7.16993	6.30378	11.5541	7.69349	2.05171	low
TCGA-B0-5697	50	MALE	G2	Stage I	T1a	M0	N0	C1	7.20548	0	3	7.90689	7.34873	6.18982	10.446	9.41785	2.4003	low
TCGA-B0-5698	77	MALE	G3	Stage I	T1b	M0	N0	C1	9.94795	0	1	6	6.83289	8.00563	10.2491	8.78136	2.3302	low
TCGA-B0-5709	62	FEMALE	G3	Stage III	T3a	M0	NX	C1	10.8877	0	5.83289	8.08746	7.07682	8.50779	11.31	9.60363	2.53835	high
TCGA-B0-5713	75	FEMALE	G3	Stage III	T3b	M0	N0	C1	7.62192	0	1	6.04439	7.82655	6.61471	10.7194	7.71425	2.39462	low
TCGA-B0-5812	53	MALE	G3	Stage I	T1b	M0	NX	C1	10.5041	0	1	6.16993	7.47573	8	11.0279	7.70044	2.44061	low
TCGA-B2-4098	72	FEMALE	G2	Stage I	T1b	M0	NX	C1	0.139726	1	2.58496	6.2854	8.63299	6.9542	9.20457	7.88264	2.80865	high
TCGA-B2-4099	83	MALE	G3	Stage I	T1a	M0	NX	C1	2.66301	0	2.58496	7.91886	7.76155	7.59246	10.2738	8.32643	2.68077	high
TCGA-B2-4101	52	MALE	G3	Stage II	T2a	M0	NX	C1	1.77534	0	2	7.42626	9.5812	4.39232	11.9278	8.58496	2.61696	high
TCGA-B2-4102	61	MALE	G2	Stage I	T1b	M0	NX	C1	2.60822	0	2	7.03342	9.90087	3.32193	11.8754	9.30834	2.55807	high
TCGA-B2-5635	74	MALE	G2	Stage I	T1a	M0	NX	C1	2.06849	0	1	7.8116	8.17453	3.84119	10.0845	8.9736	2.37034	low
TCGA-B2-5641	79	MALE	G3	Stage I	T1a	M0	N0	C1	1.79726	0	5.52356	8.45121	7.09803	4.75489	10.3231	9.56224	2.23157	low
TCGA-B4-5377	68	FEMALE	G3	Stage IV	T3	M1	N0	C1	1	0	2	7	8.01123	5.83289	10.4019	7.94252	2.4613	low
TCGA-B4-5835	64	FEMALE	G2	Stage I	T1	M0	N0	C1	0.0438356	0	1.58496	6.72792	8.03892	5.93074	8.76155	7.99435	2.60404	high
TCGA-B4-5836	61	FEMALE	G2	Stage I	T1b	M0	N0	C1	0.386301	0	2	5.97728	5.97728	6.58496	10.4083	7.45943	1.92106	low
TCGA-B8-4143	66	FEMALE	G3	Stage IV	T3a	M1	N0	C1	1.94247	1	2.32193	10.3729	10.9425	9.34873	11.2761	9.70044	3.83711	high
TCGA-B8-4148	63	FEMALE	G3	Stage I	T1a	M0	N0	C1	4.16438	0	0	8.43463	10.0634	3.58496	11.7586	9.26679	2.74344	high
TCGA-B8-4154	73	FEMALE	G2	Stage I	T1a	M0	N0	C1	3.78082	0	1.58496	6.42626	8.38802	5.04439	9.90539	8.06609	2.47153	low
TCGA-B8-4620	70	FEMALE	G2	Stage III	T3a	M0	N0	C1	2.12877	0	4.52356	6.37504	8.86728	12.3977	10.5517	7.8009	3.38395	high
TCGA-B8-4622	57	MALE	G3	Stage IV	T3a	M1	N0	C1	4.17808	0	2	6.62936	9.27845	4.45943	11.2831	8.17991	2.53783	high
TCGA-B8-5158	56	MALE	G4	Stage III	T3a	M0	N1	C1	3.33699	0	2.32193	7.98869	7.59991	10.6266	10.1923	8.99718	2.99773	high
TCGA-B8-5162	62	MALE	G2	Stage II	T2a	M0	NX	C1	0.0986301	0	7.48382	9.3966	7.5157	7.48382	10.3343	9.46761	2.73202	high
TCGA-B8-5163	63	FEMALE	G3	Stage III	T3a	M0	N0	C1	2.25205	0	8.10329	8.77808	7.30378	9.42627	11.2378	9.21675	2.76912	high
TCGA-B8-5164	65	MALE	G3	Stage III	T3a	M0	N0	C1	0.0712329	0	1	9.00843	7.84549	3.90689	10.543	9.99718	2.34565	low
TCGA-B8-5545	42	MALE	G2	Stage I	T1a	M0	N0	C1	4.17808	0	2.58496	7.45943	6.24793	7.88264	10.8281	7.87652	2.22192	low
TCGA-B8-5551	65	FEMALE	G3	Stage I	T1b	M0	N0	C1	0.0438356	0	0	10.2192	7.63663	8.53916	10.2969	9.78953	2.92857	high
TCGA-B8-5552	41	FEMALE	G2	Stage I	T1b	M0	NX	C1	2.86575	0	4.75489	6.59991	7.52356	8.52748	11.3685	8.08746	2.5301	low
TCGA-B8-5553	67	FEMALE	G2	Stage I	T1b	M0	N0	C1	1.19178	0	5.24793	6.70044	6.33985	5	10.3117	8.06609	1.91513	low
TCGA-B8-A54G	50	MALE	G3	Stage I	T1a	MX	NX	C1	0.145205	0	0	9.47978	9.16742	2	11.1105	10.2668	2.46595	low
TCGA-B8-A54H	69	FEMALE	G3	Stage II	T2a	MX	N0	C1	0.70137	0	2.32193	7.11894	8.85175	6.10852	11.9215	8.60363	2.59516	high
TCGA-B8-A54I	48	MALE	G3	Stage I	T1b	MX	NX	C1	0.410959	0	2.80735	8.15987	8.98014	7.17991	10.5401	8.58872	2.95659	high
TCGA-B8-A54J	60	MALE	G2	Stage II	T2a	MX	NX	C1	1.44658	0	3.45943	4.85798	8.69	5.72792	11.9244	7.77479	2.33386	low
TCGA-B8-A8YJ	60	FEMALE	G2	Stage I	T1b	unknow	NX	C1	1.18082	0	5.12928	6.9542	8.89178	9.23122	12.3523	7.33985	2.914	high
TCGA-BP-4161	74	MALE	G3	Stage I	T1b	M0	NX	C1	7.52329	0	1.58496	7.82655	9.74315	7.36632	11.5113	9.72281	3.07057	high
TCGA-BP-4162	65	FEMALE	G2	Stage I	T1b	M0	N0	C1	8.42192	0	1	6.91886	9.03067	7.99435	11.0423	8.82655	2.91744	high
TCGA-BP-4165	64	FEMALE	G1	Stage I	T1b	M0	N0	C1	8.32055	0	2.80735	5.35755	9.23122	5.39232	11.3471	6.94252	2.52485	low
TCGA-BP-4167	59	MALE	G2	Stage III	T3a	M0	NX	C1	7.44658	0	1	7.93664	8.20457	6.67242	10.4656	8.08746	2.67267	high
TCGA-BP-4169	76	FEMALE	G2	Stage II	T2	M0	N0	C1	1.92055	1	4.08746	7.59991	9.75656	14.1497	12.3636	8.98584	3.75807	high
TCGA-BP-4170	72	FEMALE	G2	Stage I	T1b	M0	N0	C1	6.41918	1	2	6.84549	8.08746	9.59619	10.7228	8.29921	2.87126	high
TCGA-BP-4173	47	MALE	G3	Stage II	T2	M0	N0	C1	5.1863	0	3	9.59432	9.65464	8.78463	11.9458	10.8114	3.31536	high
TCGA-BP-4174	49	MALE	G3	Stage II	T2	M0	N0	C1	5.14795	0	8.73132	6.83289	7.35755	6.75489	9.3443	8.33985	2.49628	low
TCGA-BP-4176	64	MALE	G2	Stage I	T1b	M0	NX	C1	5.35616	0	2.58496	8.00563	8.30378	8.09803	10.6475	8.49586	2.85755	high
TCGA-BP-4325	64	FEMALE	G2	Stage I	T1b	M0	N0	C1	8.12055	0	2.80735	6.45943	9.33092	5.61471	11.0126	8.9542	2.70037	high
TCGA-BP-4326	53	FEMALE	G2	Stage I	T1b	M0	N0	C1	4.45205	1	2.80735	5.35755	9.80252	15.4707	10.8186	6.76818	3.87185	high
TCGA-BP-4327	75	FEMALE	G2	Stage II	T2	M0	N0	C1	0.29863	1	2	6.16993	9.93516	10.0417	11.2113	7.44294	3.31706	high
TCGA-BP-4329	75	MALE	G2	Stage III	T3a	M0	N0	C1	2.31507	1	2	5.75489	7.90689	6.76818	10.611	7.86419	2.4248	low
TCGA-BP-4330	60	FEMALE	G2	Stage III	T3a	M0	N0	C1	5.1726	0	1	8.35755	10.0782	3.90689	12.0924	9.63844	2.75316	high
TCGA-BP-4331	52	MALE	G2	Stage I	T1a	M0	N0	C1	6.72329	1	4.32193	6.78136	9.76321	3.80735	12.0495	9.10591	2.54816	high
TCGA-BP-4332	36	MALE	G2	Stage III	T3a	M0	N0	C1	3.10411	0	3.32193	4.70044	8.84549	8.04985	11.3259	6.45943	2.67503	high
TCGA-BP-4335	65	FEMALE	G3	Stage IV	T3a	M1	N0	C1	1.30137	1	3.32193	6.89482	9.30378	7.87652	11.3449	8.22882	2.95322	high
TCGA-BP-4337	76	FEMALE	G4	Stage III	T3b	M0	N0	C1	0.00547945	1	3.45943	6.74147	10.058	9.67948	11.8198	7.70044	3.30436	high
TCGA-BP-4338	43	MALE	G3	Stage I	T1b	M0	N0	C1	7.83288	0	5.58496	6.12928	6.42626	8.77808	8.76487	8.16491	2.46389	low
TCGA-BP-4340	70	FEMALE	G2	Stage I	T1b	M0	N0	C1	1.53973	1	3.80735	5.16993	10.207	7.19967	10.8626	7.73471	3.02716	high
TCGA-BP-4341	67	MALE	G2	Stage III	T3a	M0	NX	C1	4.35342	1	4.80736	4	10.6275	6.06609	12.0341	6.33985	2.81306	high
TCGA-BP-4342	79	MALE	G3	Stage II	T2	M0	N0	C1	6.18082	1	5.67242	6.64386	9.72792	7.85798	11.6965	7.85798	3.01989	high
TCGA-BP-4343	64	MALE	G3	Stage III	T3a	M0	N0	C1	5.23836	1	3.58496	7.63663	6.20945	5.32193	9.86419	7.69349	2.02211	low
TCGA-BP-4344	75	FEMALE	G2	Stage I	T1a	M0	NX	C1	4.56438	0	1	5.35755	8.60363	7.79442	11.5675	7.98869	2.60944	high
TCGA-BP-4345	62	MALE	G3	Stage III	T3b	M0	N0	C1	4.15342	0	1.58496	6.42626	8.80735	11.2161	11.6636	8.35315	3.13101	high
TCGA-BP-4346	57	MALE	G3	Stage III	T3b	M0	N0	C1	4.09041	1	2.32193	9.01123	10.1189	5.04439	12.03	10.3049	2.95678	high
TCGA-BP-4347	74	MALE	G2	Stage III	T3b	M0	NX	C1	3.74521	0	0	5.39232	10.137	5.32193	12.0158	8.03892	2.6979	high
TCGA-BP-4349	68	FEMALE	G2	Stage I	T1a	M0	NX	C1	1.01918	0	1	6.14975	10.3761	5.39232	12.1049	7.53916	2.82151	high
TCGA-BP-4351	51	FEMALE	G2	Stage III	T3a	M0	N0	C1	2.65753	0	4.64386	6.83289	11.1235	6.55459	12.332	7.54689	3.19817	high
TCGA-BP-4352	74	FEMALE	G4	Stage IV	T3b	M1	N0	C1	0.942466	1	4.90689	8.40939	11.6366	6.53916	13.289	11.1749	3.3865	high
TCGA-BP-4353	61	MALE	G2	Stage I	T1	M0	N0	C1	1.0274	1	2	7.80736	7.93074	7.30378	11.3432	8.08746	2.58627	high
TCGA-BP-4354	40	MALE	G4	Stage IV	T4	M1	N1	C1	2.83288	1	2.32193	9.19967	9.92926	11.9121	11.7202	9.2503	3.72577	high
TCGA-BP-4355	59	FEMALE	G4	Stage III	T3a	M0	NX	C1	2.61096	1	2.32193	4.24793	9.93074	8.32643	12.5833	7.16993	2.84968	high
TCGA-BP-4758	40	MALE	G2	Stage I	T1a	M0	NX	C1	6.04932	0	0	7.5157	8.56986	6.93074	10.6891	8.09276	2.74419	high
TCGA-BP-4765	43	MALE	G2	Stage I	T1a	M0	NX	C1	5.98356	0	3.90689	5.16993	9.49586	7.26679	11.6371	7.67242	2.77547	high
TCGA-BP-4766	43	FEMALE	G3	Stage I	T1a	M0	NX	C1	4.00548	0	6.42626	4.85798	9.224	5.67242	11.462	8.07682	2.52258	low
TCGA-BP-4769	63	MALE	G2	Stage I	T1a	M0	NX	C1	5.13973	0	3	5.12928	7.45943	12.3346	10.5897	5.67242	2.8864	high
TCGA-BP-4770	73	FEMALE	G4	Stage IV	T4	M0	N0	C1	0.90137	1	2	10.3072	8.24317	6.93074	11.3772	7.90689	2.81656	high
TCGA-BP-4771	62	MALE	G4	Stage IV	T3a	M1	N0	C1	0.443836	1	3	8.87344	10.6996	6.50779	12.2544	10.84	3.25265	high
TCGA-BP-4774	57	FEMALE	G2	Stage I	T1a	M0	NX	C1	5.16438	0	2	4.45943	9.75489	8.17493	11.8154	7.32193	2.86979	high
TCGA-BP-4775	55	FEMALE	G2	Stage I	T1a	M0	NX	C1	5.04932	0	2	6.62936	9.43254	6.33985	11.1085	7.88874	2.80753	high
TCGA-BP-4777	46	MALE	G3	Stage I	T1a	M0	NX	C1	4.74247	0	3.58496	8.16992	8.76818	6.18982	10.9381	8.99718	2.75666	high
TCGA-BP-4781	78	MALE	G3	Stage I	T1a	M0	NX	C1	5.69863	0	3.32193	6.35755	6.18982	8.15482	9.71253	7.59246	2.25297	low
TCGA-BP-4787	59	FEMALE	G4	Stage IV	T3a	M1	N0	C1	1.31507	1	2.58496	6.71425	8.93958	9.34651	10.1624	8.14975	3.11196	high
TCGA-BP-4790	76	MALE	G2	Stage I	T1a	M0	NX	C1	3.04384	1	0	7.08746	8.71768	6.40939	10.7013	8.89785	2.69369	high
TCGA-BP-4795	74	FEMALE	G2	Stage I	T1a	M0	N0	C1	1.69863	0	3.90689	5.83289	7.05528	6.97728	11.4105	7.73471	2.16104	low
TCGA-BP-4798	74	MALE	G4	unknow	T3b	M1	N0	C1	0.915068	1	1.58496	10.4949	10.0901	7.02237	11.7956	10.1898	3.30687	high
TCGA-BP-4804	59	MALE	G2	Stage I	T1b	M0	NX	C1	3.99726	0	2.32193	7.72792	8.13955	6.88264	11.0928	8.52356	2.6133	high
TCGA-BP-4960	46	MALE	G3	Stage II	T2	M0	N0	C1	5.95068	0	3	6.32193	10.1306	11.7177	11.842	8.10329	3.52177	high
TCGA-BP-4961	47	MALE	G2	Stage I	T1a	M0	NX	C1	5.30137	0	3.32193	5.78136	8.40514	5.39232	11.7436	6.18982	2.29957	low
TCGA-BP-4962	58	MALE	G2	Stage II	T2	M0	NX	C1	4.89041	0	1.58496	7.94252	8.04439	4.16993	9.92778	8.44294	2.39665	low
TCGA-BP-4963	63	MALE	G3	Stage I	T1b	M0	NX	C1	5.02466	0	1.58496	6.40939	9.75822	5.55459	11.9118	8.62205	2.71845	high
TCGA-BP-4964	54	FEMALE	G2	Stage I	T1a	M0	N0	C1	5.10137	0	4	6.47573	9.07414	6.89482	11.2969	7.31288	2.75016	high
TCGA-BP-4965	46	MALE	G2	Stage I	T1a	M0	NX	C1	5.12603	0	2	6.33985	8.65464	5.39232	11.1611	7.89482	2.46444	low
TCGA-BP-4967	76	MALE	G2	Stage III	T3a	M0	N0	C1	0.561644	0	2	6.74147	8.56224	7.12928	11.2515	7.3837	2.65827	high
TCGA-BP-4968	40	MALE	G3	Stage I	T1b	M0	N0	C1	4.78356	0	2.80735	7.25739	9.29692	7.50779	11.4126	8.62936	2.9314	high
TCGA-BP-4970	44	MALE	G3	Stage III	T1a	M0	N1	C1	1.1863	0	3.32193	7.26679	7.63663	6.75489	11.2715	9.42627	2.41974	low
TCGA-BP-4971	40	MALE	G3	Stage III	T3a	M0	N0	C1	4.07397	0	3.16993	8.02237	10.9016	7.37504	12.7719	9.11114	3.28677	high
TCGA-BP-4972	43	FEMALE	G3	Stage III	T3a	M0	NX	C1	4.11507	0	3.45943	6.52356	8.56224	8.71425	11.2819	8.59619	2.82915	high
TCGA-BP-4973	47	MALE	G3	Stage III	T3a	M0	NX	C1	3.79178	0	1	7.12928	10.0348	5.55459	11.9567	9.09803	2.84417	high
TCGA-BP-4974	58	MALE	G4	Stage IV	T3a	M1	N0	C1	0.578082	1	1.58496	5.64386	11.0049	10.5981	13.4471	7.70044	3.42645	high
TCGA-BP-4975	40	MALE	G3	Stage I	T1b	M0	NX	C1	3.92603	0	6.2854	4.39232	8.01123	7.40939	10.6707	7.40939	2.42715	low
TCGA-BP-4977	57	MALE	G3	Stage I	T1b	M0	NX	C1	1.24384	0	5.97728	5.49185	10.1485	5.16993	11.3219	8.22882	2.77337	high
TCGA-BP-4981	75	FEMALE	G3	Stage III	T3a	M0	NX	C1	3.00548	1	2	5.78136	9.88264	6.40939	10.8162	7.69349	2.89568	high
TCGA-BP-4982	42	MALE	G3	Stage I	T1b	M0	NX	C1	2.77808	0	3.32193	6.42626	9.9629	5.72792	12.4067	8.95129	2.75714	high
TCGA-BP-4983	67	FEMALE	G4	Stage III	T3a	M0	NX	C1	3.87123	0	5.97728	9.54882	10.5755	8.60363	11.168	10.0348	3.61334	high
TCGA-BP-4985	72	MALE	G4	Stage III	T3a	M0	N0	C1	2.60822	1	3.16993	9.3837	7.09803	7.69349	10.6689	10.5953	2.60418	high
TCGA-BP-4986	75	MALE	G3	Stage I	T1a	M0	N0	C1	2.15068	0	3.58496	7.92481	9.60363	7.76155	12.0738	9.20457	3.0399	high
TCGA-BP-4987	41	FEMALE	G2	Stage I	T1b	M0	NX	C1	3.07945	0	1	6.30378	9.44087	2.80735	11.7936	8.23362	2.31949	low
TCGA-BP-4989	58	MALE	G3	Stage III	T3a	M0	N0	C1	0.323288	0	1.58496	8.65105	11.0735	4.90689	12.0931	10.3608	3.16099	high
TCGA-BP-4991	54	MALE	G2	Stage I	T1a	M0	NX	C1	3.87123	0	2.80735	6.06609	9.88417	5.39232	12.6298	7.94252	2.64417	high
TCGA-BP-4992	66	MALE	G4	Stage I	T1b	M0	NX	C1	1.3726	0	1.58496	7.87652	11.1561	5.78136	12.5328	9.32868	3.17924	high
TCGA-BP-4995	68	MALE	G3	Stage I	T1b	M0	N0	C1	3.75616	0	0	6.06609	7.87652	6.56986	10.3718	7.78136	2.43262	low
TCGA-BP-4998	49	MALE	G3	Stage I	T1a	M0	NX	C1	2.55342	0	1.58496	8.08746	10.1799	6.65821	12.544	9.37938	3.03337	high
TCGA-BP-4999	56	MALE	G2	Stage I	T1a	M0	NX	C1	3.46849	0	3.70044	5.42626	9.224	3	12.1621	7.17991	2.187	low
TCGA-BP-5000	40	MALE	G3	Stage I	T1b	M0	NX	C1	1.54247	0	2	7.03342	8.93074	6.10852	10.8057	7.8392	2.70488	high
TCGA-BP-5001	43	FEMALE	G2	Stage I	T1b	M0	NX	C1	3.22466	0	3	5.58496	10.4998	6.14975	11.8305	7.75489	2.92915	high
TCGA-BP-5004	53	MALE	G3	Stage I	T1a	M0	NX	C1	3.08493	0	2.32193	6.04439	9.32868	4.80736	11.1118	7.36632	2.55857	high
TCGA-BP-5007	45	MALE	G2	Stage II	T2	M0	N0	C1	3.12329	0	1	7.32193	9.08746	3.70044	11.5137	8.04439	2.42937	low
TCGA-BP-5008	46	MALE	G2	Stage I	T1a	M0	NX	C1	2.93425	0	2.80735	7.25739	8.65821	12.2315	11.4686	8.10329	3.29116	high
TCGA-BP-5009	52	MALE	G3	Stage I	T1b	M0	NX	C1	2.99178	1	2.58496	7.11894	8.8009	7.54689	11.151	8.73471	2.81548	high
TCGA-BP-5010	63	MALE	G4	Stage III	T3a	M0	N0	C1	2.40548	1	3.80735	5.32193	8.96578	11.3482	11.6795	7.41785	3.10495	high
TCGA-BP-5169	70	MALE	G4	Stage I	T1b	M0	N0	C1	0.528767	0	4.45943	8.49185	9.69349	8.66888	10.9114	7.93074	3.31209	high
TCGA-BP-5173	75	MALE	G2	Stage I	T1a	M0	NX	C1	0.169863	1	0	7.60733	7.2854	6.33985	10.3674	8.12928	2.36909	low
TCGA-BP-5175	60	MALE	G3	Stage I	T1a	M0	NX	C1	2.55342	0	0	6.20945	9.70044	7.29462	9.94544	7.08746	3.04937	high
TCGA-BP-5178	71	MALE	G4	Stage IV	T3a	M1	NX	C1	5.23836	1	3.45943	7.22882	8.29462	7.13955	9.9629	7.55459	2.74582	high
TCGA-BP-5180	53	MALE	G2	Stage I	T1a	M0	NX	C1	6.2	0	1	8.44708	7.83289	5.85798	10.0566	8.50779	2.55813	high
TCGA-BP-5182	56	MALE	G3	Stage I	T1a	M0	N0	C1	3.19178	0	3	6.32193	7.18982	7.08746	10.7254	8.58496	2.30916	low
TCGA-BP-5183	57	MALE	G3	Stage III	T3a	M0	NX	C1	3.53699	0	3	7.26679	9.17493	3.70044	10.5245	8.51964	2.54524	high
TCGA-BP-5189	60	MALE	G4	Stage I	T1b	M0	NX	C1	2.25205	1	2	7.23841	8.88264	6.98869	11.2192	8.90689	2.77578	high
TCGA-BP-5194	39	MALE	G2	Stage I	T1a	M0	NX	C1	1.11781	0	2.80735	5.64386	7.16993	5.93074	10.6092	7.13955	2.1233	low
TCGA-BP-5196	53	MALE	G2	Stage I	T1a	M0	NX	C1	2.78904	0	2.32193	7.45121	8.67243	7.16993	10.446	8.85175	2.82635	high
TCGA-BP-5198	72	MALE	G3	Stage III	T3b	M0	N0	C1	1.65205	0	3	6.91886	6.30378	10.5401	10.0593	7.81378	2.56741	high
TCGA-BP-5199	58	MALE	G4	Stage II	T2	M0	N0	C1	3.71233	0	1	8.05528	9.43254	10.268	12.1261	9.37721	3.27734	high
TCGA-BP-5200	44	MALE	G4	Stage II	T2	M0	NX	C1	2.91233	0	2	6.22882	6.98869	9.99152	11.0396	7.73471	2.54396	high
TCGA-BP-5201	63	MALE	G4	Stage IV	T3b	M1	N0	C1	2.60548	0	4.9542	7.36632	8.61471	6	10.7599	8.8392	2.65159	high
TCGA-CJ-4634	60	FEMALE	G2	Stage I	T1b	M0	NX	C1	9.58356	0	2	4.70044	9.09276	7.11894	11.3842	7.32193	2.6294	high
TCGA-CJ-4635	48	MALE	G3	Stage I	T1b	M0	NX	C1	3.87945	0	3.32193	7.58496	9.04712	5.16993	11.2615	8	2.63604	high
TCGA-CJ-4636	51	MALE	G3	Stage III	T3a	M0	N0	C1	5.27123	0	2.58496	7.67948	9.17493	5.93074	10.7616	8.76487	2.80966	high
TCGA-CJ-4637	52	FEMALE	G4	Stage IV	T2b	M1	NX	C1	6.10137	1	1.58496	10.6008	10.1046	9.30378	11.7134	10.6119	3.58788	high
TCGA-CJ-4639	49	FEMALE	G2	Stage II	T2	M0	N0	C1	8.84658	0	3.32193	6.10852	8.43463	6.02237	10.9136	8.23841	2.48728	low
TCGA-CJ-4640	49	MALE	G4	Stage III	T3a	M0	N0	C1	9.53425	0	2.32193	8.87036	8.8009	6.02237	10.1674	9.03892	2.86525	high
TCGA-CJ-4641	55	FEMALE	G4	Stage IV	T3a	M1	NX	C1	4.55068	1	1.58496	8.63299	9.27612	7.49985	11.4257	9.58872	3.0301	high
TCGA-CJ-4643	67	FEMALE	G3	Stage II	T2b	M0	N0	C1	4.91233	0	2.32193	5.85798	9.42417	5.61471	11.8986	8.40514	2.59596	high
TCGA-CJ-4868	42	MALE	G3	Stage IV	T3a	M1	N0	C1	1.76986	1	2.58496	7.40939	8.03342	10.4062	10.6653	9.9901	3.00684	high
TCGA-CJ-4869	49	MALE	G2	Stage III	T2	M0	N1	C1	6.99726	0	1	8.37069	9.95274	6.87036	10.6528	9.51767	3.18597	high
TCGA-CJ-4871	63	MALE	G4	Stage IV	T3a	M1	NX	C1	6.63836	0	3	6.24793	6.33985	9.47776	9.82814	7.18982	2.42224	low
TCGA-CJ-4872	51	MALE	G4	Stage I	T1b	M0	N0	C1	3.93151	0	2.32193	6.39232	8.49985	8.79766	11.3015	7.7879	2.80293	high
TCGA-CJ-4873	85	FEMALE	G3	Stage III	T3a	M0	N0	C1	4.86575	0	1	6.98869	9.14466	6.10852	10.6883	8.43879	2.76849	high
TCGA-CJ-4876	57	MALE	G3	Stage II	T2b	M0	N0	C1	5.35616	0	1	6.33985	9.22641	5.90689	10.3465	7.49985	2.74377	high
TCGA-CJ-4878	71	FEMALE	G2	Stage III	T3a	M0	NX	C1	5.98904	0	2.32193	4.39232	9.57365	6.90689	10.7928	6.79442	2.76169	high
TCGA-CJ-4881	41	MALE	G3	Stage III	T3a	M0	NX	C1	5.51781	0	3.80735	7.55459	9.95565	7.9542	11.375	8.74483	3.18853	high
TCGA-CJ-4882	57	MALE	G3	Stage III	T3a	M0	NX	C1	5.1589	0	5.2854	7.08746	9.02237	11.6179	11.5962	8.37504	3.30342	high
TCGA-CJ-4884	72	FEMALE	G3	Stage III	T3a	M0	NX	C1	4.81918	0	1	7.07682	9.18983	6.10852	11.1954	8.83605	2.74386	high
TCGA-CJ-4886	42	FEMALE	G3	Stage I	T1a	M0	NX	C1	5.34795	0	1	7.12928	8.16992	7.8392	10.6698	7.87652	2.71483	high
TCGA-CJ-4887	48	MALE	G3	Stage IV	T3a	M1	NX	C1	2.55342	1	1	8.12928	8.90388	4.08746	11.3292	9.18735	2.50799	low
TCGA-CJ-4888	59	MALE	G4	Stage IV	T3a	M1	NX	C1	4.29315	1	3.32193	10.3674	9.19967	10.8826	12.5613	10.2597	3.43599	high
TCGA-CJ-4889	63	FEMALE	G4	Stage I	T1a	M0	NX	C1	5.33151	0	3.90689	8.83289	8.45121	10.9901	11.4131	8.97154	3.22824	high
TCGA-CJ-4890	72	MALE	G4	Stage IV	T3a	M1	N0	C1	9.6411	0	4.32193	8.98869	8.99435	8.61102	11.5053	9.3443	3.1094	high
TCGA-CJ-4891	57	FEMALE	G4	Stage III	T3c	M0	N0	C1	2.24384	1	3	6.67242	9.7364	7.74819	11.9084	10.0674	2.9938	high
TCGA-CJ-4892	65	FEMALE	G2	Stage I	T1b	M0	N0	C1	4.16712	0	2	6.45943	9.69349	7.45943	11.3745	9.12412	2.97332	high
TCGA-CJ-4893	76	FEMALE	G3	Stage I	T1b	M0	NX	C1	2.05479	0	1	7.54689	8.20457	6.08746	10.7879	8.87958	2.55062	high
TCGA-CJ-4894	58	MALE	G3	Stage III	T3a	M0	N0	C1	2.30411	1	0	8.61471	9.65821	3.70044	11.5594	9.60177	2.68127	high
TCGA-CJ-4895	62	MALE	G4	Stage IV	T3a	M1	NX	C1	3.28767	1	4.08746	7.60733	8.05528	12.4463	10.9322	8.3443	3.2343	high
TCGA-CJ-4899	42	MALE	G2	Stage I	T1b	M0	NX	C1	4.1863	0	2.80735	5.88264	9.59991	7.09803	12.061	7.83289	2.79844	high
TCGA-CJ-4900	69	FEMALE	G4	Stage IV	T4	M1	N1	C1	4.69589	1	2	8.08746	9.82496	9.89178	11.3526	9.2738	3.41377	high
TCGA-CJ-4901	47	MALE	G3	Stage III	T3b	M0	NX	C1	3.9726	0	3.32193	8.69697	10.2842	11.363	11.3471	9.57554	3.75734	high
TCGA-CJ-4902	61	MALE	G3	Stage III	T3a	M0	NX	C1	4.16438	0	1.58496	7.45943	10.4979	8.03342	12.5934	8.43879	3.21815	high
TCGA-CJ-4903	50	MALE	G3	Stage I	T1b	M0	NX	C1	4.27397	0	2.80735	7.23841	9.3966	7.26679	11.0821	8.53528	2.95823	high
TCGA-CJ-4904	60	FEMALE	G3	Stage IV	T3a	M1	N0	C1	9.04658	0	2	6.59991	6.30378	7.10852	10.9121	7.71425	2.07228	low
TCGA-CJ-4908	38	MALE	G2	Stage I	T1a	M0	NX	C1	4.19452	0	3.16993	6.65821	9.80735	6.98869	12.3729	8.09803	2.87587	high
TCGA-CJ-4912	61	MALE	G3	Stage II	T2	M0	NX	C1	4.53973	0	2.32193	6.42626	9.36194	9.39446	11.8757	6.59991	3.04791	high
TCGA-CJ-4916	69	FEMALE	G3	Stage III	T3a	M0	NX	C1	3.76164	0	2	8.53528	10.1357	6.37504	12.0498	9.67243	3.07054	high
TCGA-CJ-4918	64	MALE	G4	Stage IV	T3a	M1	N0	C1	0.254795	1	2.32193	7.18982	7.76818	9.60363	11.23	7.85798	2.76716	high
TCGA-CJ-4920	64	FEMALE	G2	Stage I	T1b	M0	NX	C1	0.380822	1	2.32193	6.24793	8.79766	11.6339	11.058	8.01681	3.21718	high
TCGA-CJ-5671	51	MALE	G3	Stage I	T1a	M0	NX	C1	10.9233	0	3	7.11894	7.10852	10.1228	10.8242	7.94837	2.68306	high
TCGA-CJ-5675	70	MALE	G3	Stage II	T2a	M0	NX	C1	10.7836	0	0	8.75822	6.14975	5.42626	10.1046	9.62753	2.07985	low
TCGA-CJ-5678	62	MALE	G3	Stage IV	T2b	M1	N0	C1	1.5726	1	1.58496	6.84549	7.08746	6.42626	9.46761	8.49985	2.35412	low
TCGA-CJ-5684	61	MALE	G2	Stage III	T3a	M0	NX	C1	6.11233	0	1	5.78136	6.88264	8.26679	10.4263	7.39232	2.33462	low
TCGA-CJ-5686	59	FEMALE	G3	Stage I	T1b	M0	NX	C1	5.58356	0	1.58496	7.40939	7.84549	10.0755	10.858	9.11634	2.89472	high
TCGA-CJ-5689	90	MALE	G4	Stage I	T1b	M0	NX	C1	0.003	1	2	6.20945	6.42626	12.3718	10.3004	8.24317	2.73113	high
TCGA-CJ-6027	77	MALE	G4	Stage I	T1a	M0	NX	C1	9.90411	1	1.58496	9.60733	8.3443	7.22882	11.4278	8.91289	2.822	high
TCGA-CJ-6028	58	MALE	G4	Stage IV	T3a	M1	NX	C1	4.45205	1	0	7.53916	7.2854	8.66888	10.0821	9.10066	2.65867	high
TCGA-CJ-6030	65	MALE	G3	Stage I	T1a	M0	N0	C1	6.29863	1	1	8.10852	7.6865	8.96	11.1344	9.62022	2.75473	high
TCGA-CJ-6031	54	MALE	G3	Stage I	T1b	M0	NX	C1	5.22192	0	2	7.60733	6.76818	9.04712	10.7674	8.27612	2.51042	low
TCGA-CJ-6033	54	FEMALE	G4	Stage IV	T3a	M1	N0	C1	0.613699	1	2.32193	6.04439	7.01123	13.128	10.6284	6.74147	2.92639	high
TCGA-CW-5580	73	FEMALE	G3	Stage IV	T3a	M1	NX	C1	5.38082	1	2	5.16993	7.7879	7.46761	10.7262	7.67242	2.41635	low
TCGA-CW-5587	62	FEMALE	G2	Stage III	T3b	M0	N0	C1	6.09863	0	1	8.41785	7.40939	5	10.1611	9.39874	2.33934	low
TCGA-CW-5590	51	MALE	G3	Stage IV	T3a	M1	NX	C1	2.94521	1	2.58496	6.40939	7.8009	6.04439	12.1144	6.53916	2.22666	low
TCGA-CW-6087	61	MALE	G4	Stage IV	T3a	M1	N1	C1	0.112329	1	3.80735	11.6913	8.52748	11.1849	10.4909	11.3998	3.58383	high
TCGA-CW-6090	68	MALE	G3	Stage I	T1b	M0	NX	C1	6.99178	0	3	6.67242	6.65821	10.8082	10.6046	8.2854	2.62716	high
TCGA-CW-6097	32	MALE	G4	Stage III	T3a	M0	NX	C1	1.56438	1	0	7.65105	7.91289	7.8392	10.4553	8.48784	2.70483	high
TCGA-CZ-4854	68	MALE	G2	Stage I	T1b	M0	N0	C1	3.84658	1	3.80735	7.70044	9.63299	7.96578	11.0126	7.88264	3.14339	high
TCGA-CZ-4857	56	MALE	G3	Stage IV	T3a	M1	N0	C1	3.92329	1	4.64386	6.40939	8.72792	6.85798	10.7624	7.91886	2.70055	high
TCGA-CZ-4858	39	MALE	G4	Stage II	T2	M0	NX	C1	5.76712	1	6.37504	10.0154	8.25267	13.8043	9.29232	7.18982	3.77637	high
TCGA-CZ-4860	60	MALE	G4	Stage IV	T4	M1	NX	C1	0.564384	1	2.58496	8.54303	6.6865	8.96578	8.25739	9.84706	2.78401	high
TCGA-CZ-4861	63	MALE	G2	Stage II	T2	M0	NX	C1	1.22192	1	1.58496	8.50779	8.38802	8.20945	9.40727	9.63663	3.04381	high
TCGA-CZ-4862	46	MALE	G2	Stage I	T1b	M0	NX	C1	8.96164	0	3.16993	8.46352	9.1472	5.9542	11.1402	9.71081	2.83762	high
TCGA-CZ-4863	51	FEMALE	G3	Stage III	T3b	M0	N0	C1	5.28219	0	2.32193	8.24317	9.44087	4.24793	11.5488	10.1098	2.66741	high
TCGA-CZ-4864	86	MALE	G3	Stage II	T2	M0	N0	C1	3.60274	1	1.58496	7.53138	9.66	3.45943	11.6555	10.0661	2.56922	high
TCGA-CZ-4865	70	FEMALE	G2	Stage I	T1a	M0	NX	C1	0.454795	1	2	6.50779	7.48382	8.27612	10.7177	8.81057	2.53597	low
TCGA-CZ-4866	79	FEMALE	G3	Stage I	T1	M0	NX	C1	8.95068	0	1	5.52356	9.19722	6.64386	10.7117	8.67948	2.72937	high
TCGA-CZ-5452	69	MALE	G2	Stage II	T2	M0	N0	C1	4.90137	0	0	8.05528	8.67948	3.45943	10.6636	9.65643	2.42886	low
TCGA-CZ-5454	63	MALE	G2	Stage IV	T2	M1	N0	C1	1.97808	1	0	7.10852	5.80736	7.10852	9.97154	8.76155	2.06061	low
TCGA-CZ-5455	63	MALE	G4	Stage IV	T3b	M1	NX	C1	1.53699	1	2	8.55459	8.16491	5.72792	11.0728	9.03342	2.55533	high
TCGA-CZ-5456	57	MALE	G3	Stage II	T2	M0	N0	C1	6.63562	0	2.80735	6.33985	7.23841	9.04166	9.93811	7.49985	2.61103	high
TCGA-CZ-5459	63	MALE	G3	Stage III	T3b	M0	NX	C1	4.61096	0	2.58496	5.78136	6.79442	9.81858	9.95855	7.08746	2.53326	low
TCGA-CZ-5460	55	MALE	G2	Stage IV	T3b	M1	NX	C1	7.87123	0	1	6.64386	8.06609	8.84862	10.5765	8.25739	2.77448	high
TCGA-CZ-5461	52	MALE	G4	Stage IV	T1b	M1	NX	C1	0.90411	1	1.58496	6.55459	6.14975	6.30378	10.4502	8.43463	1.97886	low
TCGA-CZ-5462	83	MALE	G3	Stage IV	T1b	M1	NX	C1	0.852055	1	3.80735	8.14466	7.2854	10.3072	10.2819	10.0279	2.89046	high
TCGA-CZ-5463	76	MALE	G2	Stage II	T2	M0	NX	C1	1.8137	0	4.75489	7.40939	7.85798	4	10.3696	8.3837	2.25685	low
TCGA-CZ-5464	69	MALE	G2	Stage IV	T3b	M1	NX	C1	5.83014	0	3.45943	7.78136	8.40514	8.05528	10.9929	9.31515	2.83802	high
TCGA-CZ-5465	76	FEMALE	G2	Stage III	T3b	M0	NX	C1	7.02466	1	0	5.64386	8.01123	8.33092	10.3399	7.57743	2.6386	high
TCGA-CZ-5468	84	MALE	G4	Stage IV	T3b	M1	NX	C1	0.161644	1	7.01123	7.65105	8.62205	7.11894	9.78136	9.49185	2.89968	high
TCGA-CZ-5470	72	FEMALE	G3	Stage II	T2	M0	N0	C1	1.05753	0	0	7.74147	8.0607	5.04439	10.3598	8.89482	2.44336	low
TCGA-CZ-5984	51	MALE	G3	Stage I	T1b	M0	N0	C1	5.66301	0	2	7.11894	8.16992	5.39232	10.4221	8.8392	2.46483	low
TCGA-CZ-5985	58	MALE	G2	Stage II	T2	M0	N0	C1	5.47123	0	5.80736	7.69349	7.56986	5.2854	10.23	8.75154	2.36549	low
TCGA-DV-5568	26	MALE	G2	Stage I	T1a	M0	NX	C1	1.0137	0	2	6.2854	7.52356	6.96578	10.4788	7.76818	2.39705	low
TCGA-DV-5569	29	FEMALE	G2	Stage I	T1a	M0	NX	C1	0.972603	0	0	5.49185	6.50779	9.97442	10.128	7.90087	2.43198	low
TCGA-DV-5573	41	MALE	G2	Stage I	T1a	M0	NX	C1	3.09589	0	2.32193	8.2854	8.95129	6.45943	10.6987	9.224	2.86352	high
TCGA-DV-5574	37	MALE	G2	Stage I	T1a	M0	NX	C1	5.52329	0	0	7.55459	6.22882	9.00843	10.9586	7.91289	2.33252	low
TCGA-DV-5575	52	FEMALE	G2	Stage I	T1a	M0	NX	C1	4.73699	0	1.58496	6.71425	6.96578	7.49185	10.2621	7.84549	2.35911	low
TCGA-DV-A4VX	59	MALE	G4	Stage IV	T3b	MX	N0	C1	4.45479	1	2	5.52356	9.19722	6.70044	8.99718	7.8392	2.88835	high
TCGA-EU-5904	47	FEMALE	G1	Stage I	T1	M0	NX	C1	1.50959	0	1.58496	4.80736	7.20945	10.1447	11.2264	6.79442	2.48871	low
TCGA-EU-5906	55	MALE	G2	Stage I	T1b	M0	NX	C1	0.564384	0	4	5.52356	6.67242	7.50779	10.9986	8.29002	2.13454	low
TCGA-G6-A8L7	81	FEMALE	G3	Stage I	T1b	MX	N0	C1	5.84384	0	5.20945	5.80736	8.82655	10.9549	8.92778	4.9542	3.29976	high
TCGA-MM-A563	41	MALE	G2	unknow	T3	MX	NX	C1	1.61918	0	3	7.65821	9.3966	5.32193	11.2644	8.30378	2.75252	high
TCGA-3Z-A93Z	69	MALE	G2	Stage I	T1a	M0	N0	C2	1.05479	0	1	5.20945	7.49985	4.16993	10.9009	6.32193	1.94217	low
TCGA-6D-AA2E	68	FEMALE	G2	Stage I	T1b	MX	NX	C2	0.991781	0	2	4.75489	7.72792	6.08746	10.0098	6.35755	2.26934	low
TCGA-A3-3306	67	MALE	G3	Stage I	T1b	M0	N0	C2	3.06849	0	2	6.72792	7.86419	3.70044	9.62205	6.80736	2.22279	low
TCGA-A3-3307	66	MALE	G3	Stage III	T3b	M0	N0	C2	3.93425	0	1	5.35755	8.43879	3.32193	10.7185	7.05528	2.12771	low
TCGA-A3-3313	59	MALE	G3	Stage I	T1b	M0	N0	C2	2.0137	1	4.64386	4.75489	8.52356	4.90689	10.0674	7.06609	2.35427	low
TCGA-A3-3316	57	MALE	G3	Stage II	T2	M0	NX	C2	4.09041	0	1.58496	6.08746	8.05528	9.00843	10.5206	6.75489	2.74726	high
TCGA-A3-3322	51	MALE	G2	Stage I	T1a	M0	NX	C2	4.04932	0	5.24793	4	8.32643	6.20945	10.8025	7.29462	2.32895	low
TCGA-A3-3326	47	MALE	G1	Stage I	T1a	M0	NX	C2	3.11507	0	2.32193	5.93074	8.43879	1.58496	10.3015	7.74147	2.01856	low
TCGA-A3-3328	79	MALE	G2	Stage I	T1b	M0	N0	C2	3.79452	0	0	2	8.11894	5.45943	7.8392	3.80735	2.26598	low
TCGA-A3-3362	60	FEMALE	G2	Stage I	T1a	M0	N0	C2	4.27123	0	2.58496	4.52356	8.85798	5.93074	10.9256	7.08746	2.4594	low
TCGA-A3-3363	50	MALE	G2	Stage II	T2	M0	N0	C2	0.873973	0	1	4.9542	8.94544	4.70044	10.0182	7	2.45137	low
TCGA-A3-3373	54	FEMALE	G3	Stage I	T1b	M0	N0	C2	4.4411	0	1	5.20945	7.43463	3	10.4325	7.14975	1.83681	low
TCGA-A3-3374	51	FEMALE	G2	Stage I	T1b	M0	N0	C2	3.6	0	3.32193	4.9542	6.30378	5.45943	8.45121	6.59991	1.97642	low
TCGA-A3-3383	52	MALE	G2	Stage I	T1	M0	NX	C2	2.3589	0	0	5.9542	8.65105	2.58496	10.4094	7.82655	2.17429	low
TCGA-A3-3385	46	FEMALE	G2	Stage I	T1a	M0	N0	C2	5.46027	0	1.58496	4	8.90087	1	9.74819	6.6865	1.969	low
TCGA-A3-A6NN	78	MALE	G2	Stage I	T1a	MX	NX	C2	0.00821918	0	2.80735	6.06609	7.67242	4.24793	11.421	7.54689	2.02807	low
TCGA-A3-A8CQ	59	FEMALE	G2	Stage I	T1a	MX	NX	C2	0.00821918	0	1	4.80736	8.94252	3.16993	11.599	7.85175	2.12762	low
TCGA-A3-A8OV	75	MALE	G2	Stage I	T1a	MX	NX	C2	0.931507	0	2.80735	6.45943	8.26679	3	10.3365	7.47573	2.1718	low
TCGA-A3-A8OW	37	MALE	G2	Stage III	T3a	MX	NX	C2	0.884932	0	1	4.80736	8.16992	3.32193	11.7074	7.36632	1.92643	low
TCGA-AK-3427	65	MALE	GX	Stage I	T1a	M0	N0	C2	9.81644	0	0	2	4.85798	2.58496	6.75489	4.08746	1.16389	low
TCGA-AK-3428	62	MALE	G2	Stage III	T3b	M0	N0	C2	10.2137	0	0	3.32193	4.70044	7.44294	8.47573	6.04439	1.63192	low
TCGA-AK-3429	54	FEMALE	G2	Stage II	T2	M0	N0	C2	9.11781	0	1	7.34873	5.67242	4.08746	9.30606	8.00563	1.75835	low
TCGA-AK-3431	62	FEMALE	G3	Stage II	T2	M0	NX	C2	6.13973	1	2.58496	4.58496	5.32193	7.37504	10.1799	5.70044	1.7429	low
TCGA-AK-3433	48	FEMALE	GX	Stage II	T2	M0	N0	C2	9.33973	0	1	3	6.02237	4.64386	7.88874	5.16993	1.6939	low
TCGA-AK-3434	72	MALE	G2	Stage I	T1b	M0	NX	C2	5.71781	0	1.58496	6.40939	8.08215	5	10.128	6.62936	2.3573	low
TCGA-AK-3436	40	MALE	G2	Stage IV	T2	M1	N0	C2	9.12603	0	2	6.72792	6.49185	1.58496	9.31515	5	1.63425	low
TCGA-AK-3440	58	MALE	G3	Stage I	T1a	M0	NX	C2	7.84932	0	2.32193	2	6.33985	5.78136	7.59991	4.16993	1.85695	low
TCGA-AK-3443	45	MALE	GX	Stage II	T2	M0	N0	C2	3.89863	0	1	2	6.90689	2.32193	8.07146	1	1.55481	low
TCGA-AK-3447	83	MALE	G2	Stage II	T2	M0	NX	C2	3.33425	0	0	1.58496	0	2	5.2854	2	-0.112699	low
TCGA-AK-3450	85	FEMALE	G2	Stage I	T1a	M0	N0	C2	4.13151	0	1	4.80736	7.96578	5.83289	9.89633	6.30378	2.31471	low
TCGA-AK-3451	48	MALE	G3	Stage II	T2	M0	N0	C2	7.85753	0	3.32193	3.58496	4.08746	3.45943	8.53528	4.9542	1.0353	low
TCGA-AK-3453	58	FEMALE	G2	Stage II	T2	M0	NX	C2	6.93425	0	1.58496	7.07682	9.44294	2	10.851	8.54689	2.37508	low
TCGA-AK-3454	84	MALE	G3	Stage I	T1b	M0	NX	C2	2.39452	0	2.32193	5.2854	8.77149	7.82018	11.0396	6.45943	2.69652	high
TCGA-AK-3455	71	FEMALE	G3	Stage III	T3b	M0	NX	C2	1.87123	1	0	6.39232	8.60733	3.16993	10.3117	8.67596	2.27538	low
TCGA-AK-3456	48	MALE	G3	Stage II	T2	M0	N0	C2	3.13151	0	4.64386	4.16993	6.26679	2.32193	8.7039	6.47573	1.52988	low
TCGA-AK-3458	48	MALE	G3	Stage I	T1b	M0	NX	C2	3.2	0	3.70044	6.08746	8.33539	2.58496	9.89633	6.79442	2.1534	low
TCGA-AK-3460	58	MALE	G2	Stage I	T1a	M0	NX	C2	6.87123	0	2.80735	4.80736	7.23841	3	10.2167	5.70044	1.77213	low
TCGA-AK-3465	71	FEMALE	GX	Stage I	T1b	M0	NX	C2	1.01096	0	2.32193	3.58496	7.73471	3.32193	9.67243	5.24793	1.89228	low
TCGA-AS-3777	63	MALE	unknow	Stage I	T1a	M0	NX	C2	3.39178	0	2	3.90689	9.50581	5.24793	9.75656	5.08746	2.60119	high
TCGA-AS-3778	35	MALE	G1	Stage I	T1a	M0	NX	C2	0.117808	0	2.58496	5.52356	8.98584	5.52356	11.1344	7.04439	2.50563	low
TCGA-B0-4696	58	MALE	G3	Stage III	T3a	M0	N0	C2	2.3726	1	3	7.89482	9.07146	6.14975	11.5285	4.16993	2.73677	high
TCGA-B0-4707	63	MALE	G4	Stage III	T3a	M0	NX	C2	1.64384	1	2.58496	6.61471	9.32193	5.97728	9.38154	6.08746	2.8837	high
TCGA-B0-4713	76	FEMALE	G2	Stage III	T3b	M0	NX	C2	0.553425	1	2	5.61471	9.09276	5.32193	10.3163	7.37504	2.59081	high
TCGA-B0-4823	88	MALE	G2	Stage I	T1a	M0	N0	C2	1.24384	1	2.58496	5.49185	5.32193	7.09803	10.2107	7.61471	1.78682	low
TCGA-B0-4834	49	MALE	G3	Stage I	T1a	M0	N0	C2	5.72603	1	0	2	6.79442	4	9.40301	3.58496	1.6049	low
TCGA-B0-4839	80	FEMALE	G2	Stage I	T1b	M0	N0	C2	4.49041	1	1.58496	6.55459	6.84549	5.2854	9.82655	7	2.09854	low
TCGA-B0-4841	63	MALE	G3	Stage IV	T2	M1	NX	C2	0.558904	1	3.32193	3.58496	6.52356	5.70044	9.81858	3.80735	1.82305	low
TCGA-B0-4842	73	FEMALE	G4	Stage III	T3a	M0	N0	C2	4.72329	1	2.80735	6.33985	7.13955	7.33092	9.02791	8.31741	2.47444	low
TCGA-B0-4848	54	MALE	G3	Stage III	T3b	M0	NX	C2	2.41918	1	0	6.93074	6.50779	6.30378	9.8009	8.33539	2.15607	low
TCGA-B0-4849	51	MALE	G3	Stage III	T3a	M0	NX	C2	0.189041	1	3	5.49185	9.14211	4.52356	11.1072	7.72792	2.43782	low
TCGA-B0-5083	63	MALE	G3	Stage I	T1a	M0	N0	C2	2.86301	1	1	5.45943	3.70044	5.20945	8.76487	7.02237	1.25661	low
TCGA-B0-5116	52	MALE	G3	Stage III	T3b	M0	N0	C2	3.49041	0	1.58496	4.64386	8.24317	6.56986	9.56415	6.08746	2.49084	low
TCGA-B0-5117	40	MALE	G2	Stage I	T1b	M0	NX	C2	4.40548	0	0	2.58496	6.64386	4.90689	8.81698	5.08746	1.77176	low
TCGA-B0-5119	61	FEMALE	G2	Stage I	T1b	M0	N0	C2	4.25205	0	1.58496	5.16993	7.15987	4.9542	10.3966	7.17991	1.988	low
TCGA-B0-5121	56	MALE	G2	Stage I	T1b	M0	N0	C2	4.06849	0	1	5.52356	8.06609	5.32193	10.9031	7.21917	2.25279	low
TCGA-B0-5691	66	FEMALE	G3	Stage I	T1a	M0	N0	C2	9.4	0	3.16993	5.67242	6.45943	5.12928	9.99435	7.56986	1.90196	low
TCGA-B0-5692	66	FEMALE	G3	Stage III	T3b	M0	N0	C2	10.8055	0	0	7.57743	7.49185	4.58496	9.99152	9.66888	2.26232	low
TCGA-B0-5693	47	FEMALE	G2	Stage I	T1b	M0	NX	C2	11.1616	0	4.16993	3.45943	6.45943	7.39232	10.6874	6.04439	1.92373	low
TCGA-B0-5694	71	MALE	G3	Stage III	T3a	M0	N0	C2	1.31507	1	1.58496	5.72792	7.10852	5.32193	9.92333	7.66534	2.1035	low
TCGA-B0-5695	61	FEMALE	G2	Stage I	T1b	M0	N0	C2	5.89041	0	1.58496	5.45943	6.49185	8.11374	10.6339	6.40939	2.16692	low
TCGA-B0-5696	69	MALE	G4	Stage III	T3a	M0	N0	C2	7.14795	0	2.32193	5.90689	5.93074	6.08746	10.4949	6.89482	1.83742	low
TCGA-B0-5699	53	MALE	G2	Stage I	T1	M0	N0	C2	10.5233	0	0	4.9542	7.44294	1.58496	10.2633	8.20457	1.67457	low
TCGA-B0-5700	77	MALE	G2	Stage I	T1a	M0	N0	C2	4.90411	0	0	4	5.42626	7.24793	9.36194	5.20945	1.77367	low
TCGA-B0-5701	65	MALE	G4	Stage III	T3b	M0	N0	C2	6.74247	0	1	6.10852	5.64386	4.32193	8.66178	6.59991	1.7331	low
TCGA-B0-5702	71	MALE	G2	Stage I	T1b	M0	N0	C2	5.95068	0	3.32193	0	6.2854	4.32193	8.96	1	1.39013	low
TCGA-B0-5703	73	MALE	G3	Stage I	T1b	M0	N0	C2	6.15342	0	2.32193	5	6.74147	7.34873	9.90689	6.56986	2.17905	low
TCGA-B0-5705	65	FEMALE	G2	Stage I	T1	M0	N0	C2	12.4301	0	1.58496	6.56986	6.6865	3.32193	10.3663	7.91886	1.78937	low
TCGA-B0-5706	45	MALE	G2	Stage II	T2	M0	N0	C2	8.78082	0	0	6.55459	5.88264	12.9979	8.6865	6.82018	2.81496	high
TCGA-B0-5707	39	FEMALE	G3	Stage I	T1a	M0	N0	C2	10.2575	0	1.58496	4.52356	4.90689	5.55459	9.3015	6.14975	1.49681	low
TCGA-B0-5710	57	MALE	G2	Stage I	T1b	M0	N0	C2	6.65753	0	1	5.32193	6.52356	4	11.2192	7.24793	1.64582	low
TCGA-B0-5711	50	MALE	G3	Stage III	T3b	M0	NX	C2	10.9288	0	1	5.55459	5.90689	5.24793	10.5245	7.83289	1.70533	low
TCGA-B0-5712	68	FEMALE	G3	Stage IV	T2	M1	N0	C2	7.45753	0	0	5.32193	6.49185	4.90689	9.24317	6.56986	1.91071	low
TCGA-B2-3923	59	MALE	G2	Stage II	T2	M0	NX	C2	2.71781	0	1.63563	3.9667	6.1377	5.23647	8.54613	5.28703	1.8108	low
TCGA-B2-3924	73	MALE	G2	Stage I	T1b	M0	NX	C2	2.99178	0	0	7.676	8.02262	3.61725	9.92299	8.16509	2.30142	low
TCGA-B2-5633	56	MALE	G2	Stage I	T1b	M0	N0	C2	2.63836	0	0.861654	6.91599	7.50958	5.19027	10.1815	7.45198	2.26127	low
TCGA-B2-5636	79	MALE	G2	Stage I	T1a	M0	NX	C2	2.51781	0	2	5.08746	6.70044	7.03342	10.7151	8.84862	2.07556	low
TCGA-B2-5639	46	MALE	G3	Stage IV	T3	M1	NX	C2	2.74795	1	0	5.90689	5.35755	4.45943	8.45121	7.49185	1.67594	low
TCGA-B2-A4SR	61	MALE	unknow	Stage II	T2a	M0	NX	C2	1.38904	0	0	6.16993	8.98299	5.55459	12.0566	7.40088	2.46922	low
TCGA-B4-5378	62	MALE	G2	Stage I	T1	M0	N0	C2	0.479452	0	1	5.04439	7.48382	6.35755	11.0382	5	2.15635	low
TCGA-B4-5832	65	MALE	G2	Stage III	T3b	M0	N0	C2	0.424658	0	1	6.93074	5.12928	6	7.63663	5.83289	1.9381	low
TCGA-B4-5834	59	MALE	G1	Stage I	T1	M0	N0	C2	0.10411	0	2.32193	6.32193	5.83289	5.08746	11.1935	6.93074	1.66723	low
TCGA-B4-5838	52	MALE	G2	unknow	T3	M0	N1	C2	0.454795	0	0	4.58496	3	4.90689	9.34651	6.6865	0.910651	low
TCGA-B4-5843	45	MALE	G2	Stage I	T1	M0	N0	C2	0.030137	0	0	3.80735	7.70736	4.08746	9.43671	5.80736	2.00522	low
TCGA-B4-5844	61	FEMALE	G1	Stage II	T2	M0	N0	C2	0.0191781	0	1.58496	4.39232	6.08746	5.90689	10.7322	6.2854	1.71571	low
TCGA-B8-4146	41	FEMALE	G2	Stage I	T1b	M0	NX	C2	1.4	0	1	6.82018	6.16993	7.89482	8.37504	7.79442	2.36639	low
TCGA-B8-4151	51	FEMALE	G2	Stage III	T3a	M0	N0	C2	3.5589	0	0	5.20945	6.79442	3.58496	9.1267	5.72792	1.83923	low
TCGA-B8-4153	74	MALE	G3	Stage III	T3a	M0	NX	C2	2.08767	0	2	3.16993	7.9542	4.85798	10.6926	6.06609	2.00538	low
TCGA-B8-4619	58	MALE	G2	Stage I	T1a	M0	N0	C2	1.43288	0	1.58496	3.70044	8.17493	5.24793	9.61471	5.35755	2.24157	low
TCGA-B8-4621	63	MALE	G3	Stage I	T1b	M0	N0	C2	2.1589	0	1	5.64386	7.47573	5.20945	10.6952	7.78136	2.11223	low
TCGA-B8-5159	61	FEMALE	G3	Stage I	T1a	M0	N0	C2	1.97808	0	0	6.85798	7.03342	3.32193	9.71081	7.61471	1.95649	low
TCGA-B8-5165	43	MALE	G2	Stage I	T1a	M0	N0	C2	2.01918	0	2.80735	5.64386	7.32193	6.53916	10.8918	7.07682	2.2078	low
TCGA-B8-5546	38	FEMALE	G2	Stage I	T1b	M0	N0	C2	1.38356	0	5.67242	2.58496	4.64386	2.32193	10.1649	4.58496	0.838136	low
TCGA-B8-5549	53	MALE	G3	Stage I	T1b	M0	N0	C2	0.531507	0	2	6.71425	6.22882	6.82018	10.1586	7.71425	2.09541	low
TCGA-B8-5550	71	MALE	G3	Stage III	T3a	M0	N0	C2	4.04384	0	2.58496	4.9542	5.49185	4.80736	9.76155	6.65821	1.56588	low
TCGA-B8-A54D	69	MALE	G2	Stage III	T3a	MX	NX	C2	2.27397	0	1	6.64386	8.81378	1.58496	10.5177	7.67242	2.15011	low
TCGA-B8-A54E	62	FEMALE	G3	Stage I	T1b	MX	NX	C2	2.49041	0	1	4.75489	6.61471	2.58496	8.3837	6.45943	1.7148	low
TCGA-B8-A54F	49	FEMALE	G2	Stage I	T1a	MX	NX	C2	1.42192	0	2	5.12928	7.7879	5.52356	10.774	6.39232	2.18208	low
TCGA-B8-A54K	61	MALE	G1	Stage I	T1a	MX	NX	C2	1.28493	0	2	2.80735	8.41785	2.32193	11.3083	4.85798	1.75257	low
TCGA-B8-A7U6	54	FEMALE	G3	Stage I	T1a	unknow	NX	C2	1.35616	0	3.32193	4.45943	8.27146	8.21917	10.6865	6.22882	2.57812	high
TCGA-BP-4158	69	MALE	G2	Stage I	T1b	M0	N0	C2	9.25205	0	1	4.75489	9.15735	4.24793	11.2378	6.96578	2.33224	low
TCGA-BP-4159	70	MALE	G2	Stage I	T1b	M0	N0	C2	7.12603	1	2	3.32193	6.61471	5.20945	9.93516	6.2854	1.76718	low
TCGA-BP-4160	67	MALE	G2	Stage III	T3a	M0	N0	C2	7.89315	0	1.58496	7.06609	5.83289	7.26679	9.20701	8.15482	2.1529	low
TCGA-BP-4163	60	FEMALE	G3	Stage III	T3a	M0	N0	C2	7.77808	0	1.58496	4.24793	9.02514	4.64386	10.0755	7.76155	2.41178	low
TCGA-BP-4164	51	FEMALE	G2	Stage III	T3a	M0	NX	C2	2.71781	1	2.58496	5.55459	7.89482	4	9.9263	6.88264	2.14961	low
TCGA-BP-4166	69	MALE	G3	Stage III	T3a	M0	N0	C2	0.0356164	0	0	5	6.32193	5.55459	10.332	6.80736	1.81805	low
TCGA-BP-4177	65	MALE	G2	Stage I	T1a	M0	NX	C2	4.57534	0	0	4.75489	6.12928	7.32193	9.92778	6.12928	1.98198	low
TCGA-BP-4334	56	MALE	G3	Stage III	T3a	M0	N0	C2	1.76712	1	1	4.24793	8.64025	3.90689	8.43463	4.80736	2.35663	low
TCGA-BP-4756	62	FEMALE	G2	Stage I	T1b	M0	N0	C2	1.02466	0	0	5.67242	8.75154	3.32193	10.4564	7.71425	2.25869	low
TCGA-BP-4759	50	MALE	G2	Stage I	T1a	M0	NX	C2	6.49863	0	2.58496	4.75489	6.85798	3	9.74987	5.67242	1.70708	low
TCGA-BP-4760	69	MALE	G2	Stage I	T1a	M0	NX	C2	6.46849	0	3	4.08746	6	8.27146	9.85175	5.64386	2.0184	low
TCGA-BP-4761	57	MALE	G4	Stage III	T3a	M0	N1	C2	0.49863	0	1	6.91886	9.47978	6.16993	9.60177	8.21917	2.95574	high
TCGA-BP-4762	42	MALE	G3	Stage I	T1a	M0	NX	C2	3.67945	1	3.80735	6.39232	4.85798	6.45943	10.5774	7.67948	1.63098	low
TCGA-BP-4763	79	FEMALE	G2	Stage I	T1a	M0	NX	C2	3.47945	1	3.16993	7.46761	6.6865	6.18982	9.80735	6.56986	2.23447	low
TCGA-BP-4768	72	FEMALE	G2	Stage I	T1a	M0	N0	C2	1.09589	0	2	6.22882	9.5157	4.80736	10.137	7.24793	2.70824	high
TCGA-BP-4776	52	MALE	G2	Stage I	T1a	M0	NX	C2	1.12603	0	1	5.2854	8.33092	9.10852	10.7194	6.02237	2.74775	high
TCGA-BP-4782	55	FEMALE	G2	Stage I	T1a	M0	NX	C2	0.969863	0	0	6.52356	7.59246	4.08746	10.0688	7.36632	2.13446	low
TCGA-BP-4784	67	FEMALE	G2	Stage I	T1a	M0	NX	C2	5.07945	0	1.58496	5.04439	5.80736	6.89482	10.098	5.90689	1.85853	low
TCGA-BP-4789	48	MALE	G2	Stage I	T1a	M0	NX	C2	4.07945	0	2.58496	4.08746	7.2854	5.61471	10.6987	6.37504	1.98609	low
TCGA-BP-4797	34	MALE	G3	Stage III	T3b	M0	N0	C2	3.03288	0	1.58496	7.04439	7.04439	5.04439	10.0056	8.44294	2.15235	low
TCGA-BP-4799	70	MALE	G3	Stage III	T3b	M0	N0	C2	3.10411	1	0	5.80736	6.44294	9.21189	8.93369	6.2854	2.45173	low
TCGA-BP-4801	57	MALE	G2	Stage I	T1a	M0	NX	C2	3.07945	0	3.16993	5.2854	6.14975	7.09803	10.4574	8.11894	1.97447	low
TCGA-BP-4803	79	MALE	G3	Stage III	T3a	M0	NX	C2	0.558904	0	0	5.55459	7.15987	6.88264	10.0375	6.9542	2.26323	low
TCGA-BP-4807	42	MALE	G3	Stage I	T1a	M0	NX	C2	0.578082	0	2.32193	5.55459	5.45943	8.29002	9.18983	7.12928	2.05232	low
TCGA-BP-4959	49	MALE	G3	Stage I	T1b	M0	NX	C2	7.28767	0	1	5.20945	7.04439	3.32193	9.88111	8.13955	1.82246	low
TCGA-BP-4969	63	FEMALE	G2	Stage I	T1a	M0	NX	C2	4.91507	0	1	4	9.94398	5.90689	11.752	6.06609	2.62368	high
TCGA-BP-4976	77	MALE	G3	Stage I	T1a	M0	NX	C2	4.47123	0	2.80735	5.12928	6.74147	3.32193	9.98157	7.74147	1.73039	low
TCGA-BP-4993	58	MALE	G3	Stage I	T1a	M0	NX	C2	0.484932	0	0	5.55459	7.26679	7.04439	10.66	7.35755	2.25648	low
TCGA-BP-4994	54	MALE	G3	Stage I	T1a	M0	NX	C2	3.58356	0	0	5.90689	7.78136	6.70044	10.0674	7.10852	2.43399	low
TCGA-BP-5006	61	MALE	G2	Stage I	T1a	M0	N0	C2	2.30137	0	2	4.90689	8.65105	5.2854	10.9106	7.06609	2.35947	low
TCGA-BP-5168	75	MALE	G2	Stage I	T1a	M0	NX	C2	4.00822	1	0	3.58496	6.88264	5.32193	9.36851	5.58496	1.91306	low
TCGA-BP-5170	55	MALE	G2	Stage I	T1a	M0	NX	C2	6.60822	0	2.32193	5.67242	5.39232	8.33539	9.64386	6.44294	2.00519	low
TCGA-BP-5174	45	FEMALE	G2	Stage I	T1a	M0	NX	C2	6.18356	0	0	2.58496	8.22882	3.16993	9.59619	6.71425	1.93558	low
TCGA-BP-5176	78	FEMALE	G2	Stage I	T1a	M0	NX	C2	4.35616	1	2.80735	4.52356	6.12928	7.09803	10.0993	6.24793	1.93292	low
TCGA-BP-5177	46	FEMALE	G3	Stage I	T1a	M0	NX	C2	0.80274	0	1.58496	4.90689	7.67948	5.70044	10.8857	6.26679	2.14419	low
TCGA-BP-5181	58	FEMALE	G2	Stage I	T1b	M0	NX	C2	4.09589	0	2	5.32193	6.20945	4.52356	9.83763	7.13955	1.74737	low
TCGA-BP-5184	54	MALE	G3	Stage I	T1a	M0	NX	C2	3.10411	0	1	4.90689	7.10852	4.24793	9.84706	6.39232	1.91726	low
TCGA-BP-5185	56	MALE	G3	Stage I	T1a	M0	NX	C2	3.10137	0	1	3.70044	7.76155	4.16993	8.66178	5.45943	2.09172	low
TCGA-BP-5186	50	FEMALE	G2	Stage I	T1a	M0	N0	C2	1.89863	0	1	4.45943	8.23362	5.24793	10.7305	7.76818	2.2248	low
TCGA-BP-5187	54	MALE	G2	Stage I	T1a	M0	NX	C2	1.11233	0	2	5.52356	6.62936	6.44294	9.63481	6.59991	2.10966	low
TCGA-BP-5190	61	MALE	G3	Stage I	T1a	M0	NX	C2	2.76986	0	0	5.2854	8.31288	1.58496	9.43045	6.42626	1.99959	low
TCGA-BP-5191	79	MALE	G2	Stage III	T3a	M0	N0	C2	2.64932	0	0	7.94252	8.47573	4.64386	9.99577	8.02791	2.55308	high
TCGA-BP-5192	59	MALE	G2	Stage I	T1a	M0	NX	C2	1.95616	0	0	3.45943	6.59991	4.9542	9.95274	5.97728	1.73541	low
TCGA-BP-5195	75	MALE	G2	Stage I	T1a	M0	NX	C2	2.05205	0	0	5.55459	7.33092	6.45943	10.7228	7.90087	2.20376	low
TCGA-BP-5202	75	MALE	G2	Stage III	T3a	M0	NX	C2	0.0794521	0	0	6.18982	7.35755	5.24793	10.388	7.03342	2.14809	low
TCGA-CJ-4638	46	FEMALE	G4	Stage IV	T3a	M1	N1	C2	1.18082	1	2.32193	4.9542	9.65284	3.32193	9.56986	7.27612	2.52913	low
TCGA-CJ-4642	47	MALE	G2	Stage II	T2	M0	NX	C2	8.78082	0	5.32193	3.45943	7.44294	4.32193	8.07682	5.35755	2.07087	low
TCGA-CJ-4644	48	FEMALE	G3	Stage IV	T3a	M1	N0	C2	0.920548	1	1.58496	7.7211	4.85798	3.90689	9.36413	8.07146	1.54557	low
TCGA-CJ-4870	58	FEMALE	G2	Stage III	T3a	M0	NX	C2	4.10411	0	3.58496	4.08746	5.85798	5.64386	10.4273	5.39232	1.63064	low
TCGA-CJ-4874	73	FEMALE	G3	Stage I	T1b	M0	N0	C2	6.25479	0	1	6.76818	6.02237	4.39232	10.1472	8.03892	1.76702	low
TCGA-CJ-4875	67	MALE	G3	Stage IV	T3a	M1	NX	C2	9.73699	1	1	4.64386	9.22641	4.90689	11.0526	8.22882	2.43913	low
TCGA-CJ-4885	64	MALE	G3	Stage IV	T3a	M1	NX	C2	9.45479	0	0	4.45943	6.14975	5.45943	9.11634	6.88264	1.82815	low
TCGA-CJ-4897	79	FEMALE	G3	Stage III	T3a	M0	NX	C2	9.15342	0	1	5.35755	7.26679	5.85798	10.676	7.32193	2.10782	low
TCGA-CJ-4905	62	FEMALE	G2	Stage I	T1a	M0	NX	C2	4.09863	0	0	3.80735	6.70044	5.04439	10.7773	7.45943	1.73226	low
TCGA-CJ-4907	58	MALE	G3	Stage III	T3b	M0	NX	C2	4.10685	0	1.58496	5.16993	8.46761	5.16993	11.115	7.65821	2.3005	low
TCGA-CJ-5672	84	MALE	G3	Stage I	T1a	M0	NX	C2	5.40274	1	2	7.42626	7.45121	3.16993	10.0498	8.92481	2.0767	low
TCGA-CJ-5676	47	MALE	G3	Stage III	T3b	M0	NX	C2	11.1425	0	1	6.91886	6.58496	8.24793	9.81378	7.05528	2.3938	low
TCGA-CJ-5677	54	FEMALE	G4	Stage IV	T3a	M1	NX	C2	2.14247	1	1.58496	6.22882	6.49185	6.75489	10.4969	8.03892	2.09078	low
TCGA-CJ-5679	73	MALE	G4	Stage III	T3b	M0	NX	C2	1.86027	1	3.70044	4.85798	6.22882	6.55459	9.04166	5.93074	2.01934	low
TCGA-CJ-5680	65	FEMALE	G4	Stage IV	T3a	M1	NX	C2	2.10411	1	0	5.42626	6.89482	3.45943	9.63844	7.62936	1.83105	low
TCGA-CJ-5681	44	FEMALE	G3	Stage IV	T3a	M1	NX	C2	1.51233	1	2.58496	2.32193	4.64386	4.9542	9.03342	7.34873	1.22038	low
TCGA-CJ-5682	60	MALE	G4	Stage IV	T3a	M1	NX	C2	10.2356	0	1.58496	5.39232	6.96578	4.70044	10.1573	6.52356	1.94285	low
TCGA-CJ-5683	78	MALE	G3	Stage I	T1b	M0	NX	C2	5.17534	0	3.45943	4.39232	7.49985	6.71425	9.87498	7.27612	2.27238	low
TCGA-CJ-6032	63	FEMALE	G3	Stage II	T2	M0	NX	C2	9.96986	0	0	6.12928	6.65821	6.08746	10.4336	7.63663	2.0504	low
TCGA-CW-5581	44	MALE	G3	Stage I	T1b	M0	NX	C2	7.66849	0	0	5.97728	6.67242	5.16993	9.9542	7.36632	1.97958	low
TCGA-CW-5583	51	FEMALE	G2	Stage I	T1a	M0	NX	C2	6.81918	0	2.32193	5.20945	7.36632	5.32193	10.6777	6.82018	2.06394	low
TCGA-CW-5584	74	MALE	G3	Stage III	T3b	M0	N1	C2	0.449315	1	0	5.2854	6.59991	4.85798	10.4666	8.15482	1.82892	low
TCGA-CW-5585	51	MALE	G2	Stage IV	T3b	M1	N0	C2	7.14795	0	1	4.24793	7.04439	1	10.7389	6.67242	1.40102	low
TCGA-CW-5588	78	FEMALE	G2	Stage I	T1a	M0	NX	C2	5.52603	0	2	5.72792	5.58496	7.02237	9.87036	7	1.89264	low
TCGA-CW-5589	52	MALE	G2	Stage I	T1a	M0	NX	C2	6.51507	0	2	5.78136	5.64386	6.75489	10.4625	7.25739	1.83036	low
TCGA-CW-5591	56	MALE	G2	Stage IV	T3a	M1	N0	C2	6.22192	0	4.24793	3.45943	4.75489	5.88264	9.45533	6.47573	1.40764	low
TCGA-CW-6088	60	MALE	G2	Stage I	T1b	M0	N0	C2	8.8274	0	0	5.12928	8.44708	4.9542	11.3864	7.62936	2.23785	low
TCGA-CW-6093	73	MALE	G1	Stage I	T1a	M0	NX	C2	8.61918	0	5.49185	3.16993	7.40939	5.2854	11.1793	7.54689	1.88251	low
TCGA-CZ-4853	82	MALE	G2	Stage I	T1a	M0	NX	C2	2.12055	0	1	6.06609	8.27612	4.45943	10.3977	8.04439	2.30127	low
TCGA-CZ-4856	62	FEMALE	G2	Stage I	T1b	M0	N0	C2	0.0493151	0	0	6.02237	5.61471	4.16993	10.1923	7.84549	1.56694	low
TCGA-CZ-4859	59	FEMALE	G2	Stage I	T1	M0	N0	C2	4.89589	0	1	5.9542	5.24793	4.32193	9.43463	7.48382	1.55009	low
TCGA-CZ-5451	74	MALE	G3	Stage II	T2	M0	N0	C2	5.28493	0	0	4.64386	5.49185	5.2854	9.65643	6.2854	1.59578	low
TCGA-CZ-5453	67	MALE	G2	Stage II	T2	M0	NX	C2	6.6274	1	1.58496	3.70044	5.97728	6.85798	10.2372	6.39232	1.78573	low
TCGA-CZ-5457	62	MALE	G4	Stage III	T3a	M0	NX	C2	7.54521	0	1.58496	6.76818	5.80736	4.75489	10.3718	7.53138	1.73046	low
TCGA-CZ-5458	43	MALE	G3	Stage III	T3a	M0	NX	C2	7.6411	0	1.58496	6.04439	6.44294	5.35755	10.8588	8.08746	1.87226	low
TCGA-CZ-5466	67	MALE	G2	Stage III	T3a	M0	NX	C2	1.87671	0	1	6.79442	6.58496	7.05528	10.0941	7.90087	2.22701	low
TCGA-CZ-5467	86	FEMALE	G4	Stage III	T3a	M0	N0	C2	0.2	1	1	4.75489	6.56986	6.84549	10.4788	7.13955	2.00406	low
TCGA-CZ-5469	41	MALE	G2	Stage II	T2	M0	N0	C2	2.59178	1	2.58496	5.08746	8.39232	5.42626	9.79928	7.23841	2.42196	low
TCGA-CZ-5982	59	FEMALE	G2	Stage I	T1a	M0	NX	C2	6.68219	0	3.45943	4.70044	6.78136	5.78136	10.4959	6.47573	1.93885	low
TCGA-CZ-5986	61	MALE	G3	Stage I	T1	M0	N0	C2	1.02192	0	0	5.88264	6.45943	4.64386	9.65105	6.42626	1.87837	low
TCGA-CZ-5987	60	MALE	G2	Stage IV	T3b	M1	NX	C2	1.21918	1	1	6.02237	7.05528	4.24793	9.62388	7.2854	2.01286	low
TCGA-CZ-5988	38	MALE	G2	Stage I	T1b	M0	N0	C2	1.89863	0	1	6.33985	6.12928	8.5157	10.1586	6.76818	2.22567	low
TCGA-CZ-5989	60	MALE	G2	Stage II	T2	M0	N0	C2	5.21918	0	0	7.34873	6.61471	5.35755	8.67948	7.16993	2.20421	low
TCGA-DV-5565	59	MALE	G2	Stage I	T1a	M0	NX	C2	3.6411	0	2.58496	3.80735	6.84549	7.22882	10.7499	6.79442	2.02779	low
TCGA-DV-5566	67	FEMALE	G2	Stage I	T1a	M0	NX	C2	3.83014	0	1	4.32193	6.40939	6.83289	9.23362	6.18982	2.03323	low
TCGA-DV-5567	40	FEMALE	G2	Stage I	T1a	M0	NX	C2	5.49041	0	0	1.58496	6.55459	6.44294	9.91886	4.75489	1.7459	low
TCGA-DV-5576	55	FEMALE	G2	Stage I	T1a	M0	NX	C2	1.99178	1	1.58496	4.32193	7.46761	7.02237	10.2969	6.39232	2.24593	low
TCGA-DV-A4VZ	53	MALE	G2	Stage I	T1a	MX	NX	C2	1	0	2.58496	3.80735	8.97442	6.75489	10.7674	5.55459	2.53666	low
TCGA-DV-A4W0	55	MALE	G3	Stage I	T1b	MX	NX	C2	6.76712	0	0	2.95344	9.17935	5.7047	10.4981	6.37588	2.42517	low
TCGA-EU-5905	67	FEMALE	G3	Stage I	T1	M0	NX	C2	0.326027	0	0	5.42626	6.45943	4.52356	9.83131	6.08746	1.81191	low
TCGA-EU-5907	81	MALE	G3	Stage III	T3a	M0	NX	C2	0.347945	0	2.58496	6.56986	6.39232	6.58496	8.19967	6.10852	2.27095	low
TCGA-G6-A5PC	54	FEMALE	G4	Stage IV	T1b	M1	N0	C2	0.663014	1	1.58496	5.32193	7.17991	3.58496	8.94544	6.87036	1.97726	low
TCGA-G6-A8L6	55	MALE	G3	Stage IV	T2a	MX	NX	C2	0.857534	1	1.58496	5.49185	7.98869	6.45943	11.0694	6.97728	2.34519	low
TCGA-G6-A8L8	62	FEMALE	G3	Stage I	T1b	MX	NX	C2	2.98904	1	2.80735	3.45943	9.29002	3.90689	10.6883	5.72792	2.27845	low
TCGA-GK-A6C7	76	FEMALE	unknow	Stage I	T1a	MX	NX	C2	0.167123	0	1	5.45943	7.87652	4.16993	11.8392	7.37504	1.9831	low
TCGA-MM-A564	68	MALE	G2	Stage II	T2a	MX	NX	C2	1.66301	0	1.58496	4.52356	7.56986	6.42626	11.0307	5.93074	2.15355	low
TCGA-MM-A84U	58	FEMALE	G2	Stage I	T1a	MX	NX	C2	1.91781	0	3	5	8.48382	6.80736	10.5736	7.53138	2.53051	low
TCGA-MW-A4EC	72	FEMALE	G2	Stage I	T1a	MX	NX	C2	1.36438	0	1.58496	5.64386	8.12928	4.39232	10.9469	7.21917	2.17111	low
TCGA-T7-A92I	47	FEMALE	G1	Stage I	T1a	MX	NX	C2	0.975342	0	0	4.85798	8.09276	3.58496	10.2107	7.76818	2.07162	low
